# Supplementary material for: Analysis of Simian Endogenous Retrovirus (SERV) Full-Length Proviruses in Old World Monkey Genomes
Source: Genes (Basel). 2022 Jan 10;13(1):119. doi: 10.3390/genes13010119 (PMC8775094; doi:10.3390/genes13010119)
Supplement: Supplementary file 1 [file genes-13-00119-s001.zip]

Archive with 6 entries (6 files):
- Figure S1.pdf
- File S1_Cer-SERV full length aligned.fas
- Table S1_Average nucleotide composition of Cer-SERV genomes.pdf
- Table S2_Estimate of the pattern of nucleotide substitutions in Cer-SERV-1 and Cer-SERV-2.pdf
- Table S3_Characteristics of 81 Cer-SERV genomes.pdf
- Table S4_Functional domains in encoded SERV proteins.pdf
