# Supplementary material for: Analysis of Simian Endogenous Retrovirus (SERV) Full-Length Proviruses in Old World Monkey Genomes
Source: Genes (Basel). 2022 Jan 10;13(1):119. doi: 10.3390/genes13010119 (PMC8775094; doi:10.3390/genes13010119)
Supplement: Supplementary file 1 [file genes-13-00119-s001.zip › File S1_Cer-SERV full length aligned.fas]

>NC_037673.1 Theropithecus gelada isolate Dixy chromosome 6, Tgel_1.0-A
TGTCCGGAGCTGCGCGCCCCGGCCATAGCAAA-TAATAATTAATGATTAAA---TGCCCG
AGCTCTATTCCTTTCCACCTTCTACCTCCTCCCTAGATTTGTTGTTTCTCTTT------T
GTATCAATA-CCTCATAAAAGATGGCACTCTTCCTGTTTTTTCTTCACCTGTTCTT-CCC
CCACGCC----------TAGAAAATTGTTACTTTGTAGCGCAGGCACCATCCTGCGCCCG
GG-AAAATTACCAACTGACAGCGCAGGCGCAACA-TGACGTCCGACCAGAGAAACCAATA
CCTACCTAGCCACACCCTCCGCGATGAGATCATTTCCACCTCTGGCCCAACCCCCTCCCC
TCCAAGTGTATATAAGGCATTGCATTACCGTCATTAAACGAGACTTGATCAGAGCACTGT
CTTGTCTCCATTTCTCATGTCTCTTGTCCCCC--AAATTCCCACTCCCTCCTCCAGGGCC
TGCTTTGACGATCCCGCGGGCCGGGATACGTGGCGCC-TGAACAGGGACCTGGAAACGAG
GGACTCCGTGAGGAAGAGGACGCCAAAGGACGGTCGACCGCTAACCCAGACAAAAGGAGT
AAAACTCTTCCGATCACCGCGGGAACCTCCC----GCGTCAGAATCAAAGGTAAGTGGCG
CGTCCGAAATGGGACAAGAATTAAGTCAGCATCAGATCTATGTAGGACAATTAAAAGAGG
CTTTAAAGATACGAGGAGTAAAGGTTAAAGGTAATGATTTGTTTAAGTTTTTT-GATTTT
GTAAAAGACACTTGCCCTTGGTTCCCACAGGAAGGAACTATTGATATTAAAAGATGG-CG
TAGAGTAGGGGATTGTTTTCAGGACTATTATAATACTTTTGGGCCAGAAAAAATTCCTGT
GACCGCTTTCTCTTATTGGAACCTCATTAGAGATTTAATAGATAAGAAAGAGGCCGATCC
GCAAGTCATGGCTGTGGTCGCTCAGACAGAGCATATTTTAAAGGTTAGCTCCCGCTCTAA
CCTCGCAAAGCCTCCGCAAGATACGGAGGAGGATCTCATTTCCCTTGAAAGTGATCATGA
GGAAATTAAGTCTCCTTCAGTAACAGATAAAGAAATGCCACACGAAAACAAACC---AAA
AAAATACCCAATTTTACAGATGCTTCAAAAAGAGGAGGAAATTAATAAGCCTAATCAATC
AGACATAAATTGGGATGATTTAGAGGAAGAGGCAGCTAAATATCACAACCCTGATCTGCC
TCCCTTTACTTCATACCCACCCCCATATAATAAGACATATAATGAGGCTTCTGCGCCCAT
TGTTATGGCAGCAATAGATCCCAAAGAAGAATTAAAACAAAAAA-TTGCTCAACTAGAAG
AGCAAATTAAACTTGAAGAGTTACATCAATCATTGATAATTAGGCTCCAAAAGCTAAAAA
CAGGAAATGAAAAAATGCCCAACTCAGACGCTATGGAGGGTTCCTTGCGCCCACCTCAGC
GGCCTGGACAACATGTTCCAAGAGGGGGGTTGGTTGCTAGCCGACGTAGAGAAGACTCCT
CCCCCAAAGACGTTTTTCCGGTCACTGAAACCGTAGATGAACAGGGACAGGCTTGGAGAC
ATCATACTGGGTTTGACTTTACTATTATAAAAGAGTTAAAGACTGCTGCCTCTCAGTATG
GGGCTACTGCTCCATATACTCTTGCTATAGTAGAATCTGTGGCTGATAATTGGCTCACTC
CTACAGACTGGAATACCTTAGTTAGGGCAGTTCTTTCTGGGGGAGACCACTTAATTTGGA
AGTCGGAGTTCTTTGAAAATTGTAGAGATACAGCTAAAAGAAATCAACAGGCAGGAAACG
GTTGGGATTTTGATATGTTAACTGGTTCAGGTAATTATGCAGACACTCGGGCCCAAATGC
AATATGATCCTGGATTGTTCTCACAAATCCAGGCTGCTGCTACAAAAGCCTGGAGAAAAC
TTCCCGTTAAAGGAGATCCAGGGGCCTCACTCACGGCAGTTAAACAAGGACCCG-ATGAG
CCATTTTCAGACTTTGTGCATAGACTTATGACCACGGCAGGTAGAATTTTTGGAAATGCA
GAAACGGGTGTAGATTATGTTAAACAGTTAGCTTATGAAAACGCTAACCCCGCCTGCCAA
GCGGCAATCAGACCTTATCAAAAGAAAACAGATTTAACAGGATACATTCGCCTTTGTTCA
GATATTGGGCCTTCATATCAACAAGGCCTAGCAATGGCCGCCGCTTTTAGCGGCCAAACA
GTAA-GAGACTTCCTCATTAACAAAGGTAAAGATAAAGGGGGA-TGTTTTAGGTGCGGTA
AAAGG-GGACACTTTGCAAAAGATTGCCATGAAAACCAAAATAAAAA-TCCAGAAGCGAA
AATCCCAGGCCTTTGCCCAAGGTGTAAAAGAGGAAGGCACTGGGCAAATGAATGTAAATC
TAAAACTGACAGTCAAGGAAATCCTTTATCCCCCAGGCAGGGAAATGGGATGAGGGGCCA
GCCCCAGGCCCCGAAACAAGCATATGGGGCAGTCAGCTTTGTTCCAGCCAGCAACAGCAA
TCCATTTCAAAGCTTAGTAGAGCAA-CCCCAGGAAGTGCAGGACTGGACCTCAGTTCCAC
CTCCCACACAGTACTAACACCTGAAATGGGACCACAAACCTTAAATACTGGAATATATGG
ACC-CTTACCACCTAACACTTTTGGGCTACTTTTAGGAAGAAGTAGTGTCACCATGAGAG
GCTTACAAGTCCTCCCTGGAGTTATCGATAATGATTATGAGGGAGAAATTAAAATTATGG
---------CCAGAGCTATTGATAATATTATTACTGTCCCTCAAGGAGTTAGAATAGCTC
AGTTAATCCTACTACCTTTGGTTAAAACAGATAATAACATCCAACACTCT-AATAGAAAT
ATAAAAGGTTTT-GGATCATCAG--ATATATATTGGGTGCAACCAATTACAAATCAAAAA
CCCTCTCTAACCTTATGGTTAGACGGGAAGGCATTCACTGGGCTAATAGACACAGGGGCC
GATGTAACTATCATTAAACAAGAAGATTGGCCCTCTCATTGGCCTACCACAGAGACTTTA
ACTCACTTGAGAGGAATTGGGCAAAGCAGTAATCC-TAAACAAAGTTCTAAATACCTAAC
ATGGACAGATAAAGAAAACAATTCAGGCCTCATTAAGCCATTTGTCATCCCTTACCTACC
TGTTAACCTGTGGGGGCGAGATCTGCTCGCTCAAATGAAAATTATAATGTGTAGTCCAAA
TGATATAGTTACTGCACAAATGTTAACTCAAGGATACACCCCTGGTAAAGGTCTTGGAAA
AGGAGAAAACGGTATCCCACAGCCTATACTGGTTTCAGGACAACTTGATAAAAAGGGGTT
TGGAAATTTTTAGCTCAGGTCACTGACATACCTGCACCCCAAAGGTGCGCTGACCCCATT
ACTTGGGAGTCAGATGAGCCCGTTTGGGTTGATCAGTGGCCTTTACTCAATGATAAATTA
AGTGCCGCCCAACAGTTAGTGCAGGAACAACTGGAAGCAGGACATATTGTAGAAAGTAAT
TCTCCTTGGAATACACCTATTTTTGTTATTAAAAAGAAGTCTGGTAAATGGAGACTCTTA
CAAGATTTAAGAGCAGTAAATATCACTATGGTCCTTATGGGTGCCTTACAACCAGGATTG
CCTTCACCGGTTGCGATTCCTCAAAAATATTTTAAAATCATTATTGATCTTAAAGATTGC
TTTTTT-ACAATTCCCCTTCACCCTGCTGACCAAAAAAGATTTGCCTTTAGTCTTCCATC
TACAAATTTTAAGCAACCAATGAAGCGCTATCAATGGAAAGTCTTACCTCAGGGTATGGC
CAATAGTCCTACCTTGTGTCAAAAATATGTAGCTGCTGCTATAGAGCCAGTCAGAAAAAC
ATGGACACAAATGTATATTATACATTATATGGATGATATTTTAATAGCAGGAGAAATTGG
CGAACAAGTCTTACAGTGTTTTGCCCAACTCAAACAAGAGTTAACAGCAGCCGGACTACA
AATAGCCCCAGAAAAGG---TACAATTACAAGATCCATACACCTATCTTGGTTTCCAAAT
TAATGG-ACCCAAAATCATTAATCAAAAGGCC-ATTATACGTCGTGATCATTTAAAAACT
TTAAATGATTTCCAAAAATTACTGGGAGACATAAATTGGCTTCGGCCGTATTTAAAGCTC
ACTACAGGA-GAGTTAAAACCTCTTTTCGATATATTAAAAGGAGACTCTAATCCAAAATC
TCCCAGGTCCATTACCAAAGAAGCATTAATAGCACTCCAACAGGTAGAGCATGCCATTGC
AACACAA---TTTG-TTA----------CCAGTATTGATTATTCTCAGCCATTAATATTC
ATTATTTTTAACACAACAATAACCCCTACTGGTTTATTCTGGCAGAACAATCCCATTATG
TGGGTACACCTACCC--TCCTCCCCTAAAAAGGTTTTGTTGCCTTATTATGATGCAATAG
CTGATCTAATTATCTTGGGAAGAGAAAACAGTAGAAAATACTTTGGAATAGAACCCTCTA
CCATTATACAGCCCT-----------ACACTCAATCACACATTCATTGGCTGTTACAAAA
TATGGAAGCCTGGCCAATTGCTTGCGCTTCTTACACTGGCACAATTGACAACCATTACCC
ACCTAACAAACTCATTCAATTTTGCAAACTTCATGCGTTTGTGTTTCCCCATATTACCAG
TAAAGAACCTCTCAATGACGCATTACTAATTTTCACTGATGGATCTTCCACAGGGCTTGC
CGCTTACACCTACAATGATGTAATCATTAAATTCCAGACCACTTATACATCAGCTCAGCT
GGTCGAATTGCAAGCTATAATTGCAGCATTATCAGCTTTTCCTTGTCAGCCACTTAACAT
TTACACAGACAGCGCCTACCTGGCTCATTCAATACCCCTCTTAGAGACTGTGCCTCAAAT
TAAACATATTTCAGACACAGCTAACCTATTTTTACAATGTCAACAACTTATTCAAAAAA-
GGACTACTCCCTTTTTCCTTGGGCATATTAGAGCACATTCA-GGATTACCGGGACCTTTA
ACACAAGGTAACGCAACAGCCGACACGGCAACAAAAACCATAGCCACAGTCACTATAGAC
AATTTACAACAAGCA-CAAAAAGCACACGCCTTACATCATTTAAACGCCCAAACCTTAAG
GCTCATGTTTAAACTTACCAGAGAACAAGCTCGACAAATAGTTAAACAATGCGCCAACTG
CATAACGTATTTACCTGTTCCTCATTTAGGAGTTAACCCCCGAGGACTCATCCCCAACGA
AATTTGGCAAATGGACGTTACTCACCACTCAGAATTCGGTCAATTAAAATATATCCATGT
ATGCATA--GACACCTATAGTGGGTTCATCATTGCAACTCT-CCAAACAGGAGAGGCCAC
CAAACATGTCATAGCTCATTTATTACACTGCTTTTCTATCTTAGGAATACCCAAACAAAT
CAAAACAGATAATGGCCCTGGTTATATAGCCAAAGCCTTTTTACAATTCTGTAATACCCT
ACAAATTAAACATACCACGGGCATTCCCTACAATCCCCAAGGACAAGGTATAGTAGAAAG
AGCCCATCTGTCATTAAAAACTGTTATCACAAAATTAAAAGGGGGGAGCTGGTACCCCGT
GAAGGGTACCCCCAGAAACATACTCAATCATGCCCTGTTTATCCTTAATTTTTTAAATTT
GGACAGTCATGGAAAATCGGCTGCCGACCGTTTCTGGCATCCTGAATCTCAAAAACAGTT
CGCAATGGTAAAATGGAAAGATCCACTTGATAATTCATGGCATGGCCCTGATCCAGTTTT
AATTTGGGGAAGAGGCTCAGTATGCATCTTCTCGCAAAAAAA-TGATGCAGCCAGATGGC
TGCCTGAAAGATTGGTAAGACAAATAAATCATAACCATTGTCAGTCCAGGGAAGATAAAT
CTCCCTGAGAAGTTTCTCCCTTTTTGTTTTTCAGAAAATGAAGCCTAAAATGAGATTCCT
TTGGAAAATAATCGCTCTATATAGCATAGTGACAGTCTATGCAGGTTTTGGTGACCCTCG
TAAAGCAAGAGAATTAATACGAAAACAATACGGCCAGCCTTGTGACTGCAGCGGAGGACA
AATATCTGAACCTCCGTCAGACAGAATCACCCAGGTGACTTGCTCAGGTAAGACAGCTTA
CCTAATGCCAAACCAGTTATGGAAATGTAAGTCTACCCCAAGAGACACCTCACC---TAG
CGGGCCGCTCCTAGAATGCCCTTGTAGCTCTTTTCAATCTTCTATACATAGTTCCTGTTA
TACCTGCTATCAACAATGCAAATCAGGCAATAAGACATACTATACAGCCACGTTACTAAA
AACACAAACTGGAGGTACCAATGACGTACAAGTATTAGGATCCACTAATAAACTTGTACA
ATCTCCTTGTAATGGCCAAAAAGGAAAGCCTGTTTGTTGGAGCACTACCGCTCCCATTCA
CATTTCTGATGGAGGAGGCCCATTAGATACTGCAAGAATTAAAACCGTCCAGAGAAAA--
TTAGAAGAGATTCATAAAGCTCTATATCCTGAACTTCAATATCACCCCTTAGCCCTGCCT
GAGATTAGAGATAATTTTAGGCTCGATGCTCAAACTTTTGATATCCTCAATGCTACTTAT
AATTTACTTCAAATGTCCAATACAAGCCTAGCCCACGATTGTTGGCTTTGTCTTAAAA-T
GGGCCCCCC-TATTCCTCTAGCTATACCTAACCTTTTGTTGTCCTATGTCAATTACTCAA
ATGAATCCTTGGTAAATAATTCCTGTCCTATTATTTCTCCCCTCTTAGTTCAACCGATGA
CGTTTTCTAATTCCTCTTGTCTCTTTTCACCGTCATATAATAACACGAAAGAAATTGATC
TAGGGTATGTTGTGTTTGACAACTGTGCCTCCATAATCAATGCCACTAACCCTTTGTGTG
CTGTAAATGGCTCGGTTTTCGTCTGTGGAAACAACATGGCATATACTTATCTACCTACAA
ATTGGACAGGGCTTTGTGTTCTGGCCACTCTTCTCCCTGACATTGATATCATCCCTGGAG
AT--GAACCTATCCCCATCCCCACTATCGAACATTTTATTTATAGACCAAAACGAGCCAT
ACAATTTATTCCCTTGTTGGCCGGACTAGGAATCACCACTGCTTTTACTACAGGAGCCAC
AGGCCTAGGAGTCTCACTAACCCAATATACCAAATTATCCAATCAATTAGTTTGAGATGT
ACAGACCTTATCCAGTACTATACAAGATTTACAAGATCAAGTAGATTCATTAGCAGAAGT
AGTTCTCCAAAATAGAAGAGGTCTAGATTTGCTAACGGCAGAACAGGGAGGGATCTGTTT
GGCTTTACAGGAAAAGTGCTGTTTTTACGCCAACAAATCCGGAATCGTCAGAGATAAGAT
AAAAAC-GTTACAAGAAGAACTAGAAAAGCGCAGAAAAGGCCTGGCCGCCAA--------
TCCCTTGTGGACTGGACTCGATGGACTTCTCCCCTATCTCCTGCCATTCCTTGGTCCTTT
ACTTACTCTTCTACTCTTTCTCACTCTCGGGCCTATAATCCTTAATAAGCTTATGGCATT
TGTTAGACAACAAATCGAGGCCTTCCAGGCCAAGCCTATGCAG-----GTCCATTATCAT
CGCCTTGAGATGACGGAAAATGGTGACTCTTATTTACCTTAATAAGACCACCTCCCCTGT
GTGCTGAACTGGA-CAGTCAATGACGGG-TAA-GAGGACACTATCCC-CATCGGAGCCTA
AG-ACAGGAGGGCCGCCCTT-GCTGCTGCCTTACCCCATGACGGGCCTAGAA-GATGGGG
ATGAGATGACCCAACCTAAGACAGGCACAGTTCCCGAGGGG-TCATTT-CTT--ATCATA
AAATAATAAAAA-GGGAGACCTGTCCGGAGCTGCGCGCCCCGGCCATAGCAAATAATAAT
TAATGATTAAA----CGCCCGAGCTCTATTCCTTTCCACCTTCTACCTCCTCCCTAGATT
TGTTGTTTCTCTTT------TGTAT-CAATACCTCAT-AAAAGATGGCGCTCTTCCTGTT
TTTTCTTCACCTGTTTTTCCCCCGTGC---------------GTAGAAAATTGTTA--CT
TTGTAGCGCAGGCACCATCCTGCGCCCGGG-AAAATTACCAACTGACAGCGCAGGCAC--
-----------------------------AA-CATGA--CGTCCGACCAGAGAAACCA--
ATACCTA---CCTAGCCACACCCTCC-GCGATGAGATCATC-TCCGCC-TCTGGCCCAAC
CCCCTCCCCTCCAAGTGTATATAAGGCATTGCATTACCGCC--ATTAAA-CGAGACTTGA
TCAGAGCACTGTCTT-GTCTCCATTTCTC-GTGTCTCTTGTCCCCC-AAATTCCCACTCC
CTCC--TCCAGGGCCTGCTTCG-ATGATCCCGCGGGCCGGGA
>NC_037679.1 Theropithecus gelada isolate Dixy chromosome 11, Tgel_1.0-B
TGTCCGGAGCTGCGCGCCCCGGCCATAGCAAA-TAATAATTAATGATTAAA---CACCCG
AGCTCTATTCCTTTCCACCTTCTACCTCCTCCCTAGATTTGTTGTTTCTCTTT------T
GTATCAACA-CCTCATAAAAGATGGCGCTCTTCCTGTTTTTTCTTCACCTGTTTT--CCC
CCGCGC-------------------TGTTACTTTGTAGCGCAGGCACCATCCTGCGCCCG
GG-AAAATTACCAACTGACAGTGCAGGCGCAACA-TGACGTCCGACCAGAGAAACCAATA
CCTACCTAGCCACACCCTCCACGATGAGATCATCTCCGCCTCTGGCCCAACCCCTTCCCC
TCCAAGTGTATATAAGGCATTGCATTACCGCCATTAAACGAGACTTGATCAGAGCACTGT
CTTGTCTCCATTTCTCGTGTCTCTTGTCCCCC--AAATTCCCACTCCCTCCTCCAGGGCC
TGCTTCGACGATCCCGCGGGCTGGGATACGTGGCGCC-CGAACAGGGACCTGGAAACGAG
GGACTCCATGAGGAAGAGGACGCCAAAGGACGGTCGACCGCTAACCCAGACAAAAGGAGT
AAAACTCTTCCGATCTCCGCGGGAACCTGCC----GCATCAGAATCGAAGGTAAGTGGCG
CGTCCGAAATGGGACAAGAATTAAGTCAGCATCAGATCTATGTAGGACAATTAAAAGAGG
CTTTAAAGATACGAGGAGTAAAGGTTAAAGGTAATGATTTGTTTAAGTTTTTT-GATTTT
GTAAAAGACACTTGCCCTTGGTTCCCACAGGAAGGAACTATTGATATTAAAAGATGG-CG
TAGAGTAGGGGATTGTTTTCAGGACTATTATAATACTTTTGGGCCAGAAAAAATTCCTGT
GACCGCCTTCTCTTATTGGAACCTCATTAGAGATTTAATAGATAAGAAGGAGGCCGATCC
ACAAGTCATGGCTGCGGTCGCTCAGACAGAGCATATTTTAAAGGTTAGCTCCCGCTCTAA
CCTCGCAAAGCCTCCGCAAGATACGGAGGAGGATCTCATTTCCCTCGAAAGT-ATCATGA
GGAAATTAAGTCTCCTTCAGTAACAGATAAAGAAATGCCACACGAAAACAAACC---AAA
AAAATACCCAATTTTACAGATGCTTCAAAAAGAGGAGGAAATTAATAAGCCTAATCAATC
AGACATAAATTGGGATGATTTAGAGGAAGAGGCAGCTAAATATCACAACCCTGATCTGCC
TCCCTTTACTTCATACCCGCCCCCATATAATAAGACATATAATGAGGCTTCTGCGCCCAT
TGTTATGGCAGCAATAGATCCCAAAGAAGAATTAAAACAAAAAA-TTGCTCAACTAGAAG
AGCAAATTAAACTTGAAGAGTTACATCAATCATTGATAATTAGGCTCCAAAAGCTAAAAA
CAGGAAATGAAAAAATACCCAACTCAAACGCTATGGAGGGTTCCTTGCGCCCACCTCAGC
GGCCTGGACAACATGTTCCAAGAGGGGGGTTGGTTGCTAGCCGACGTAGAGAAGACTCCT
CCCCCAAAGACGTTTTTCCGGTCACTGAAACCATAGATGAACAGGGACAGGCTTGGAGAC
ATCATACTGGGTTTGACTTTACTATTATAAAAGAGTTAAAGACTGCTGCCTCTCAGTATG
GGGCTACTGCTCCATATACTCTTGCTATAGTAGAATCTGTAGCCGATAATTGGCTCACTC
CTACAGACTGGAATACCTTAGTTAGGGCAGTTCTTTCTGGGGGAGACCACTTAATTTGGA
AGTCAGAGTTCTTTGAAAATTGTAGAGATACAGCTAAAAGAAATCAACAGGCAGGAAACG
GTTGGGATTTTGATATGTTAACTGGTTCAGGTAATTATGCAGACACTCGGGCCCAAATGC
AATATGATCCTGGATTGTTCTCACAAATCCAGGCTGCTGCTACAAAAGCCTGGAGAAAAC
TTCCCGTTAAAGGAGATCCAGGGGCCTCACTCACGGCAGTTAAACAAGGACCCG-ATGAG
CCATTTTCAGACTTTGTGCATAGACTTATGACCACGACAGGTAAAATTTTTGAAAATGCA
GAAACGGGTGTAGATTATGTTAAACAGTTAGCTTATGAAAACGCTAACCCCGCCTGCCAA
GCGGCAATCAGACCTTATCGAAAGAAAACAGATTTAACAGGATACATTCGCCTTTGTTCA
GATATTGGGCCCTCATATCAACAAGGCCTAGCAATGGCCGCCGCTTTTAGCGGCCAAACA
GTAA-GAGACTTCCTCATTAACAAAGGTAAAGATAAAGGGGGA-TGTTTTAGGTGCGGTA
AAAGG-GGACACTTTGCAAAAGATTGCCATGAAAACCAAAATAAAAA-TCCAGAAGCGAA
AATCCCAGGCCTTTGCCCAAGGTGTAAAAGAGGAAGGCACTGGGCAAACGAATGTAAATC
TAAAACTGACAGTCAAGGAAATCCTTTATCCCCCAGGCAGGGAAACGGGATGAGGGGCCA
GCCCCAGGCCCCGAAACAAGCATATGGGGCAGTCAGCTTTGTTCCAGCCAGCAACAGCAA
TCCATTTCAAAGCTTAGTAGAGCAA-CCCCAGGAAGTGCAGGACTGGACCTCAGTTCCAC
CTCCCACACAGTACTAACACCTGAAATGGGACCACAAACCTTAAATACTGGAATATATGG
ACC-CTTACCACCTAACACTTTTGGGCTACTTTTAGGAAGAAGTAGTGTCACCATGAGAG
GCTTACAAGTCCTCCCTGGAGTTATCGATAATGATTATGAGGGAGAAATTAAAATTATGG
---------CCAGAGCTATTGATAATATTATTACTGTCCCTCAAGGAGTTAGAATAGCTC
AGTTAATCCTACTACCTTTGGTTAAAACAGATAATAATATCCAACACTCT-AATAGAAAT
ATAAAAGGTTTC-GGATCATCAG--ATATATATTGGGTGCAACCAATTACAAATCAAAAA
CCCTCTCTAACCTTATGGTTAGACGGGAAGGAATTCACTGGGCTAATAGACACAGGGGCC
GATGTAACTATCATTAAACAAGAAGATTGGCCCTCTCATTGGCCTACCACAGAGACTTTA
ACTCACTTGAGAGGAACTGGGCAAAGCAGTAATCC-TAAACAAAGTTCTAAATACCTAAC
ATGGACAGATAAAGAAAGCAATTCAGGCCTCATTAAGCCATTTGTCATCCCTTACCTACC
TGTTAACCTGTGGGGGCGAGATCTGCTCGCTCAAATGAAAATTATAATGTGTAGTCCAAA
TGATATAGTTACTGCACAAATGTTAACTCAAGGATACACCCCTGGTAAAGGTCTTGGAAA
AGGAGAAAACGGTATCCCACAGCCTATACTGGTTTCAGGACAACTTGATAAAAAGGGGTT
TGGAAATTTTTAGCTCAGGTCACTGACGTACCTGCACCCCAAAGGTGCGCTGACCCCATT
ACTTGGAAGTCAGATGAGCCCGTTTGGGTTGATCAGTGGCCTTTACTCAATGATAAACTA
AGTGCCGCCCAACAGTTAGTGCAGGAACAACTGGAAGCAGGACATACTGTAGAAAGTAAT
TCTCCTTGGAATACACCTATTTTTGTTATTAAAAAGAAGTCTGGTAAATGGAGACTCTTA
CAAGATTTAAGAGCAGTAAATATCACTATGGTCCTTATGGGTGCCTTACAACCAGGATTG
CCTTCACCGGTTGCGATTCCTCAAAAATATTTTAAAATCATTATTGATCTTAAAGATTGC
TTTTTT-ACAATTCCCCTTCACCCTGCTGACCAAAAAAGATTTGCCTTTAGTCTTCCATC
TACAAATTTTAAGCAACCAATGAAGCATTATCAATGGAAAGTCTTACCTCAGGGTATGGC
CAATAGTCCTACCTTGTGTCAAAAATATGTAGCTGCTGCTATAGAGCCAGTCAGAAAAAC
ATGGACACAAATGTATATTATACATTATATGGATGATATTTTAATAGCAGGAGAAATTGG
CGAACAAGTCTTACAGTGTTTTGCCCAACTCAAACAAGAGTTAACAGCAGCCGGACTACA
AATAGCCCCAGAAAAGG---TACAATTACAAGATCCATACACCTATCTTGGTTTCCAAAT
TAATGG-ACCCAAAGTCGTTAATCAAAAGGCC-GTTATACGTCGTGATCATTTAAAAACT
TTAAATGATTTCCAAAAATTACTGGGAGACATAAATTGGCTTCGGCCGTATTTAAAGCTC
ACTACAGGA-GAGTTAAAACCTCTTTTCGATATATTAAAAGGAGACTCTAATCCAAAATC
TCCCAGGTCCATTACCAAAGAAGCATTAATAGCACTCCAACAGGTAGAGCATGCCATTGC
AACACAA---TTTG-TTA----------CCAGTATTGATTATTCTCAGCCATTAATATTC
ATTATTTTTAACACAACAATAACCCCTACTGGTTTATTCTGGCAGAACAATCCCATTATG
TGGGTACACCTACCC--TCCTCCCCTAAAAAGGTTTTGTTGCCTTATTATGATGCAATAG
CTGATCTAATTATCTTGGGAAGAGAAAACAGTAGAAAATACTTTGGAATAGAACCCTCTA
CCATTATACAGCCCT-----------GCACTCAATCACACATCCATTGGCTGTTACAAAA
TACGGAAGCCTGGCCAATTGCTTGCGCTTCTTACACTGGCACAATTGACAACCATTACCC
ACCTAACAAACTCATTCAATTTTGCAAACTTCATGCGTTTGTGTTTCCCCATATTACCAG
TAAAGAACCTCTCAATGACGCATTACTAATTTTCACTGATGGATCTTCCACAGGGCTTGC
CGCTTACACCTACAATGATGTAATCGTTAAATTCCAGACCACTTATACATCAGCTCAGCT
GGTCGAATTGCAAGCTATAATTGCAGCATTATCAGCTTTTCCTTGTCAGCCACTTAACAT
TTACACAGACAGCGCCTACCTGGCTCATTCAATACCCCTCTTAGAGACCGTGCCTCAAAT
TAAACATATTTCAGACACAGCTAACCTATTTTTACAATGTCAACAACTTATTCAAAAAA-
GGACTACTCCCTTTTTCCTTGGGCATATTAGAGCACATTCA-GGATTACCGGGACCTTTA
ACACAAGGTAACGCAACAGCCGACACGGCAACAAAAACCATAGCCACAGTCACTATAGAC
AATTTACAACAAGCA-CAAAAAGCACACGCCTTACATCATTTAAACGCCCAAACCTTAAG
GCTCATGTTTAAACTTACCAGAGAACAAGCTCGACAAATAGTTAAACAATGCGCCAACTG
CATAACGTATTTACCTGTTCCTCATTTAGGAGTTAACCCCCGAGGACTCATCCCCAACGA
AATTTGGCAAATGAACGTTACTCACCACTCAGAATTCGGTCAATTAAAATATATCCATGT
ATGCATA--GACACCTATAGTGGGTTCATTATTGCAACTCT-CCAAACAGGAGAGGCCAC
CAAACATGTCATAGCTCATTTATTACACTGCTTTTCTATCTTAGGAATACCCAAACAAAT
CAAAACAGATAATGGCCCTGGTTATATAGCCAAAGCCTTTTTACAATTCTGTAATACCCT
ACAAATTAAACATACCACAGGCATTCCCTACAATCCCCAAGGACAAGGTATAGTAGAAAG
AGCCCATCTGTCATTAAAAACTGTTATCACAAAATTAAAAGGGGGGAGCTGGTACCCCGC
GAAGGGTACCCCCAGAAACATACTCAATCATGCCCTGTTTATCCTTAATTTTTTAAATTT
GGACAGTCATGGAAAATCGGCTGCCGACCGTTTCTGGCATCCTGAATCTCAAAAACAGTT
CGCAATGGTAAAATGGAAAGATCCACTTGATAATTCATGGCATGGCCCCGATCCAGTTTT
AATTTGGGGAAGAGGCTCAGTATGCATCTTCTCGCAAAAAAA-TGATGCAGCCAGATGGC
TGCCTGAAAGATTGGTAAGACAAATAAATCATAACCATTGTCAGTCCAGGGAAGATAAAT
CTCCCTGAGAAGTTTCTTCCTTTTTGTTTTTCAGAAAATGAAGCCTAAAATGAGATTCCT
TTGGAAAATAATCGCTCTATATAGCATAGTGACAGTCTATGCAGGTTTTGGTGACCCTCG
TAAAGCGAGAGAATTAATACGAAAACAATACGGCCAGCCTTGTGACTGCAGCGGAGGACA
AATATCTGAACCTCCGTCAGACAGAATCACCCAGGTGACTTGCTCGGGCAAGACAGCTTA
CCTAATGCCAAACCAGTTATGGAAATGTAAGTCTACCCCAAGAGACACCTCACC---TAG
CGGGCCGCTCCTAGAATGCCCTTGTAGCTCTTTTCAATCTTCTATACATAGTTCCTGTTA
TACCTCCTATCAACAATGCAAATCAGGCAATAAGACATACTATACGGCCACGTTACTAAA
AACACAAACTGGAGGTACCAATGACGTACAAGTATTAGGATCCACTAATAAACTTGTACA
ATCTCCTTGTAACGGCCAAAAAGGAAAGCCTGTTTGTTGGAGCACTACCGCTCCCATTCA
CATTTCTGATGGAGGAGGCCCATTAGATATTGCAAGAATTAAAACCGTCCAAAAAAAA--
TTAGAAGAGATTCATAAAGCTCTATATCCTGAACTTCAATATCACCCCTTAGCCCTGCCT
GAGATTAGAGATAATTTTAGGCTCGATGCTCAAACTTTTGATATCCTCAATGCTACTTAC
AATTTACTTCAAATGTTCAATACAAGCCTAGCCCACGATTGTTGGCTTTGTCTTAAAA-T
GGGCCCCCC-TATTCCTCTAGCTATACCTAACCTTTTGTCGTCCTATGTCAATTACTCAA
ATGAATCCTTGGTAAATAATTCCTGTCCTATTATTTCTCCCCTCTTAGTTCAACCGATGA
CGTTTTCTAATTCCTCTTGTCTCTTTTCACCGTCATATAATAACACGAAAGAAATTGATC
TAGGCTATGTTGTGTTTGACAACTGTGCCTCCATAATCAATGCCACTAAGCCTTTGTGTG
CTGTAAATGGCTCGGTTTTCGTCTGTGGAAACAACATGGCATATACTTATCTACCTACAA
ATTGGACAGGGCTTTGTGTTCTGGCCACTCTTCTCCCCGACATTGATATCATCCCTGGAG
AT--GAACCTATCCCCATCCCCACTATCGAACATTTTATTTATAGACCAAAACGAGCCAT
ACAATTTATTCCCTTGTTGGCCGGACTAGGAATCACCACTGCTTTTACTACAGGAGCCAC
AGGCCTAGGAGTCTCACTAACCCAATATACCAAATTATCCAATCAATTAATTTCAGATGT
ACAGACCTTATCCAGTACTATACAAGATTTACAAGATCAAGTAGATTCATTAGCAGAAGT
AGTTCTCCAAAATAGAAGAGGTCTAGATTTGCTAACGGCAGAACAGGGAGGGATCTGTTT
GGCTTTACAGGAAAAGTGCTGTTTTTACGCCAACAAATCCGGAATCGTCAGAGATAAGAT
AAAAAC-GTTACAAGAAGAACTAGAAAAGCGCAGAAAAGGCCTGGCCGCCAA--------
TCCCTTGTGGACTGGACTCGATGGACTTCTCCCCTATCTCCTGCCATTCCTTGGTCCTTT
ACTTACTCTTCTACTCTTTCTCACTCTCGGGCCTATAATCCTTAATAAGCTTATGGCGTT
TGTTAGACAACAAATCGAGGCCTTCCAGGCCAAGCCTATACAG-----GTCCATTATCAT
CGCCTTGAGATGACGGAAAATGGTGAGTCTTATTTACCTTAATAAGACCACCTCCCCTGT
GTGCTGAACTGGA-CAGTCAATGACGGG-TAA-GAGGACACTATCCC-CATCGGAGCCTA
AG-ACAGGAGGGCCGCCCTT-GCT---GCCTTATCCCATGACGGGCCTAGAA-GATGGGG
ATGAGATGACCCAACCTAAGACAGGCGCAGTTCCCGAGGGG-TCATTT-CTT--ATCATA
AAATAATAAAAA-GGGGGACCTGTCCGGAGCTGCGTGCCCCGGCCATAGCAAATAATAAT
TAATGATTAAA----CGCCCGAGCTCTATTCCTTTCCACCTTCTACCTCCTCCCTAGATT
TGTTGTTTCTCTTT------TGTAT-CAACACCTCAT-AAAAGATGGCGCTCTTCCTGTT
TTTTCTTCACCTGTTTTTCCCCCGCGC------------------------TGTTA--CT
TTGTAGCGCAGGCACCATCCTGCGCCCGGG-AAAATTACCAACTGACAGTGCAGGCGC--
-----------------------------AA-CATGA--CGTCCGACCAGAGAAACCA--
ATACCTA---CCTAGCCACACCCTCC-GCGATGAGATCATC-TCCGCC-TCTGGCCCAAC
CCCTTCCCCTCCAAGTGTATATAAGGCACTGCATTACTGCC--ATTAAA-CGAGACTTGA
TCAGAGCACTGTCTT-GTCTCCATTTCTC-GTGTCTCTTGTCCCCC-AAATTCCCACTCC
CTCC--TCCAGGGCCTGCTTCG-ACGATCCCGCGGGCCGGGA
>NC_037687.1 Theropithecus gelada isolate Dixy chromosome 19, Tgel_1.0-A
TGTCCGGAGCTGCGCGCCCCGGCCATAGCAAA-TAATAATTAATGATTAAA---CGCCCG
AGCTCTATTCCTTTCCACCTTCTACCTCCTCCCTAGATTTGTTGTTTCTCTTT------T
GTATCAATA-CCTCATAAAAGATGGCGCTCTTCCTGTTTTTTCTTCACCTGTTTTT-CCC
CCGCGCC----------GCGAAAATTGTTACTTTGTAGCGCAGGCACCATCCTGCGCCCG
GG-AAAATTACCAACTGACAGCGCAGGCGCAACA-TGACGTCCGACCAGAGAAACCAATA
CCTACCTAGCCACACCCTCCGCGATGAGATCATCTCCGCCTCTGGCCCAACCCCTTCCCC
TCCAAGTGTATATAAGGCATTGCATTACCGCCATTAAACGAGACTTGATCAGAGCACTGT
CTTGTCTCCATTTCTCGTGTCTCTTGTCCCCC--AAATTCCCACTCCCTCCTCCAGGGCC
TGCTTCGACGATCCCGCGGGCCGGGATACGTGGCGCC-CGAACAGGGACCTGGAAACGAG
GGACTCCGTGAGGAAGAGGACGCCAAAGGACGGTCGACCGCTAACCCAGACAAAAGGAGT
AAAACTCTTCCGATCTCCGCGGGAACCTGCC----GCGTCAGAATCGAAGGTAAGTGGCG
CGTCCGAAATGGGACAAGAATTAAGTCAGCATCAGATCTATGTAGGACAATTAAAAGAGG
CTTTAAAGATACGAGGAGTAAAGGTTAAAGGTAATGATTTGTTTAAGTTTTTT-GATTTT
GTAAAAGACACTTGCCCTTGGTTCCCACAGGAAGGAACTATTGATATTAAAAGATGG-CG
TAGAGTAGGGGATTGTTTTCAGGACTATTATAATACTTTTGGGCCAGAAAAAATTCCTGT
GACCGCCTTCTCTTATTGGAACCTCATTAGAGATTTAATAGATAAGAAAGAGGCCGATCC
GCAAGTCATGGCTGCGGTCGCTCAGACAGAGCATATTTTAAAGGTTAGCTCCCGCTCTAA
CCTCGCAAAGCCTCCGCAAGATACGGAGGAGGATCTCATTTCCCTCGAAAGTGATCATGA
GGAAATTAAGTCTCCTTCAGTAACAGATAAAGAAATGCCACACGAAAACAAACC---AAA
AAAATACCCAATTTTACAGATGCTTCAAAAAGAGGAGGAAATTAATAAGCCTAATCAATC
AGACATAAATTGGGATGATTTAGAGGAAGAGGCAGCTAAATATCACAACCCTGATCTGCC
TCCCTTTACTTCATACCCGCCCCCATATAATAAGACATATAATGAGGCTTCTGCGCCCAT
TGTTATGGCAGCAATAGATCCCAAAGAAGAATTAAAACAAAAAA-TTGCTCAACTAGAAG
AGCAAATTAAACTTGAAGAGTTACATCAATCATTGATAATTAGGCTCCAAAAGCTAAAAA
CAGGAAATGAAAAAATACCCAACTCAGACGCTATGGAGGGTTCCTTGCGCCCACCTCAGC
GGCCTGGACAACATGTTCCAAGAGGGGGGTTGGTTGCTAGCCGACGTAGAGAAGACTCCT
CCCCCAAAGACGTTTTTCCGGTCACTGAAACCATAGATGAACAGGGACAGGCTTGGAGAC
ATCATACTGGGTTTGACTTTACTATTATAAAAGAGTTAAAGACTGCTGCCTCTCAGTATG
GGGCTACTGCTCCATATACTCTTGCTATAGTAGAATCTGTGGCTGATAATTGGCTCACTC
CTACAGACTGGAATACCTTAGTTAGGGCAGTTCTTTCTGGGGGAGACCACTTAATTTGGA
AGTCAGAGTTCTTTGAAAATTGTAGAGATACAGCTAAAAGAAATCAACAGGCAGGAAACG
GTTGGGATTTTGATATGTTAACTGGTTCAGGTAATTATGCAGACACTCGGGCCCAAATGC
AATATGATCCTGGATTGTTCTCACAAATCCAGGCTGCTGCTACAAAAGCCTGGAGAAAAC
TTCCCGTTAAAGGAGATCCAGGGGCCTCACTCACGGCAGTTAAACAAGGACCCG-ATGAG
CCATTTTCAGACTTTGTGCATAGACTTATGACCACGGCAGGTAGAATTTTTGGAAATGCA
GAAACGGGTGTAGATTATGTTAAACAGTTAGCTTATGAAAACGCTAACCCCGCCTGCCAA
GCGGCAATCAGACCTTATCGAAAGAAAACAGATTTAACAGGATACATTCGCCTTTGTTCA
GATATTGGGCCCTCATATCAACAAGGCCTAGCAATGGCCGCCGCTTTTAGCGGCCAAACA
GTAA-GAGACTTCCTCATTAACAAAGGTAAAGATAAAGGGGGA-TGTTTTAGGTGCGGTA
AAAGG-GGACACTTTGCAAAAGATTGCCATGAAAACCAAAATAAAAA-TCCAGAAGCGAA
AATCCCAGGCCTTTGCCCAAGGTGTAAAAGAGGAAGGCACTGGGCAAACGAATGTAAATC
TAAAACTGACAGTCAAGGAAATCCTTTATCTCCCAGGCAGGGAAACGGGATGAGGGGCCA
GCCCCAGGCCCCGAAACAAGCATATGGGGCAGTCAGCTTTGTTCCAGCCAGCAACAGCAA
TCCATTTCAAAGCTTAGTAGAGCAA-CCCCAGGAAGTGCAGGACTGGACCTCAGTTCCAC
CTCCCACACAGTACTAACACCTGAAATGGGACCACAAACCTTAAATACTGGAATATATGG
ACC-CTTACCACCTAACACTTTTGGGCTACTTTTAGGAAGAAGTAGTGTCACCATGAGAG
GCTTACAAGTCCTCCCTGGAGTTATCGATAATGATTATGAGGGAGAAATTAAAATTATGG
---------CCAGAGCTATTGATAATATTATTACTGTCCCTCAAGGAGTTAGAATAGCTC
AGTTAATCCTACTACCTTTGGTTAAAACAGATAATAATATCCAACACTCT-AATAGAAAT
ATAAAAGGTTTC-GGATCATCAG--ATATATATTGGGTGCAACCAATTACAAATCAAAAA
CCCTCTCTAACCTTATGGTTAGACGGGAAGGCATTCACTGGGCTAATAGACACAGGGGCC
GATGTAACTATCATTAAACAAGAAGATTGGCCCTCTCATTGGCCTACCACAGAGACTTTA
ACTCACTTGAGAGGAATTGGGCAAAGCAGTAATCC-TAAACAAAGTTCTAAATACCTAAC
ATGGACAGATAAAGAAAGCAATTCAGGCCTCATTAAGCCATTTGTCATCCCTTACCTACC
TGTTAACCTGTGGGGGCGAGATCTGCTCGCTCAAATGAAAATTATAATGTGTAGTCCAAA
TGATATAGTTACTGCACAAATGTTAACTCAAGGATACACCCCTGGTAAAGGTCTTGGAAA
AGGAGAAAACGGTATCCCACAGCCTATACTGGTTTCAGGACAACTTGATAAAAAGGGGTT
TGGAAATTTTTAGCTCAGGTCACTGACATACCTGCACCCCAAAGGTGCGCTGACCCCATT
ACTTGGAAGTCAGATGAGCCCGTTTGGGTTGATCAGTGGCCTTTACTCAATGATAAATTA
AGTGCCGCCCAACAGTTAGTGCAGGAACAACTGGAAGCAGGACATATTGTAGAAAGTAAT
TCTCCTTGGAATACACCTATTTTTGTTATTAAAAAGAAGTCTGGTAAATGGAGACTCTTA
CAAGATTTAAGAGCAGTAAATATCACTATGGTCCTTATGGGTGCCTTACAACCAGGATTG
CCTTCACCGGTTGCGATTCCTCAAAAATATTTTAAAATCATTATTGATCTTAAAGATTGC
TTTTTT-ACAATTCCCCTTCACCCTGCTGACCAAAAAAGATTTGCCTTTAGTCTTCCATC
TACAAATTTTAAGCAACCAATGAAGCGCTATCAATGGAAAGTCTTACCTCAGGGTATGGC
CAATAGTCCTACCTTGTGTCAAAAATATGTAGCTGCTGCTATAGAGCCAGTCAGAAAAAC
ATGGACACAAATGTATATTATACATTATATGGATGATATTTTAATAGCAGGAGAAATTGG
CGAACAAGTCTTACAGTGTTTTGCCCAACTCAAACAAGAGTTAACAGCAGCCGGACTACA
AATAGCCCCAGAAAAGG---TACAATTACAAGATCCATACACCTATCTTGGTTTCCAAAT
TAATGG-ACCCAAAGTCATTAATCAAAAGGCC-GTTATACGTCGTGATCATTTAAAAACT
TTAAATGATTTCCAAAAATTACTGGGAGACATAAATTGGCTTCGGCCGTATTTAAAGCTC
ACTACAGGA-GAGTTAAAACCTCTTTTCGATATATTAAAAGGAGACTCTAATCCAAAATC
TCCCAGGTCCATTACCAAAGAAGCATTAATAGCACTCCAACAGGTAGAGCATGCCATTGC
AACACAA---TTTG-TTA----------CCAGTATTGATTATTCTCAGCCATTAATATTC
ATTATTTTTAACACAACAATAACCCCTACTGGTTTATTCTGGCAGAACAATCCCATTATG
TGGGTACACCTACCC--TCCTCCCCTAAAAAGGTTTTGTTGCCTTATTATGATGCAATAG
CTGATCTAATTATCTTGGGAAGAGAAAACAGTAGAAAATACTTTGGAATAGAACCCTCTA
CCATTATACAGCCCT-----------GCACTCAATCACACATCCATTGGCTGTTACAAAA
TACGGAAGCCTGGCCAATTGCTTGCGCTTCTTACACTGGCACAATTGACAACCATTACCC
ACCTAACAAACTCATTCAATTTTGCAAACTTCATGCGTTTGTGTTTCCCCATATTACCAG
TAAAGAACCTCTCAATGACGCATTACTAATTTTCACTGATGGATCTTCCACAGGGCTTGC
CGCTTACACCTACAATGATGTAATCGTTAAATTCCAGACCACTTATACATCAGCTCAGCT
GGTCGAATTGCAAGCTATAATTGCAGCATTATCAGCTTTTCCTTGTCAGCCACTTAACAT
TTACACAGACAGCGCCTACCTGGCTCATTCAATACCCCTCTTAGAGACCGTGCCTCAAAT
TAAACATATTTCAGACACAGCTAACCTATTTTTACAATGTCAACAACTTATTCAAAAAA-
GGACTACTCCCTTTTTCCTTGGGCATATTAGAGCACATTCA-GGATTACCGGGACCTTTA
ACACAAGGTAACGCAACAGCCGACACGGCAACAAAAACCATAGCCACAGTCACTATAGAC
AATTTACAACAAGCA-CAAAAAGCACACGCCTTACATCATTTAAACGCCCAAACCTTAAG
GCTCATGTTTAAACTTACCAGAGAACAAGCTCGACAAATAGTTAAACAATGCGCCAACTG
CATAACGTATTTACCTGTTCCTCATTTAGGAGTTAACCCCCGAGGACTCATCCCCAACGA
AATTTGGCAAATGGACGTTACTCACCACTCAGAATTCGGTCAATTAAAATATATCCATGT
ATGCATA--GACACCTATAGTGGGTTCATTATTGCAACTCT-CCAAACAGGAGAGGCCAC
CAAACATGTCATAGCTCATTTATTACACTGCTTTTCTATCTTAGGAATACCCAAACAAAT
CAAAACAGATAATGGCCCTGGTTATATAGCCAAAGCCTTTTTACAATTCTGTAATACCCT
ACAAATTAAACATACCACAGGCATTCCCTACAATCCCCAAGGACAAGGTATAGTAGAAAG
AGCCCATCTGTCATTAAAAACTGTTATCACAAAATTAAAAGGGGGGAGCTGGTACCCCGT
GAAGGGTACCCCCAGAAACATACTCAATCATGCCCTGTTTATCCTTAATTTTTTAAATTT
GGACAGTCATGGAAAATCGGCTGCCGACCGTTTCTGGCATCCTGAATCTCAAAAACAGTT
CGCAATGGTAAAATGGAAAGATCCACTTGATAATTCATGGCATGGCCCCGATCCAGTTTT
AATTTGGGGAAGAGGCTCAGTATGCATCTTCTCGCAAAAAAA-TGATGCAGCCAGATGGC
TGCCTGAAAGATTGGTAAGACAAATAAATCATAACCATTGTCAGTCCAGGGAAGATAAAT
CTCCCTGAGAAGTTTCTTCCTTTTTGTTTTTCAGAAAATGAAGCCTAAAATGAGATTCCT
TTGGAAAATAATCGCTCTATATAGCATAGTGACAGTCTATGCAGGTTTTGGTGACCCTCG
TAAAGCGAGAGAATTAATACGAAAACAATACGGCCAGCCTTGTGACTGCAGCGGAGGACA
AATATCTGAACCTCCGTCAGACAGAATCACCCAGGTGACTTGCTCGGGCAAGACAGCTTA
CCTAATGCCAAACCAGTTATGGAAATGTAAGTCTACCCCAAGAGACACCTCACC---TAG
CGGGCCGCTCCTAGAATGCCCTTGTAGCTCTTTTCAATCTTCTATACATAGTTCCTGTTA
TACCTCCTATCAACAATGCAAATCAGGCAATAAGACATACTATACGGCCACGTTACTAAA
AACACAAACTGGAGGTACCAATGACGTACAAGTATTAGGATCCACTAATAAACTTGTACA
ATCTCCTTGTAACGGCCAAAAAGGAAAGCCTGTTTGTTGGAGCACTACCGCTCCCATTCA
CATTTCTGATGGAGGAGGCCCATTAGATACTGCAAGAATTAAAACCGTCCAGAGAAAA--
TTAGAAGAGATTCATAAAGCTCTATATCCTGAACTTCAATATCACCCCTTAGCCCTGCCT
GAGATTAGAGATAATTTTAGGCTCGATGCTCAAACTTTTGATATCCTCAATGCTACTTAC
AATTTACTTCAAATGTCCAATACAAGCCTAGCCCACGATTGTTGGCTTTGTCTTAAAA-T
GGGCCCCCC-TATTCCTCTAGCTATACCTAACCTTTTGTCGTCCTATGTCAATTACTCAA
ATGAATCCTTGGTAAATAATTCCTGTCCTATTATTTCTCCCCTCTTAGTTCAACCGATGA
CGTTTTCTAATTCCTCTTGTCTCTTTTCACCGTCATATAATAACACGAAAGAAATTGATC
TAGGCTATGTTGTGTTTGACAACTGTGCCTCCATAATCAATGCCACTAACCCTTTGTGTG
CTGTAAATGGCTCGGTTTTCGTCTGTGGAAACAACATGGCATATACTTATCTACCTACAA
ATTGGACAGGGCTTTGTGTTCTGGCCACTCTTCTCCCCGACATTGATATCATCCCTGGAG
AT--GAACCTATCCCCATCCCCACTATCGAACATTTTATTTATAGACCAAAACGAGCCAT
ACAATTTATTCCCTTGTTGGCCGGACTAGGAATCACCACTGCTTTTACTACAGGAGCCAC
AGGCCTAGGAGTCTCACTAACCCAATATACCAAATTATCCAATCAATTAATTTCAGATGT
ACAGACCTTATCCAGTACTATACAAGATTTACAAGATCAAGTAGATTCATTAGCAGAAGT
AGTTCTCCAAAATAGAAGAGGTCTAGATTTGCTAACGGCAGAACAGGGAGGGATCTGTTT
GGCTTTACAGGAAAAGTGCTGTTTTTACGCCAACAAATCCGGAATCGTCAGAGATAAGAT
AAAAAC-GTTACAAGAAGAACTAGAAAAGCGCAGAAAAGGCCTGGCCGCCAA--------
TCCCTTGTGGACTGGACTCGATGGACTTCTCCCCTATCTCCTGCCATTCCTTGGTCCTTT
ACTTACTCTTCTACTCTTTCTCACTCTCGGGCCTATAATCCTTAATAAGCTTATGGCGTT
TGTTAGACAACAAATCGAGGCCTTCCAGGCCAAGCCTATACAG-----GTCCATTATCAT
CGCCTTGAGATGACGGAAAATGGTGAGTCTTATTTACCTTAATAAGACCACCTCCCCTGT
GTGCTGAACTGGA-CAGTCAATGACGGG-TAA-GAGGACACTATCCC-CATCGGAGCCTA
AG-ACAGGAGGGCCGCCCTT-GCTGCTGCCTTATCCCATGACGGGCCTAGAA-GATGGGG
ATGAGATGACCCAACCTAAGACAGGCGCAGTTCCCGAGGGG-TCATTT-CTT--ATCATA
AAATAATAAAAA-GGGGGACCTGTCCGGAGCTGCGCGCCCCGGCCATAGCAAATAATAAT
TAATGATTAAA----CGCCCGAGCTCTATTCCTTTCCACCTTCTACCTCCTCCCTAGATT
TGTTGTTTCTCTTT------TGTAT-CAATACCTCAT-AAAAGATGGCGCTCTTCCTGTT
TTTTCTTCACCTGTTTTTCCCCCGCGC---------------GGCGAAAATTGTTA--CT
TTGTAGCGCAGGCACCATCCTGCGCCCGGG-AAAATTACCAACTGACAGCGCAGGCGC--
-----------------------------AA-CATGA--CGTCCGACCAGAGAAACCA--
ATACCTA---CCTAGCCACACCCTCC-GCGATGAGATCATC-TCCGCC-TCTGGCCCAAC
CCCTTCCCCTCCAAGTGTATATAAGGCATTGCATTACCGCC--ATTAAA-CGAGACTTGA
TCAGAGCACTGTCTT-GTCTCCATTTCTC-GTGTCTCTTGTCCCCC-AAATTCCCACTCC
CTCC--TCCAGGGCCTGCTTCG-ACGATCCCGCGGGCCGGGA
>NC_037687.1 Theropithecus gelada isolate Dixy chromosome 19, Tgel_1.0-B
TGTCCAGAGCTGCGTGCCCCGGCCATAGCAAA-TAATAATTAATGATTAAA---TGCCCG
AGCTCTATTCCTTTCCACCTTCTACCTCCTCCCTAGATTTGTTGTTTCTCTTT------T
GTATCAATA-CCTCATAAAAGATGGCGCTCTTCCTGTTTTTTCTTCACCTGTTTTT-CCC
CCACGCA----------GCGAAAATTGTTACTTTGTAGCGCAGGCCCCATCCTGCGTCCG
GG-AAAATTACCAACTGACAGCGCAGGCCCAACA-TGACCTCCGACCAGAGAAACCAATA
CCTACCTAGCCACACCCTCCGCGATGAGATCATCTCCGCCTCTGGCCCAACCCCTTCCCC
TCCAAGTGTATATAAGGCATTGCATTACCGCCATTAAACGAGACTTGATCAGAGCACTGT
CTTGTCTCCATTTCTCGTGTCTCTTGTCCCCC--AAATTCCCACTCCCTCCTCCAGGGCC
TGCTTCGACGATCCCGCGGGCCGGGATACGTGGCGCC-CGAACAGGGACCTGGAAACGAG
GGACTCCGTGAGGAAGAGGACGCCAAAGGACGGTCGACTGCTAACTCAGACAAAAGGAGT
AAAGCTCTTCCGATCTCCGCGGGAACCTGCC----GCGTCAGAATCGAAGGTAAGTGGCG
CGTCCGAAATGGGACAAGAATTAAGTCAGCATCAGATCTATGTAGGACAATTAAAAGAGG
CTTTAAAGATACGAGGAGTAAAGGTTAAAGGTAATGATTTGTTTAAGTTTTTT-GATTTT
GTAAAAGACACTTGCCCTTGGTTCCCACAGGAAGGAACTATTGATATTAAAAGATGG-CG
TAGAGTAGGGGATTGTTTTCAGGACTATTATAATACTTTTGGGCCAGAAAAAATTCCTGT
GACCGCCTTCTCTCATTGGAACCTCATTAGAGATTTAATAGATAAGAAGGAGGCCGATCC
GCAAGTCATGGCTGCGGTCGCTCAGACAGAGCATATTTTAAAGGTTAGCTCCCGCTCTAA
CCTTACAAAGCCTCCGCAAGATATGGAGGAGGATCTCATTTCCCTCGAAAGTGATCATGA
GGAAATTAAGTCTCCGTCAGTAACAGATAAAGAAATGCCACACGAAAACAAACC---AAA
AAAATACCCAATTTTGCAGATGCTTCAAAAAGAGGAGGAAGTTAATAAGCCTAATCAATC
AGACATAAATTGGGATGATTTAGAGGAAGAGGCAGCTAAATATCACAACCCTGATCTGCC
TCCCTTTACTTCATACCCGCCCCCATATAATAAGACATATAATGAGGCTTCTGCACCCAT
TGTTATGGCAGCAATAGATCCCAAAGAAGAATTAAAACAAAAAA-TTGCTCAACTAGAAG
AGCAAATTAAACTTGAAGAGTTACATCAATCATTGATAATTAGGCTCCAAAAGCTAAAAA
CAGGAAATGAAAAAATACCCAACTCAGACGCTATGGAGGGTTCCTTGCGCCCACCTCAGC
GGCCTGGACAGCATGTTCCAAGAGGGGGGTTGGTTGCTAGCCGACGTAGAGAAGACTCCT
CCCCCAAAGACGTTTTTCCGGTCACTGAAACCATAGATGAACAGGGACAGGCTTGGAGAC
ATCATACTGGGTTTGACTTTACTATTATAAAAGAGTTAAAGACTGCTGCCTCTCAGTATG
GGGCTACTGCTCCATATACTCTTGCTATAGTAGAATCTGTGGCTGATAATTGGCTCACTC
CTATAGACTGGAATACCTTAGTTAGGGCAGTTCTTTCTGGGGGAGACCACTTAATTTGGA
AGTCAGAGTTCTTTGAAAATTGTAGAGATACAGCTAAAAGAAATCAACAGGCAGGAAACG
GTTGGGATTTTGATATGTTAACTGGTTCAGGTAATTATGCAGACACTCGGGCCCAAATGC
AATATGATCCTGGATTGTTCTCACAAATCCAGGCTGCTGCTACAAAAGCCTGGAGAAAAC
TTCCCGTTAAAGGAGATCCAGGGGCCTCACTCACGGCAGTTAAACAAGGACCCG-ATGAG
CCATTTTCAGACTTTGTGCATAGACTTATGACCACGGCAGGTAGAATTTTTGGAAATGCA
GAAACGGGTGTAGATTATGTTAAACAGTTAGCTTATGAAAACGCTAACCCCGCCTGCCAA
GCGGCAATCAGACCTTATCGAAAGAAAACAGATTTAACAGGATACATTCGCCTTTGTTCA
GATATTGGGCCCTCATATCAACAAGGCCTAGCAATGGCCGCCGCTTTTAGCGGCCAAACA
GTAA-GAGACTTCCTCATTAACAAAGGTAAAGATAAAGGGGGA-TGTTTTAGGTGCGGTA
AAAGG-GGACACTTTGCAAAAGATTGCCATGAAAACCAAAATAAAAA-TCCAGAAGCGAA
AATCCCAGGCCTTTGCCCAAGGTGTAAAAGAGGAAGGCACTGGGCAAATGAATGTAAATC
TAAAACTGACAGTCAAGGAAATCCTTTATCTCCCAGGCAGGGAAACGGGATGAGGGGCCA
GCCCCAGGCCCCGAAACAAGCATATGGGGCAGTCAGCTTTGTTCCAGCCAGCAACAGCAA
TCCATTTCAAAGCTTAGTAGAGCAA-CCCCAGGAAGTGCAGGACTGGATCTCAGTTCCAC
CTCCCACACAGTACTAACACCTGAAATGGGACCACAAACCTTAAATACTGGAATATATGG
ACC-TTTACCACCTAACACTTTTGGGCTACTTTTAGGAAGAAGTAGTGTCACCATGAGAG
GCTTACAAGTCCTCCCTGGAGTTATCGATAATGATTATGAGGGAGAAATTAAAATTATGG
---------CCAGAGCTATTGATAATATTATTACTGTCCCTCAAGGAGTTAGAATAGCTC
AGTTAATCCTACTACCTTTGGTTAAAACAGATAATAATATCCGACACTCT-AATAGAAAT
ATAAAAGGTTTC-GGATCATCAG--ATATATATTGGGTGCAACCAATTACAAATCAAAAA
CCCTCTCTAACCTTATGGTTAGACGGGAAGGCATTCACTGGGCTAATAGACACAGGGGCC
GATGTAACTATCATTAAACAAGAAGATTGGCCCTCTCATTGGCCTACCACAGAGACTTTA
ACTCACTTGAGAGGAATTGGGCAAAGCAGTAATCC-TAAACAAAGTTCTAAATACCTAAC
ATGGACAGATAAAGAAAGCAATTCAGGCCTCATTAAGCCATTTGTCATCCCTTACCTACC
TGTTAACCTGTGGGGGCGAGATCTGCTCGCTCAAATGAAAATTATAATGTGTAGTCCAAA
CGATATAGTTACTGCACAAATGTTAACTCAAGGATACACCCCTGGTAAAGGTCTTGAAAA
AGGAAAAAACGGTATCCCACAGCCTATACTGGTTTCAGGACAACTTGATAAAAAGGGGTT
TGGAAATTTTTAGCTCAGGTCACTGACATACCTGCACCCCAAAGGTGCGCTGACCCCATT
ACTTGGAAGTCAGATGAGCCCGTTTGGGTTGATCAGTGGCCTTTACTCAATGATAAATTA
AGTGCCGCCCAACAGTTAGTGCAGGAACAACTGGAAGCAGGACATATTGTAGAAAGTAAT
TCTCCTTGGAATACACCTATTTTTGTTATTAAAAAGAAGTCTGGTAAATGGAGACTCTTA
CAAGATTTAAGAGCAGTAAATATCACTATGGTCCTTATGGGTGCCTTACAACCAGGATTG
CCTTCACCGGTTGCGATTCCTCAAAAATATTTTAAAATCATTATTGATCTTAAAGATTGC
TTTTTT-ACAATTCCCCTTCACCCTGCTGACCAAAAAAGATTTGCCTTTAGTCTTCCATC
TACAAATTGTAAGCAACCAATGAAGCGCTATCAATGGAAAGTCTTACCTCAGGGTATGGC
CAATAGTCCTACCTTGTGTCAAAAATATGTAGCTGCTGCTATAGAGCCAGTCAGAAAAAC
ATGGACACAAATGTATATTATACATTATATGGATGATATTTTAATAGCAGGAGAAATTGG
CGAACAAGTCTTACAGTGTTTTGCCCAACTCAAACAAAAGTTAACAGTAGCCGGACTACA
AATAGCCCCAGAAAAAG---TACAATTACAAGATCCATACACCTATCTTGGTTTCCAAAT
TAATGG-ACCCAAAGTCGTTAATCAAAAGGCC-GTTATACGTCGTGATCATTTAAAAACT
TTAAATGATTTCCAGAAATTACTGGGAGACATAAATTGGCTTCGGCCGTATTTAAAGCTC
ACTACAGGG-GAGTTAAAACCTCTTTTCGATATATTAAAAGGAGACTCTAATCCAAAATC
TCCCAGGTCCATTACCAAAGAAGCATTAATAGCACTCCAACAGGTAGAGCATGCCATTGC
AACACAA---TTTG-TTA----------CCAGTATTAATTATTCTCAGCCATTAATATTC
ATTATTTTTAACACAACAATAACCCCTACTGGTTTATTCTGGCAGAACAATCCCATTATG
TGGGTACACCTACCC--TCCTCCCCTAAAAAGGTTTTGTTGCCTTATTATGATGCAATAG
CTGATCTAATTATCTTGGGAAGAGAAAACAGTAGAAAATACTTTGGAATAGAACCCTCTA
CCATTATACAGCCCT-----------GCACTCAATCACACATCCATTGGCTGTTACAAAA
TACGGAAGCCTGGCCAATTGCTTGCGCTTCTTACACTGGCACAATTGACAACCATTACCC
ACCTAACAAACTCATTCAATTTTGCAAACTTCATGCGTTTGTGTTTCCCCATATTACCAG
TAAAGAACCTCTCAATGACGCATTACTAATTTTCACTGATGGATCTTCCACAGGGCTTGC
CGCTTACACCTACAATGATGTAATCATTAAATTCCAGACCACTTATACATCAGCTCAGCT
GGTCGAATTGCAAGCTATAATTGCAGCATTATCAGCTTTTCCTTGTCAGCCACTTAACAT
TTACACAGACAGCGCCTACCTGGCTCATTCAATACCCCTCTTAGAGACCGTGCCTCAAAT
TAAACATATTTCAGACACAGCTAACCTATTTTTACAATGTCAACAACTTATTCAAAAAA-
GGACTACTCCCTTTTTCCTTGGGCATATTAGAGCACATTCA-GGATTACCGGGACCTTTA
ACACAAGGTAACGCAACAGCCGACACGGCAACAAAAACCATAGCCACAGTCACTATAGAC
AATTTACAACAAGCA-CAAAAAGCACACGCCTTACATCATTTAAACGCCCAAACCTTAAG
GCTCATGTTTAAACTTACCAGAGAACAAGCTCGACAAATAGTTAAACAATGCGCCAACTG
CATAACGTATTTACCTGTTCCTCATTTAGGAGTTAACCCCCGAGGACTCATCCCCAACGA
AATCTGGCAAATGGACGTTACTCACCACTCAGAATTCGGTCAATTAAAATATATCCATGT
ATGCATA--GACACCTATAGTGGGTTCATTATTGCAACTCT-CCAAACAGGAGAGGCCAC
CAAACATGTCATAGCTCATTTATTACACTGCTTTTCTATTTTAGGAATACCCAAACAAAT
CAAAACAGATAATGGCCCTGGTTATATAGCCAAAGCCTTTTTACAATTCTGTAATACCCT
ACAAATTAAACATACCACAGGCATTCCCTACAATCCCGAAGGACAAGGTATAGTAGAAAG
AGCCCATCTGTCATTAAAAACTGTTATCACAAAATTAAAAGGGGGGAGCTGGTACCCCGT
GAAGGGTACCCCCAGAAACATACTCAATCATGCCCTGTTTATCCTTAATTTTTTAAATTT
GGACAGTCATGGAAAATCGGCTGCCGACCGTTTCTGGCATCCTGAATCTCAAAAACAGTT
CGCAATGGTAAACTGGAAAGATCCACTTGATAATTCATGGCATGGCCCCGATCCAGTTTT
AATTTGGGGAAGAGGCTCAGTATGCATCTTCTCACAAAAAAA-TGATGCAGCCAGATGGC
TGCCTGAAAGATTGGTAAGACAAATAAATCATAACCATTGTCAGTCCAGGGAAGATAAAT
CTCCCTGAGAAGTTTCTTCCTTTTTGTTTTTCAGAAAATGAAGCCTAAAATGAGATTCCT
TTGGAAAATAATCGCTCTATATAGCGTAGTGACAGTCTATGCAGGTTTTGGTGACCCTCG
TAAAGCGAGAGAATTAATACGAAAACAATACGGCCAGCCTTGTGACTGCAGCGGAGGACA
AATATCTGAACCTCCGTCAGACAGAATCACCCAGGTGACTTGCTCGGGCAAGACAGCTTA
CCTAATGCCAAACCAGTTATGGAAATGTAAGTCTACCCCAAGAGACACCTCACC---TAG
CGGGCCGCTCCTAGAATGCCCTTGTAGCTCTTTTCAATCTTCTATACATAGTTCCTGTTA
CACCTCCTATCAACAATGCAAATCAGGCAATAAGACATACTATACGGCCACGTTACTAAA
AACACAAACTGGAGGTACCAATGACGTACAAGTATTAGGATCCACTAATAAACTTGTACA
ATCTCCTTGTAACGGCCAAAAAGGAAAGCCTGTTTGTTGGAGCACTACCGCTCCCATTCA
CATTTCTGATGGAGGAGGCCCATTAGATACTGCAAGAATTAAAACCGTCCAGAGAAAA--
TTAGAAGAGATTCATAAAGCTCTATATCCTGAACTTCAATATCACCCCTTAGCCCTGCCT
GAGATTAGAGATAATTTTAGGCTTGATGCTCAAACTTTTGATATCCTCAATGCTACTTAC
AATTTACTTCAAATGTCCAATAGAAGCCTAGCCCACGATTGTTGGCTTTGTCTTAAAA-T
GGGCCCCCC-TATTCCTCTAGCTATACCTAACCTTTTGTCGTCCTATGTCAATTACTCAA
ATGAATCCTTGGTAAATAATTCCTGTCCTATTATTTCTCCCCTCTTAGTTCAACCGATGA
CGTTTTCTAATTCCTCATGTCTCTTTTCACCGTCATATAATAACACGAAAGAAATTGATC
TAGGCTATGTTGTGTTTGACAACTGTGCCTCCATAATCAATGCCACTAACCCTTTGTGTG
CTGTAAATGGCTCGGTTTTCGTCTGTGGAAACAACATGGCATATACTTATCTACCTACAA
ATTGGACAGGGCTTTGTGTTCTGGCCACTCTTCTCCCCGACATTGATAT---CCCTGGAG
AT--GAACCTATCCCCATCCCCACTATCGAACATTTTATTTATAGACCAAAACGAGCCAT
ACAATTTATTCCCTTGTTGGCCGGACTAGGAATCACCACTGCTTTTACTACAGGAGCCAC
AGGCCTAGGAGTCTCACTAACCCAATATACCAAATTATCCAATCAATTAATTTCAGATGT
ACAGACCTTATCCAGTACTATACAAGATTTACAAGATCAAGTAGATTCATTAGCAGAAGT
AGTTCTCCAAAATAGAAGAGGTCTAGATTTGCTAACGGCAGAACAGGGAGGGATCTGTTT
GGCTTTACAGGAAAAGTGCTGTTTTTACGCCAACAAATCCGGAATCGTCAGAGATAAGAT
AAAAAC-GTTACAAGAAGAACTAGAAAAGCGCAGAAAAGGCCTGGCCACCAA--------
TCCCTTGTGGACTGGACTCGATGGACTTCTCCCCTATCTCCTGCCATTCCTTGGTCCTTT
ACTTACTCTTCTACTTTTTCTCACTCTCGGGCCTATAATCCTTAATAAGCTTACAGCGTT
TGTTAGACAACAAATCGAGGCCTTCCAGGCCAAGCCTATACAG-----GTCCATTATCAT
CGCCTTGAGATGACGGAAAATGGTGAGTCTTATTTGCCTTAATAAGACCACCTCCCCTGT
GTGCTGAACTGGA-CAGTCAATGATGGG-TAA-GAGGACACTATCCC-CATCGGAGCCTA
AG-ACAGGAGGGCCGCCCTT-GCTGCTGCCTTGTCCCATGACGGGCCTAGAA-GATGGGG
ATGAGATGACCCAACCTAAAACAGGCGCAGTTCCCGAGGGG-TCATTT-CTT--ATCATA
AAACAATAAAAA-GGGGGACCTGTCCAGAGCTGCGTGCCCCGGCCATAGCAAATAATAAT
TAATGATTAAA----TGCCCGAGCTCTATTCCTTTCCACCTTCTACCTCCTCCCTAGATT
TGTTGTTTCTCTTT------TGTAT-CAATACCTCAT-AAAAGATGGCGCTCTTCCTGTT
TTTTCTTCACCTGTTTTTCCCCCACGC---------------AGCGAAAATTGTTA--CT
TTGTAGCGCAGGCCTCATCCTGCGCCCGGG-AAAATTACCAACTGACAGCGCAGGCCC--
-----------------------------AA-CATGA--CCTCCGACCAGAGAAACCA--
ATACCTA---CCTAGCCACACCCTCC-GCGATGAGATCATC-TCCGCC-TCTGGCCCAAC
CCCTTCCCCTCCAAGTGTATATAAGGCATTGCATTACCGCC--ATTAAA-CGAGACTTGA
TCAGAGCACTGTCTT-GTCTCCATTTCTC-GTGTCTCTTGTCCCCC-AAATTCCCACTCC
CTCC--TCCAGGGCCTGCTTCG-ACGATCCCGCGGGCTGGGA
>NC_037679.1 Theropithecus gelada isolate Dixy chromosome 11, Tgel_1.0-A
TGTCCGGAGCTGTGCGCCCCGGCCATAGCAAA-TAATAATTAATGATTAAA---CACCCG
AGTTCTATTCCTTTCCACCTTCTACCTCCTCCCTAGATTTGTTGTTTCTCTTT------T
GTATCAATA-CCTCATAAAAGATGGCGCTCTTCCTGTTTTTTCTTCACCTGTTTTT-CCC
CCGTGCC----------GCGAAAATTGTTACTTTGTAGCGCAGGCACCATCCTGCGCCTG
GG-AAAATTACCAACTGACAGCGCAGGCGCAACA-TGACGTCCGACCAGAGAAACCAATA
CCTACCTAGCCACACCCTCCGCGATGAGATCATCTCCGCCTCTGGCCCAACCCCTTCCCC
TCCAAGTGTATATAAGGCATTGCATTACCACCATTAAACGAGACTTGATCAGAGCACTGT
CTTGTCTCCATTTCTCGTGTCTCTTGTCCCCC--AAATTCCCACTCCCTCCTCCAGGGCC
TGCTTCGACGATCCCGCGGGCCGGGATACGTGGCGCC-CGAACAGGGACCTGGAAACGAG
GGACTCCGTGAGGAAGAGGACGCCAAAGGACGGTCGACCGCTAACCCAGACAAAAGGAGT
AAAACTCTTCCGATCTCCGCGGGAACCTGCC----GCGTCAGAATCGAAGGTAAGTGGCG
CATCCGAAATGGGACAAGAATTAAGTCAGCATCAGATCTATGTAGGACAATTAAAAAAGG
CTTTAAAGATACGAGGAGTAAAGGTTAAAGGTAATGATTTGTTTAAGTTTTTT-GATTTT
GTAAAAGACACTTGCCCTTGGTTCCCACAGGAAGGAACTATTGATATTAAAAGATGG-CG
TAGAGTAGGGGATTGTTTTCAGGACTATTATAATACTTTTGGGCCAGAAAAAATTCCTGT
GACCGCCTTCTCTTATTGGAACCTCATTAGAGATTTAATAGATAAGAAAGAGGCCGATCC
GCAAGTCATGGCTGCGGTCGCTCAGACAGAGCATATTTTAAAGGTTAGCTCCCGCTCTAA
CCTCGCAAAGCCTCCGCAAGATACGGAGGAGGATCTCATTTCCCTCGAAAGTGATCATGA
GGAAATTAAGTCTCCTTCAGTAACAGATAAAGAAATGCCACACGAAAACAAACC---AAA
AAAATACCCAATTTTACAGATGCTTCAAAAAGAGGAGGAAATTAATAAGCCTAATCAATC
AGACATAAATTGGGATGATTTAGAGGAAGAGGCAGCTAAATATCACAACCCTGATCTGCC
TCCCTTTACTTCATACCCGCCCCCATATAATAAGACATATAATGAGGCTTCTGCGCCCAT
TGTTATGGCAGCAATAGATCCCAAAGAAGAATTAAAACAAAAAA-TTGCTCAACTAGAAG
AGCAAATTAAACTTGAAGAGTTACATCAATCATTGATAATTAGGCTCCAAAAGCTAAAAA
CAGGAAATGAAAAAATACCCAACTCAGACGCTATGGAGGGTTCCTTGCGCCCACCTCAGT
GGCCTGGACAACATGTTCCAAGAGGGGGGTTGGTTGCTAGCTGACGTAGAGAAGACTCCT
CCCCCAAAGACGTTTTTCCGGTCACTGAAACCATAGATGAACAGGGACAGGCTTGGAGAC
ATCATACTGGGTTTGACTTTACTATTATAAAAGAGTTAAAGACTGCTGCCTCTCAGTATG
GGGCTACTGCTCCATATACTCTTGCTATAGTAGAATCTGTGGCTGATAATTGGCTCACTC
CTACAGACTGGAATACCTTAGTTAGGGCAGTTCTTTCTGGGGGAGACCACTTAATTTGGA
AGTCAGAGTTCTTTGAAAATTGTAGAGATACAGCTAAAAGAAATCAACAGGCAGGAAACG
GTTGGGATTTTGATATGTTAACTGGTTCAGGTAATTATGCAGACACTCGGGCCCAAATGC
AATATGATCCTGGATTGTTCTCACAAATCCAGGCTGCTGCTACAAAAGCCTGGAGAAAAC
TTCCCGTTAAAGGAGATCCAGGGGCCTCACTCACGGCAGTTAAACAAGGACCCA-ATGAG
CCATTTTCAGACTTTGTGCATAGACTTATGACCACGGCAGGTAGAATTTTTGGAAATGCA
GAAACGGGTGTAGATTATGTTAAACAGTTAGCTTATGAAAACACTAACCCCGCCTGCCAA
GAGGCAATCAGACCTTATCGAAAGAAAACAGATTTAACAGGATACATTCGCCTTTGTTCA
GATATTGGGCCCTCATATCAACAAGGCCTAGCAATGGCCGCCGCTTTTAGCGGCCAAACA
GTAA-GAGACTTCCTCATTAACAAAGGTAAAGATAAAGGGGGA-TGTTTTAGGTGCAGTA
AAAGG-GGACACTTTGCGAAAGATTGCCATGAAAACCAAAATAAAAA-TCCAGAAGCGAA
AATCCCAGGCCTTTGCCCAAGGTGTAAAAGAGGAAGGCACTGGGCAAACGAATGTAAATC
TAAAACTGACAGTCAAGGAAATCCTTTATCTCCCAGGCAGGGAAACGGGATGAGGGGCCA
GCCCCAGGCCCCGAAACAAGCATATGGGGCAGTCAGCTTTGTTCCAGCCAGCAACAGCAA
TCCATTTCAAAGCTTAGTAGAGCAA-CCCCAGGAAGTGCAGGACTGGACCTCAGTTCCAC
CTCCCACACAGTACTAACACCTGAAATGGGACCACAAACCTTAAATACTGGAATATATGG
ACC-CTTACCACCTAACACTTTTGGGCTACTTTTAGGAAGAAGTAGTGTCACCATGAGAG
GCTTACAAGTCCTCCCTGGAGTTATCGATAATGATTATGAGGGAGAAATTAAAATTATGG
---------CCAGAACTATTGATAATATTATTACTGTCCCTCAAGGAGTTAGAATAGCTC
AGTTAATCCTACTACCTTTGGTTAAAACAGATAATAATATCCAACACTCT-AATAGAAAT
ATAAAAGGTTTC-GGATCATCAG--ATATATATTGGGTGCAACCAATTACAAATCAAAAA
CCCTCTCTAACCTTATGGTTAGACGGGAAGGCATTCACTGGGCTAATAGACACAGGGGCC
GATGTAACTATCATTAAACAAGAAGATTGGCCCTCTCATTGGCCTACCACAGAGACTTTA
ACTCACTTGAGAGGAATTGGGCAAAGCAGTAATCC-TAAACAAAGTTCTAAATACCTAAC
ATGGACAGATAAAGAAAGCAATTCAGGCCTCATTAAGCCATTTGTCATCCCTTACCTACC
TGTTAACCTGTGGGGGCGAGATCTGCTCGCTCAAATGAAAATTATAATGTGTAGTCCAAA
TGATATAGTTACTGCACAAATGTTAACTCAAGGATACACCCC-GGTAAAGGTCTTGGAAA
AGGAGAAAACGGTATCCCACAGCCTATACTGGTTTCAGGACAACTTGATAAAAAGGGGTT
TGGAAATTTTTAGCTCAGGTCACTGACATACCTGCACCCCAAAGGTGCACTGACCCCATT
ACTTGGAAGTCAGATGAGCCCGTTTGGGTTGATCAGTGGCCTTTACTCAATGATAAATTA
AGTGCCGCCCAACAGTTAGTGCAGGAACAACTGGAAGCAGGACATATTGTAGAAAGTAAT
TCTCCTTGGAATACACCTATTTTTGTTATTAAAAAGAAGTCTGGTAAATGGAGACTCTTA
CAAGATTTAAGAGCAGTAAATATCACTATGGTCCTTATGGGTGCCTTACAACCAGGATTG
CCTTCACCGGTTGCGATTCCTCAAAAATATTTTAAAATCATTATTGATCTTAAAGATTGC
TTTTTT-ACAATTCCCCTTCACCCTGCTGACCAAAAAAGATTTGCCTTTAGTCTTCCATC
TACAAATTTTAAGCAACCAATGAAGCGCTATCAATGGAAAGTCTTACCTCAGGGTATGGC
CAATAGTCCTACCTTGTGTCAAAAATATGTAGCTGCTGCTATAGAGCCAGTCAGAAAAAC
ATGGACACAAATGTATATTATACATTATATGGATGATATTTTAATAGCAGGAGAAATTGG
CGAACAAGTCTTACAGTGTTTTGCCCAACTCAAACAAGAGTTAACAGCAGCCGGACTACA
AATAGCCCCAGAAAAGG---TACAATTACAAGATCCATACACTTATCTTGGTTTCCAAAT
TAATGG-ACCCAAAGTCGTTAATCAAAAGGCC-GTTATACGTCGTGATCATTTAAAAACT
TTAAATGATTTCCAAAAATTACTGGGAGACATAAATTGGCTTCGGCCGTATTTAAAGCTC
ACTACAGGA-GAGTTAAAACCTCTTTTCAATATATTAAAAGGAGACTCTAATCCAAAATC
TCCCAGGTCCATTACCAAAGAAGCATTAATAGCACTCCAACAGGTAGAGCATGCCATTGC
AACACAA---TTTG-TTA----------CCAGTATTGATTATTCTCAGCCATTAATATTC
ATTATTTTTAACACAACAATAACCCCTACTGGTTTATTCTGGCAGAACAATCTCATTATG
TGGGTACACCTACCC--TCCTCCCCTAAAAAGGTTTTGTTGCCTTATTATGATGCAATAG
CTGATCTAATTATCTTGGGAAGAGAAAACAGTAGAAAATACTTTGGAATAAAACCCTCTA
CCATTATACAGCCCT-----------GCACTCAATCACACATCCATTGGCTGTTACAAAA
TACGGAAGCCTGGCCAATTGCTTGCGCTTCTTACACTGGCACAATTGACAACCATTACCC
ACCTAACAAACTCATTCAATTTTGCAAACTTCATGCGTTTGTGTTTCCCCATATTACCAG
TAAAGAACCTCTCAATGACGCATTACTAATTTTCACTGATGGATCTTCCACAGGGCTTGC
CGCTTACACCTACAATGATGTAATCGTTAAATTCCAGACCACTTATACATCAGCTCAGCT
GGTCGAATTGCAAGCTATAATTGCAGCATTATCAGCTTTTCCTTGTCAGCCACTTAACAT
TTACATAGACAGCGCCTACCTGACTCATTCAATACCCCTCTTAGAGACCGTGCCTCAAAT
TAAACATATTTCAGACACAGCTAACCTATTTTTACAATGTCAACAACTTATTCAAAAAA-
GGACTACTCCCTTTTTCCTTGGGCATATTAGAGCACATTCA-GGATTACCGGGACCTTTA
ACACAAGGTAACGCAACAGCCGACACGGCAACAAAAACCATAGCCACAGTCACTATAGAC
AATTTACAACAAGCA-CAAAAAGCACACGCCTTACATCATTTAAACGCCCAAACCTTAAG
GCTCATGTTTAAACTTACCAGAGAACAAGCTCGACAAATAGTTAAACAATGCGCCAACTG
CATAACGTATTTACCTGTTCCTCATTTAGGAGTTAACCCCCGAGGACTCATCCCCAATGA
AATTTGGCAAATGGACGTTACTCACCACTCAGAATTCGGTCAATTAAAATATATCCATGT
ATGCATA--GACACCTATAGTGGGTTCATTATTGCAACTCT-CCAAACAGGAGAGGCCAC
CAAACATGTCATAGCTCATTTATTACACTGCTTTTCTATCTTAGGGATACCCAAACAAAT
CAAAACAGATAATGGCCCTGGTTATATAGCCAAAGCCTTTTTACAATTCTGTAATACCCT
ACAAATTAAACATACCACAGGCATTCCCTACAATCCCCAAGGACAAGGTATAGTAGAAAG
AGCCCATCTGTCATTAAAAACTGTTATCACAAAATTAAAAGGGGGGAGCTGGTACCCCGT
GAAGGGTACCCCCAGAAACATACTCAATCATGCCCTGTTTATCCTTAATTTTTTAAATTT
GGACAGTCATGGAAAATCGGCTGCCGACCGTTTCTGGCATCCTGAATCTCAAAAACAGTT
CGCAATGGTAAAATGGAAAGATCCACTTGATAATTCATGGCATGGCCCCGATCCAGTTTT
AATTTGGGGAAGAGGCTCAGTATGCATCTTCTCGCAAAAAAA-TGATGCAGCCAGATGGC
TGCCTGAAAGATTGGTAAGACAAATAAATCATAACCATTGTCAGTCCAGGGAAGATAAAT
CTCCCTGAGAAGTTTCTTCCTTTTTGTTTTTCAGAAAATGAAGCCTAAAATGAGATTCCT
TTGGAAAATAATCGCTCTATATAGCATAGTGACAGTCTATGCAGGTTTTGGTGACCCTCG
TAAAGCGAGAGAATTAATACGAAAACAATACGGCCAGCCTTGTGACTGCAGCGGAGGACA
AATATCTGAACCTCCGTCAGACAGAATCACCCAGGTGACTTGCTCGGGCAAGACAGCTTA
CCTAATGCCAAACCAGTTATGGAAATGTAAGTCTACCCCAAGAGACACCTCACC---TAG
CGGGCCGCTCCTAGAATGCCCTTGTAGCTCTTTTCAATCTTCTATACATAGTTCCTGTTA
TACCTCCTATCAACAATGCAAATCAGGCAATAAGACATACTATACGGCCACGTTACTAAA
AACACAAACTGGAGGTACCAATGACGTACAAGTATTAGGATCCACTAATAAACTTGTACA
ATCTCCTTGTAACGGCCAAAAAGGAAAGCCTGTTTGTTGGAGCACTACTGTTCCCATTCA
CATTTCTGATGGAGGAGGCCCATTAGATACTGCAAGAATTAAAACCGTCCAGAGAAAA--
TTAGAAGAGATTCATAAAGCTCTATATCCTGAACTTCAATATCACCCCTTAGCCCTGCCT
GAGATTAGAGATAATTTTAGGCTCGATGCTCAAACTTTTGATATCCTCAATGCTACTTAC
AATTTACTTCAAATGC-------AAGCCTAGCCCACGATTGTTGGCTTTGTCTTAAAA-T
GGGCCCCCC-TATTCCTCTAGCTATACCTAACCTTTTGTTGTCCTATGTCAATTACTCAA
ATGAATCCTTGGTAAATAATTCCTGTCCTATTATTTCTCCCCTCTTAGTTCAACCGATGA
CGTTTTCTAATTCCTC--GTCTCTTTTCACCGTCATATAATAACACGAAAGAAATTGATC
TAGGCTATGTTGTGTTTGACAACTGTGCCTCCATAATCAATGCCACTAACCCTTTGTGTG
CTGTAAATGGCTCGGTTTTCGTCTATGGAAACAACATGGCATATACTTATCTACCTACAA
ATTGGACAGGGCTTTGTGTTCTGGCCACTCTTCTCCCCGACATTGATATCATCCCTGGAG
AT--GAACCTATCCCCATCCCCACTATCGAACATTTTATTTATAGACCAAAACGAGCCAT
ACAATTTATTCCCTTATTGGCCAGACTAGGAATCACCACTGCTTTTACTACAGGAGCCAC
AGGCCTAGGAGTCTCACTAACCCAATATACCAAATTATCCAATCAATTAATTTCAGATGT
ACAGACCTTATCCAGTACTATACAAGATTTACAAGATCAAGTAGATTCATTAGCAGAAGT
AGTTCTCCAAAATAGAAGAGGTCTAGATTTGCTAACGGCAGAACAGGGAGGGATCTGTTT
GGCTTTACAGGAAAAGTGCTGTTTTTACGCCAACAAATCCGGAATCGTCAGAGATAAGAT
AAAAAC-GTTACAAGAAGAACTAGAAAAGCACAGAAAAGGCCTGGCCGCCAA--------
TCCCTTGTGGACTGGACTCGATGGACTTCTCCCCTATCTCCTGCCATTCCTTGGTCCTTT
ACTTACTCTTCTACTCTTTCTCACTCTCGGGCCTATAATCCTTAATAAGCTTATGGCGTT
TGTTAGACAACAAATCGAGGCCTTCCAGGCCAAGCCTATACAG-----GTCCATTATCAT
CGCCTTGAGATGACTGAAAATGGTGAGTCTTATTTACCTTAATAAGACCACCTCCCCTGT
GTGCTGAACTGGA-CAGTCAATGACGGG-TAA-GAGGACACTATCCC-CATCGGAGCCTA
AG-ACAGGAGGGCCGCCCTT-GCTGCTGCCTTATCCCATGACGGGCCTAGAA-GATGGGG
ATGAGATGACCCAACCTAAGACAGGCGCAGTTCCCGAGGGG-TCATTT-CTT--ATCATA
AAATAATAAAAA-GGGGGACCTGTCCAGAGCTGCGCGCCCCGGCCATAGCAAATAATAAT
TAATGACTAAA----CGCCCGAGCTCTATTCCTTTCCACCTTCTACCTCCTCCCTAGATT
TGTTGTTTCTCTTT------TGTAT-CAATACCTCAT-AAAAGATGGCACTCTTCCTGTT
TTTTCTTCACCTGTTTTTCCCCCATGC---------------CACGAAAATTGTTA--CT
TTGTAGCGCAGGCACCATCCTGCACCCAGG-AAAATTACCAACTGACAGCGCAGGCGC--
-----------------------------AA-CATGA--CCTCCGACCAGAGAAACCA--
ATACCTA---CCTAGCCACACCCTCC-GCGATGAGATCATC-TCCGCC-TCTGGCCCAAC
CCCTTCCCCTCCAAGTGTATATAAGGCATTGCATTACCGCC--ATTAAA-CGAGACTTGA
TCAGAGCACTGTCTT-GTCTCCATTTCTC-GTGTCTCTTGTCCCCC-AAATTCCCACTCC
CTCC--TCCAGGGCCTGCTTCG-ACGATCCCGCGGGCCGGGA
>NC_037672.1 Theropithecus gelada isolate Dixy chromosome 5, Tgel_1.0-A
TGTCCGGAGCTGCGCGCCCCGGCCATAGCAAA-TAATAATTAATGATTAAA---CGCCCG
AGCTCTATTCCTTTCCACCTTCTACCTCCTCCCTAGATTTGTTGTTTCTCTTT------T
GTATCAATA-CCTCATAAAAGATGGCGCTCTTCCTGTTTTTTCTTCACCTGTTTTT-CCC
CCGCGCC----------GCGAAAATTGTTACTTTGTAGCGCAGGCACCATCCTGCGCCCG
GG-AAAATTACCAACTGACAGCGCAGGCGCAACA-TGACGTCCGACCAGAGAAACCAATA
CCTACCTAGCCACACCCTCCGCGATGAGATCATCTCCGCCTCTGGCCCAACCCCTTCCCC
TCCAAGTGTATATAAGGCATTGCATTACCGCCATTAAACGAGACTTGATCAGAGCACTGT
CTTGTCTCCATTTCTCGTGTCTCTTGTCCCCC--AAATTCCCACTCCCTCCTCCAGGGCC
TGCTTCGACGATCCCGCGGGCCGGGATACGTGGCGCC-CGAACAGGGACCTGGAAACGAG
GGACTCCGTGAGGAAGAGGACGCCAAAGGACGGTCGACCGCTAACCCAGACAAAAGGAGT
AAAACTCTTCCGATCTCCGCGGGAACCTGCC----GCGTCAGAATCGAAGGTAAGTGGCG
CGTCCGAAATGGGACAAGAATTAAGTCAGCATCAGATCTATGTAGGACAATTAAAAGAGG
CTTTAAAGATACGAGGAGTAAAGGTTAAAGGTAATGATTTGTTTAAGTTTTTT-GATTTT
GTAAAAGACACTTGCCCTTGGTTCCCACAGGAAGGAACTATTGATATTAAAAGATGG-CG
TAGAGTAGGGGATTGTTTTCAGGACTATTATAATACTTTTGGGCCAGAAAAAATTCCTGT
GACCGCCTTCTCTTATTGGAACCTCATTAGAGATTTAATAGATAAGAAAGAGGCCGATCC
GCAAGTCATGGCTGCGGTCGCTCAGACAGAGCATATTTTAAAGGTTAGCTCCCGCTCTAA
CCTCGCAAAGCCTCCGCAAGATACGGAGGAGGATCTCATTTCCCTCGAAAGTGATCATGA
GGAAATTAAGTCTCCTTCAGTAACAGATAAAGAAATGCCACACGAAAACAAACC---AAA
AAAATACCCAATTTTACAGATGCTTCAAAAAGAGGAGGAAATTAATAAGCCTAATCAATC
AGACATAAATTGGGATGATTTAGAGGAAGAGGCAGCTAAATATCACAACCCTGATCTGCC
TCCCTTTACTTCATACCCGCCCCCATATAATAAGACATATAATGAGGCTTCTGCGCCCAT
TGTTATGGCAGCAATAGATCCCAAAGAAGAATTAAAACAAAAAA-TTGCTCAACTAGAAG
AGCAAATTAAACTTGAAGAGTTACATCAATCATTGATAATTAGGCTCCAAAAGCTAAAAA
CAGGAAATGAAAAAATACCCAACTCAGACGCTATGGAGGGTTCCTTGCGCCCACCTCAGC
GGCCTGGACAACATGTTCCAAGAGGGGGGTTGGTTGCTAGCCGACGTAGAGAAGACTCCT
CCCCCAAAGACGTTTTTCCGGTCACTGAAACCATAGATGAACAGGGACAGGCTTGGAGAC
ATCATACTGGGTTTGACTTTACTATTATAAAAGAGTTAAAGACTGCTGCCTCTCAGTATG
GGGCTACTGCTCCATATACTCTTGCTATAGTAGAATCTGTGGCTGATAATTGGCTCACTC
CTACAGACTGGAATACCTTAGTTAGGGCAGTTCTTTCTGGGGGAGACCACTTAATTTGGA
AGTCAGAGTTCTTTGAAAATTGTAGAGATACAGCTAAAAGAAATCAACAGGCAGGAAACG
GTTGGGATTTTGATATGTTAACTGGTTCAGGTAATTATGCAGACACTCGGGCCCAAATGC
AATATGATCCTGGATTGTTCTCACAAATCCAGGCTGCTGCTACAAAAGCCTGGAGAAAAC
TTCCCGTTAAAGGAGATCCAGGGGCCTCACTCACGGCAGTTAAACAAGGACCCG-ATGAG
CCATTTTCAGACTTTGTGCATAGACTTATGACCACGGCAGGTAGAATTTTTGGAAATGCA
GAAACGGGTGTAGATTATGTTAAACAGTTAGCTTATGAAAACGCTAACCCCGCCTGCCAA
GCGGCAATCAGACCTTATCGAAAGAAAACAGATTTAACAGGATACATTCGCCTTTGTTCA
GATATTGGGCCCTCATATCAACAAGGCCTAGCAATGGCCGCCGCTTTTAGCGGCCAAACA
GTAA-GAGACTTCCTCATTAACAAAGGTAAAGATAAAGGGGGA-TGTTTTAGGTGCGGTA
AAAGG-GGACACTTTGCAAAAGATTGCCATGAAAACCAAAATAAAAA-TCCAGAAGCGAA
AATCCCAGGCCTTTGCCCAAGGTGTAAAAGAGGAAGGCACTGGGCAAACGAATGTAAATC
TAAAACTGACAGTCAAGGAAATCCTTTATCTCCCAGGCAGGGAAACGGGATGAGGGGCCA
GCCCCAGGCCCCGAAACAAGCATATGGGGCAGTCAGCTTTGTTCCAGCCAGCAACAGCAA
TCCATTTCAAAGCTTAGTAGAGCAA-CCCCAGGAAGTGCAGGACTGGACCTCAGTTCCAC
CTCCCACACAGTACTAACACCTGAAATGGGACCACAAACCTTAAATACTGGAATATATGG
ACC-CTTACCACCTAACACTTTTGGGCTACTTTTAGGAAGAAGTAGTGTCACCATGAGAG
GCTTACAAGTCCTCCCTGGAGTTATCGATAATGATTATGAGGGAGAAATTAAAATTATGG
---------CCAGAGCTATTGATAATATTATTACTGTCCCTCAAGGAGTTAGAATAGCTC
AGTTAATCCTACTACCTTTGGTTAAAACAGATAATAATATCCAACACTCT-AATAGAAAT
ATAAAAGGTTTC-GGATCATCAG--ATATATATTGGGTGCAACCAATTACAAATCAAAAA
CCCTCTCTAACCTTATGGTTAGACGGGAAGGCATTCACTGGGCTAATAGACACAGGGGCC
GATGTAACTATCATTAAACAAGAAGATTGGCCCTCTCATTGGCCTACCACAGAGACTTTA
ACTCACTTGAGAGGAATTGGGCAAAGCAGTAATCC-TAAACAAAGTTCTAAATACCTAAC
ATGGACAGATAAAGAAAGCAATTCAGGCCTCATTAAGCCATTTGTCATCCCTTACCTACC
TGTTAACCTGTGGGGGCGAGATCTGCTCGCTCAAATGAAAATTATAATGTGTAGTCCAAA
TGATATAGTTACTGCACAAATGTTAACTCAAGGATACACCCCTGGTAAAGGTCTTGGAAA
AGGAGAAAACGGTATCCCACAGCCTATACTGGTTTCAGGACAACTTGATAAAAAGGGGTT
TGGAAATTTTTAGCTCAGGTCACTGACATACCTGCACCCCAAAGGTGCGCTGACCCCATT
ACTTGGAAGTCAGATGAGCCCGTTTGGGTTGATCAGTGGCCTTTACTCAATGATAAATTA
AGTGCCGCCCAACAGTTAGTGCAGGAACAACTGGAAGCAGGACATATTGTAGAAAGTAAT
TCTCCTTGGAATACACCTATTTTTGTTATTAAAAAGAAGTCTGGTAAATGGAGACTCTTA
CAAGATTTAAGAGCAGTAAATATCACTATGGTCCTTATGGGTGCCTTACAACCAGGATTG
CCTTCACCGGTTGCGATTCCTCAAAAATATTTTAAAATCATTATTGATCTTAAAGATTGC
TTTTTT-ACAATTCCCCTTCACCCTGCTGACCAAAAAAGATTTGCCTTTAGTCTTCCATC
TACAAATTTTAAGCAACCAATGAAGCGCTATCAATGGAAAGTCTTACCTCAGGGTATGGC
CAATAGTCCTACCTTGTGTCAAAAATATGTAGCTGCTGCTATAGAGCCAGTCAGAAAAAC
ATGGACACAAATGTATATTATACATTATATGGATGATATTTTAATAGCAGGAGAAATTGG
CGAACAAGTCTTACAGTGTTTTGCCCAACTCAAACAAGAGTTAACAGCAGCCGGACTACA
AATAGCCCCAGAAAAGG---TACAATTACAAGATCCATACACCTATCTTGGTTTCCAAAT
TAATGG-ACCCAAAGTCGTTAATCAAAAGGCC-GTTATACGTCGTGATCATTTAAAAACT
TTAAATGATTTCCAAAAATTACTGGGAGACATAAATTGGCTTCGGCCGTATTTAAAGCTC
ACTACAGGA-GAGTTAAAACCTCTTTTCGATATATTAAAAGGAGACTCTAATCCAAAATC
TCCCAGGTCCATTACCAAAGAAGCATTAATAGCACTCCAACAGGTAGAGCATGCCATTGC
AACACAA---TTTG-TTA----------CCAGTATTGATTATTCTCAGCCATTAATATTC
ATTATTTTTAACACAACAATAACCCCTACTGGTTTATTCTGGCAGAACAATCCCATTATG
TGGGTACACCTACCC--TCCTCCCCTAAAAAGGTTTTGTTGCCTTATTATGATGCAATAG
CTGATCTAATTATCTTGGGAAGAGAAAACAGTAGAAAATACTTTGGAATAGAACCCTCTA
CCATTATACAGCCCT-----------ACACTCAATCACACATCCATTGGCTGTTACAAAA
TACGGAAGCCTGGCCAATTGCTTGCGCTTCTTACACTGGCACAATTGACAACCATTACCC
ACCTAACAAACTCATTCAATTTTGCAAACTTCATGCGTTTGTGTTTCCCCATATTACCAG
TAAAGAACCTCTCAATGACGCATTACTAATTTTCACTGATGGATCTTCCACAGGGCTTGC
CGCTTACACCTACAATGATGTAATCGTTAAATTCCAGACCACTTATACATCAGCTCAGCT
GGTCGAATTGCAAGCTATAATTGCAGCATTATCAGCTTTTCCTTGTCAGCCACTTAACAT
TTACACAGACAGCGCCTACCTGGCTCATTCAATACCCCTCTTAGAGACCGTGCCTCAAAT
TAAACATATTTCAGACACAGCTAACCTATTTTTACAATGTCAACAACTTATTCAAAAAA-
GGACTACTCCCTTTTTCCTTGGGCATATTAGAGCACATTCA-GGATTACCGGGACCTTTA
ACACAAGGTAACGCAACAGCCGACACGGCAACAAAAACCATAGCCACAGTCACTATAGAC
AATTTACAACAAGCA-CAAAAAGCACACGCCTTACATCATTTAAACGCCCAAACCTTAAG
GCTCATGTTTAAACTTACCAGAGAACAAGCTCGACAAATAGTTAAACAATGCGCCAACTG
CATAACGTATTTACCTGTTCCTCATTTAGGAGTTAACCCCCGAGGACTCATCCCCAACGA
AATTTGGCAAATGGACGTTACTCACCACTCAGAATTCGGTCAATTAAAATATATCCATGT
ATGCATA--GACACCTATAGTGGGTTCATTATTGCAACTCT-CCAAACAGGAGAGGCCAC
CAAACATGTCATAGCTCATTTATTACACTGCTTTTCTATCTTAGGAATACCCAAACAAAT
CAAAACAGATAATGGCCCTGGTTATATAGCCAAAGCCTTTTTACAATTCTGTAATACCCT
ACAAATTAAACATACCACAGGCATTCCCTACAATCCCCAAGGACAAGGTATAGTAGAAAG
AGCCCATCTGTCATTAAAAACTGTTATCACAAAATTAAAAGGGGGGAGCTGGTACCCCGT
GAAGGGTACCCCCAGAAACATACTCAATCATGCCCTGTTTATCCTTAATTTTTTAAATTT
GGACAGTCATGGAAAATCGGCTGCCGACCGTTTCTGGCATCCTGAATCTCAAAAACAGTT
CGCAATGGTAAAATGGAAAGATCCACTTGATAATTCATGGCATGGCCCCGATCCAGTTTT
AATTTGGGGAAGAGGCTCAGTATGCATCTTCTCGCAAAAAAA-TGATGCAGCCAGATGGC
TGCCTGAAAGATTGGTAAGACAAATAAATCATAACCATTGTCAGTCCAGGGAAGATAAAT
CTCCCTGAGAAGTTTCTTCCTTTTTGTTTTTCAGAAAATGAAGCCTAAAATGAGATTCCT
TTGGAAAATAATCGCTCTATATAGCATAGTGACAGTCTATGCAGGTTTTGGTGACCCTCG
TAAAGCGAGAGAATTAATACGAAAACAATACGGCCAGCCTTGTGACTGCAGCGGAGGACA
AATATCTGAACCTCCGTCAGACAGAATCACCCAGGTGACTTGCTCGGGCAAGACAGCTTA
CCTAATGCCAAACCAGTTATGGAAATGTAAGTCTACCCCAAGAGACACCTCACC---TAG
CGGGCCGCTCCTAGAATGCCCTTGTAGCTCTTTTCAATCTTCTATACATAGTTCCTGTTA
TACCTCCTATCAACAATGCAAATCAGGCAATAAGACATACTATACGGCCACGTTACTAAA
AACACAAACTGGAGGTACCAATGACGTACAAGTATTAGGATCCACTAATAAACTTGTACA
ATCTCCTTGTAACGGCCAAAAAGGAAAGCCTGTTTGTTGGAGCACTACCGCTCCCATTCA
CATTTCTGATGGAGGAGGCCCATTAGATACTGCAAGAATTAAAACCGTCCAGAGAAAA--
TTAGAAGAGATTCATAAAGCTCTATATCCTGAACTTCAATATCACCCCTTAGCCCTGCCT
GAGATTAGAGATAATTTTAGGCTCGATGCTCAAACTTTTGATATCCTCAATGCTACTTAC
AATTTACTTCAAATGTCCAATACAAGCCTAGCCCACGATTGTTGGCTTTGTCTTAAAA-T
GGGCCCCCC-TATTCCTCTAGCTATACCTAACCTTTTGTCGTCCTATGTCAATTACTCAA
ATGAATCCTTGGTAAATAATTCCTGTCCTATTATTTCTCCCCTCTTAGTTCAACCGATGA
CGTTTTCTAATTCCTCTTGTCTCTTTTCACCGTCATATAATAACACGAAAGAAATTGATC
TAGGCTATGTTGTGTTTGACAACTGTGCCTCCATAATCAATGCCACTAACCCTTTGTGTG
CTGTAAATGGCTCGGTTTTCGTCTGTGGAAACAACATGGCATATACTTATCTACCTACAA
ATTGGACAGGGCTTTGTGTTCTGGCCACTCTTCTCCCCGACATTGATATCATCCCTGGAG
AT--GAACCTATCCCCATCCCCACTATCGAACATTTTATTTATAGACCAAAACGAGCCAT
ACAATTTATTCCCTTGTTGGCCGGACTAGGAATCACCACTGCTTTTACTACAGGAGCCAC
AGGCCTAGGAGTCTCACTAACCCAATATACCAAATTATCCAATCAATTAATTTCAGATGT
ACAGACCTTATCCAGTACTATACAAGATTTACAAGATCAAGTAGATTCATTAGCAGAAGT
AGTTCTCCAAAATAGAAGAGGTCTAGATTTGCTAACGGCAGAACAGGGAGGGATCTGTTT
GGCTTTACAGGAAAAGTGCTGTTTTTACGCCAACAAATCCGGAATCGTCAGAGATAAGAT
AAAAAC-GTTACAAGAAGAACTAGAAAAGCGCAGAAAAGGCCTGGCCGCCAA--------
TCCCTTGTGGACTGGACTCGATGGACTTCTCCCCTATCTCCTGCCATTCCTTGGTCCTTT
ACTTACTCTTCTACTCTTTCTCACTCTCGGGCCTATAATCCTTAATAAGCTTATGGCGTT
TGTTAGACAACAAATCGAGGCCTTCCAGGCCAAGCCTATACAG-----GTCCATTATCAT
CGCCTTGAGATGACGGAAAATGGTGAGTCTTATTTACCTTAATAAGACCACCTCCCCTGT
GTGCTGAACTGGA-CAGTCAATGACGGG-TAA-GAGGACACTATCCC-CATCGGAGCCTA
AG-ACAGGAGGGCCGCCCTT-GCTGCTGCCTTATCCCATGACGGGCCTAGAA-GATGGGG
ATGAGATGACCCAACCTAAGACAGGCGCAGTTCCCGAGGGG-TCATTT-CTT--ATCATA
AAATAATAAAAA-GGGGGACCTGTCCGGAGCTGCGCGCCCCGGCCATAGCAAATAATAAT
TAATGATTAAA----CGCCCGAGCTCTATTCCTTTCCACCTTCTACCTCCTCCCTAGATT
TGTTGTTTCTCTTT------TGTAT-CAATACCTCAT-AAAAGATGGCGCTCTTCCTGTT
TTTTCTTCACCTGTTTTTCCCCCGCGC---------------TGCGAAAATTGTTA--CT
TTGTAGCGCAGGCACCATCCTGCGCCCGGG-AAAATTACCAACTGACAGCGCAGGCGC--
-----------------------------AA-CATGA--CGTCCGACCAGAGAAACCA--
ATACCTA---CCTAGCCACACCCTCC-GCGATGAGATCATC-TCCGCC-TCTGGCCCAAC
CCCTTCCCCTCCAAGTGTATATAAGGCATTGCATTACCGCC--ATTAAA-CGAGACTTGA
TCAGAGCACTGTCTT-GTCTCCATTTCTC-GTGTCTCTTGTCCCCC-AAATTCCCACTCC
CTCC--TCCAGGGCCTGCTTCG-ATGATCCCGCGGGCCGGGA
>NC_037685.1 Theropithecus gelada isolate Dixy chromosome 17, Tgel_1.0-A
TGTCCGGAGCTGCGCGCCCCGGCCATAGCAAA-TAATAATTAATGATTAAA---CGCCCG
AGCTCTATTCCTTTCCACCTTCTACCTCCTCCCTAGATTTGTTGTTTCTCTTT------T
GTATCAATA-CCTCATAAAAGATGGCGCTCTTCCTGTTTCTTCTTCACCTGTTTTT-CCC
CCGCGCC----------GCGAAAATTGTTACTTTGTAGCGCAGGCACCATCCTGCGCCCG
GG-AAAATTACCAACTGACAGCGCAGGCGCAACA-TGACGTCTGACCAGAGAAACCAATA
CCTACCTAGCCACACCCTCCGCGATGAGATCATCTCCGCCTCTGGCCCAACCCCTTCCCC
TCCAAGTGTATATAAGGCATTGCATTACCGCCATTAAACGAGACTTGATCAGAGCACTGT
CTTGTCTCCATTTCTCGTGTCTCTTGTCCCCC--AAATTCCCACTCCCTCCTCCAGGGCC
TGCTTCGACGATCCCGCGGGCCGGGATACGTGGCGCC-CAACGTGGGG------------
---CTCCGTGAGGAAGAGGACGCCAAAGGACGGTCGACCGCTAACCCAGACAAAAGGAGT
AAAACTCTTCCGATCTCCGCGGGAACCTGCC----GCGTCAGAATCGAAGGTAAGTGGCG
CGTCCGAAATGGGACAAGAATTAAGTCAGCATCAGATCTATGTAGGACAATTAAAAGAGG
CTTTAAAGATACGAGGAGTAAAGGTTAAAGGTAATGATTTGTTTAAGTTTTTT-GATTTT
GTAAAAGACACTTGCCCTTGGTTCCCACAGGAAGGAACTATTGATATTAAAAGATGG-CG
TAGAGTAGGGGATTGCTTTCAGGACTATTATAATACTTTTGGGCCAAAAAAAATTCCTGT
GACTGCCTTCTCTTATTGGAACCTCATTAGAGATTTAATAGATAAGAAAGAGGCCGATCC
GCAAGTCATGGCTGCGGTCGCTCAGACAGAGCATATTTTAAAGGTTAGCTCCCGCTCTAA
CCTCGCAAAGCCTCCACAAGATACGGAGGAGGATCTCATTTCCCTTGAAAGTAATCATGA
GGAAATTAAGTCTCCTTCAGTAACAGATAAAGAAATGCCACACGAAAACAAACC---AAA
AAAATACCCAATTTTACAGATGCTTCAAAAAGAGGAGGAAATTAATAAGCCTAATCAATC
AGACATAAATTGAGATGATTTAGAGGAAGAGGCAGCTAAATATCACAACCCGGATCTGCC
TCCCTTTACTTCATACCCGCCCCCATATAATAAGACATATAATGAGGCTTCTGCGCCCAT
TGTTATGGCAGCAATAGATCCCAAAGAAGAATTAAAACAAAAAA-TTGCTCAACTAGAAG
AGCAAATTAAACTTGAAGAGTTACATCAATCATTGATAATTAGGCTCCAAAAGCTAAAAA
CAGGAAATGAAAAAATACCCAACTCAGACGCTATGGAGGGTTCCTTGCGCCCACCTCAGC
GGCCTGGACAACATGTTCCAAGAGGGGGGTTGGTTGCTAGCCGACGTAGAGAAGACTCCT
CCCCCAAAGACGTTTTTCCAGTCACTGAAACCATAGATGAACAGGGACAGGCTTGGAGAC
ATCATACTGGGTTTGACTTTACTATTATAAAAGAGTTAAAGACTGCTGCCTCTCAGTATG
GGGCTACTGCTCCATATACTCTTGCTATAGTAGAATCTGTGGCTGATAATTGGCTCACTC
CTACAGACTGGAATACCTTAGTTAGGGCAGTTCTTTCTAGGGGAGACCACTTAATTTGGA
AGTCAGAGTTCTTTGAAAATTGTAGAGATACAGCTAAAAGAAATCAACAGGCAGAAAACG
GTTGGGATTTTGATATGTTAACTGGTTCAGGTAATTATGCAGACACTCGGGCCCAAATGC
AATATGATCCTGGATTGTTCTCACAAATCCAGGCTGCTGCTACAAAAGCCTGGAGAAAAC
TTCCCGTTAAAGGAGATCCAGGGGCCTCACTCACGGCAGTTAAACAAGGACCCG-ATGAG
CCATTTTCAGACTTTGTGCATAGACTTATGACCATGGCAGGTAGAATTTTTGGAAATGCA
GAAACGGGTGTAAATTATGTTAAACAGTTAGCTTATGAAAACGCTAACCCCACCTGCCAA
GCGGCAATCAGACCTTATCGAAAGAAAACAGATTTAACAGGATACATTCGCCTTTGTTCA
GATATTGGGCCCTCATATCAACAAGGCCTAGCAATGGCCGCCGCTTTTAGCGGCCAAACA
GTAA-GAGACTTCCTCATTAACAAAGGTAAAGATAAAGGGAGA-TGTTTTAGGTGTGGTA
AAAGG-GGACACTTTGCAAAAGATTGCCATGAAAACCAAAATAAAAA-TCCAGAAGCGAA
AATCCCAGGCCTTTGCCCAAGGTGTAAAAGAGGAAGGCACTGGGCAAACGAATGTAAATG
TAAAACTGACAGTCAAGGAAATCCTTTATCTCCCAGGCAGGGAAACGGGATGAGGGGCCA
GCCCCAGGCCCCGAAACAAGCATATGGGGCAGTCAGCTTTGTTCCAGCCAGCAACAGCAA
TCCATTTCAAAGCTTAGTAGAGCAA-CCCCAGGAAGTGCAGGACTGGACCTCAGTTCCAC
CTCCCACACAGTACTAACACCTGAAATGGGACCACAAACCTTAAATACTGGAATATATGG
ACC-CTTACCACCTAACACTTTTGGGCTACTTTTAAGAAGAAGTAGTGTCACCATGAGAG
GCTTACAAGTCCTCCCTGAAGTTATCGATAATGATTATGAGGGAGAAATTAAAATTATGG
---------CCAGAGCTATTGATAATATTATTACTGTCCCTCAAGGAGTTAGAATAGCTC
AGTTAATCCTACTACCTTTGGTTAAAACAGATAATAATATCCGACACTCT-AATAGAAAT
ATAAAAGGTTTC-GGATCATCAG--ATATATATTGGGTACAACCAATTACAAATCAAAAA
CCCTCTCTAACCTTATGGTTAGACAGAAAGGCATTCACTGGGCTAATAGACACAGGGGCC
GACGTAACTATCATTAAACAAGAAGATTGGCCCTCTCATTGGCCTACCACAGAGACTTTA
ACTCACTTGAGAGGAATTGGGCAAAGCAGTAATCC-TAAACAAAGTTCTAAATACCTAAC
ATGGACAGATAAAGAAAGCAATTCAGGCCTCATTAAGCCATTTGTCATCCCTTACCTACC
TGTTAACCTGTGGGGGCGAGATCTGCTCGCTCAAATGAAAATTATAATGTGTAGTCCAAA
TGATATAGTTACTGCACAAATGTTAACTCAAGGATACACCCCTGGTAAAGGTCTTGGAAA
AGGAGAAAACGGTATCCCACAGCCTATACTGGTTTCAGGACAACTTGATAAAAAGGGGTT
TGGAAATTTTTAGCTCAGGTCACTGACATACCTGCACCCCAAAGGTGCGCAGACCCCATT
ACTTGGAAGTCAGATGAGCCCGTTTGGGTTGATCAGTGGCCTTTACTCAATGATAAATTA
AGTGCCGCCCAACAGTTAGTGCAGGAACAACTGGAAGCAGGACATATTATAGAAAGTAAC
TCTCCTTAGAACACACCTATTTTTGTTATTAAAAAGAAGTCTGGTAAATGGAGACTCTTA
CAAGATTTAAGAGCAGTAAATATCACTATGGTCCTTATGGGTGCCTTACAACCAGGATTG
CCTTCACCAGTTGCGATTCCTCAAAAATATTTAAAAATCATTATTGATCTTAAAGATTGC
TTTTTTTACAATTCCCCTTCACCCTGCTGACCAAAAAAGATTTGCCTTTAGTCTTCCATC
TACAAATTTTAAGCAACCAATGAAGTGCTATCAATGGAAAGTCTTACCTCAGGGTATGGC
CAATAGTCCTACCTTGTGTCAAAAATATGTAGCTGCTGCTATAGAGCCAGTCAGAAAAAC
ATGGACACAAATGTATATTGTACATTATATAGATGATATTTTAATAGCAGGAGAAATTGG
CGAACAAGTCTTACAGTGTTTTGCCCAACTCAAACAAGAGTTAACAGCAGCCAGACTACA
AATAGCCGCAGAAAAGG---TACAATTACAAGATCCATACACCTTTCTTGGTTTCCAAAT
TAATGG-ACCCAAAATCATTAATCAAAAGGCC-GTTATACGTCGTGATCATTTAAAAACT
TTAAATGATTTCCAAAAATTACTGGGAGACATAAATTGGCTTCGGCCGTATTTAAAGCTC
ACTACAGGA-GAGTTAAAACCTCTTTTCGATATATTAAAAGGAGACTCTAACCCAAAATC
TCCCAGGTCCATTACCAAAGAAGCATTAATAGCACTCCAACAGGTAGAGCATGCCATTGC
AACACAA---TTTG-TTA----------CCAGTATTAATTATTCTCAGCCATTAATATTC
ATTATTTTTAACACAACAATAACCCCTACTGGTTTATTCTGGCAGAACAATCCCATTATG
TGGGTACACCTACCC--TCCTCCCCTAAAAAGGTTTTGTTGCCTTATTATGATGCAATAG
CTGATCTAATTATCTTGGGAAGAGAAAACAGTAGAAAATACTTTGGAATAGAACCCTCTA
CCATTATACAGCCCT-----------GCACTCAATCACACATCCATTGGCTGTTACAAAA
TACGGAAGCCTGGCCAATTGCTTGCGCTTCTTACACTGGCACAATTGACAACCATTACCC
ACCTAACAAACTCATTCAATTTTGCAAACTTCATACGTTTGTGTTTCCCCATATTACCAG
TAAAGAACCTCTCAATGACGCATTACTAATTTTCACTGATGGATCTTCCACAGGGCTTGC
CGCTTACACCTACAATGATGTAATCGTTAAATTCCAGACCACTTATACATCAGCTCAGCT
GGTCGAATTGCAAGCTATAATTGCAGCATTATCAGCTTTTCCTTGTCAGCCACTTAACAT
TTACACAGACAGCGCCTACCTGGCTCATTCAATACCCCTCTTAGAGACCGTGCCTCAAAT
TAAACATATTTCAGACACAGCTAACCTATTTTTACAATGTCAACAACTTATTCAAAAAA-
GGACTACCCTCTTTTTCCTTGGGCATATTAGAGCACATTCA-GGATTACCGGGACCTTTA
ACACAAGGTAACGCAACAGCCGACACGGCAACAAAAACCATAGCCACAGTCACTATAGAC
AATTTACAACAAGCA-CAAAAAGCACACGCCTTACATCATTTAAACGCCCAAACCTTAAG
GCTCATGTTTAAACTTACCAGAGAACAAGCTCGACAAATA----AACAATGCGCCAACTG
CATAATGTATTTACCTGTTCCTCATTTAGGAGTTAACCCCCGAGGACTCATCCCCAACGA
AATTTGGCAAATGGACGTTACTCACCACTCAGAATTCGGTCAATTAAAATATATCCATGT
ATGCATA--GACACCTATAGTGGGTTCATCATTACAACTCT-CCAAACAGGAAAGGCCAC
CAAACATGTCATAGCTCATTTATTACACTGCTTTTCTATCTTAGGAATACCCAAACAAAT
CAAAACAGATAATGGCCCTGGTTATATAGCCAAAGCCTTTTTACAATTCTGTAATACCCT
ACAAATTAAACATACCACAGGCATTCCCTACAATCCCCAAGGACAAGGTATAGTAGAAAG
AGCCCATCTGTCATTAAAAACTGTTATCACAAAATTAAAAGGGGGGAGCTGGTACCCCGT
GAAGGGTACCCCCAGAAACGTACTCAATCATGCCCTGTTTATCCTTAATTTTTTAAATTT
AGACAGTCATGGAAAATCGGCTGCCGACCGTTTCTGGCATCCTGAATCTCAAAAACAGTT
CGCAATGGTAAAATGGAAAGATCCACTTGATAATTCATGGCATGGCCCCGATCCAGTTTT
AATTTGGGGAAGAGGCTCAGTATGCATCTTCTCGCAAAAAAA-TGATGCAGCC-------
-GCCTGAAAGATTGGTAAGACAAATAAATCATAACCATTGTCAGTCCAGGGAAGATAAAT
CTCCCTGAGAAGTTTCTTCCTTTTTGTTTTTCAGAAAATGAAGCCTAAAATGAGATTCCT
TTGGAAAATAATCGCTCTATATAGCATAGTGACAGTCTATGCAGGTTTTGGTGACCCTCG
TAAAGTGAGAGAATTAATACGAAAACAATACGACCAGCCTTGTGACTGCAGCGGAGGACA
AATATCTGAACCTCCATCAGACAGAATCACCCAGGTGACTTGCTCGGGCAAGACAGCTTA
CCTAATGCCAAACCAGTTATGGAAATGTAAGTCTACCCCAAGAGACACCTCACC---TAG
CGGGCCGCTCCTAGAATGCCCTTGTAGCTCTTTTCAATCTTCTATACATAGTTCCTGTTA
TACCTCCTATCAACAATGCAAATCAGGCAATAAGACATACTATACGGCCACGTTACTAAA
AACACAAACTGGAGGTACCAATAACGTACAAGTATTAGGATCCACTAATAAACTTGTACA
ATCTCCTTGTAACGGCCAAAAAGGAAAGCCTGTTTGTTGGAGCACTACCGCTCCCATTCA
CATTTCTGATGGAGGAGGCCCATTAAATACTGCAAGAATTAAAACCGTCCAGAGAAAA--
TTAGAAGAAATTCATAAAGCTCTATATCCTGAACTTCAATATCACCCCTTAGCCCTGCCT
GAGATTAGAGATAATTTTAGGCTCGATGCTCAAACTTTTGATATCCTCAATGCTACTTAC
AATTTACTTCAAATGTCCAATACAAGCCTAGCCCACGATTGTTGGCTTTGTCTTAAAA-T
GGGCCCCCC-TATTCCTCTAGCTATACCTAACCTTTTGTCGTCCTATGTCAATTACTCAA
ATGAATCCTTGGTAAATAATTCCTGTCCTATTATTTCTCCCCTCTTAGTTCAACCGATGA
CGTTTTCTAATTCCTCTTGTCTCTTTTCACCGTCATATAATAACACGAAAGAAATTGATC
TAGGCTATGTTGTGTTTGACAACTGTGCCTCCATAATCAATGCCACTAACCCTTTGTGTG
CTGTAAATGGCTCGGTTTTCGTCTGTGGAAACAACATGGCATATACTTATCTACCTACAA
ATTGGACAGGGCTTTGTGTTCTGGCCACTCTTCTCCCCGACATTGATATCATCCCTGGAG
AT--GAACCTATCCCCATCCCCACTATCGAACATTTTATTTATAGACCAAAACGAGCCAT
ACAATTTATTCCCTTGTTGGCCGGACTAGGAATCACCACTGCTTTTACTACAGGAGCCAC
AGGCCTAGGAGTCTCACTAACCCAATATACCAAATTATCCAATCAATTAATTTCAGATGT
ACAGACCTTATCCAGTACTATACAAGATTTACAAGATCAAGTAGATTCATTAGCAGAAGT
AGTTCTCCAAAATAGAAGAGGTCTAGATTTGCTAACGGCAGAACAGGGAGGGATCTGTTT
GGCTTTACAGGAAAAGTGCTGTTTTTATGCCAACAAATCCGGAATCGTCAGAGATAAGAT
AAAAAC-GTTACAAGAAGAACTAAAAAAGCGCAGAAAAGGCCTGGCCGCCAA--------
TCCCTTGTGGACTGGACTCGATGGACTTCTCCCCTATCTCCTGCCATTCCTTGGTCCTTT
ACTTACTCTTCTACTCTTTCTCACTCTCGGGCCTATAATCCTTAATAAGCTTATGGCGTT
TGTTAGACAACAAATCGAGGCCTTCCAGGCCAAGCCTATACAG-----GTCCATTATCAT
CGCCTTGAGATGACAGAAAATGGTGAGTTTTATTTACCTTAATAAGACCACCTTCCCTTT
GTGCTGAACTGGA-CAGTCAATGACGGG-TAA-GAGGACACTATCCC-CATCGGAGCCTA
AG-ACAGGAGGGCCGCCCTT-GCTGCTGCCTTATCCCATGACGGGCCTAGAA-GATGGGG
ATGAGATGACCCAACCTAAGACAGGCGCAGTTCCCGAGGGG-TCATTT-CTT--ATCATA
AAATAATAAAAA-GGGGGACCTGTCCAGAGCTGCGTGCCCCGGCCATAGCAAATAATAAT
TAATGATTAAA----CGCCCGAGCTCTATTCCTTTCCACCTTCTATCTCCTCCCTAGATT
TGTTGTTTCTCTTT------TGTAT-CAATACCTCAT-AAAAGATGGCGCTCTTCCTGTT
TCTTCTTCACCTGTTTTTCCCCCGCAC---------------CCCGAAAATTGTTA--CT
TTGTAGCGCAGGCACCATCCTGCGCCCGGG-AAAATTACCAACTGACAGCGCAGGCGC--
-----------------------------AA-CATGA--CGTCCGACCAGAGAAACCA--
ATACCTA---CCTAGCCACACCCTCC-GCGATGAGATCATC-TCCGCC-TCTGGCCCAAC
CCCTTCCCCTCCAAGTGTATATAAGGCATTGCATTACCACC--ATTAAA-CGAGACTTGA
TCAGAGCACTGTCTT-GTCTCCATTTCTC-GTGTCTCTTGTCCCCC-AAATTCCCACTCC
CTCC--TCCAGGGCCTGCTTCG-ACGATCCCGCGGGCCGGGA
>NC_037681.1 Theropithecus gelada isolate Dixy chromosome 13, Tgel_1.0
TGTCCGGAGCTGTGCACCCCGGCCATAGCAAA-TAATAATTAATGATTAAA---CACCTG
AACTCTATTCCTTTCCACCTTCTACCTCCTCCCTAGATTTGTTGTTTCTCTTT------T
GTATCAATA-CCTCATAAAAGATGGCCCTCTTCCTGTTTCTTCTTCACCTGTTTTT-CCC
CCGCGCC---------TGCGAAAGTTGTTACTTTGTAGCGCAGGCACCATCCCGCGCCCG
GG-AAAATTACCAACTGACAGCGCAGGCGCAACA-TGACGTTCGACCAGAGAAACCAATA
CCTACTTGGTCACGCCCTCTGCGTTGAGATCATCTCCGCCTCTGGCCCAACCCCTTCCCC
TCCAAGTGTATATAAGGCACTGCATTACCGCCATTAAACGAGACTTGATCAGAGCACTGT
CTTGTCTCCATTTCTCATGTCTCTTGTCCCCC--AAATTCCCACTCCCTCCTCCAGGGCC
TGCTTCGATGATCCCGCGGGCCGGGATACGTGGCGCC-CAACGTGGGGCCTGGAAACGAG
GGACTCCATGAGGAAGAGGACGCCAAAGGACGGTCGA------ACCCAGACAAAAGGTGT
AAAACTCTTCCGATCTCCGCGGGAACCTGCC----ACATCAGAATCGAAGGTAAGTGGCG
CATCCGAAATGGGACAAGAATTAAGTCAGCATCAGATCTATGTAGGACAATTAAAAGAGG
CTTTAAAGATACGAGGAGTAAAGGTTAAAGGTAATGATTTGTTTAAGTTTTTT-GATTTT
GTAAAAGACACTTGCCCTTGGTTCCCACAGGAAGGAACTATTGATATTAAAAGATGG-CG
TAGAGTAGGGGATTGTTTTCAGGACTATTATAATACTTTTGGGCCAGAAAAAATTCCTGT
GACCGCCTTCTCTTATTGGAACCTCATTAGAGATTTAATAGATAAGAAGGAGGCCGATCC
GCAAGTCATGGCTGCGGTCGCTCAGACAGAGCATATTTTAAAGGTTAGCTCCTGCTCTAA
CCTCGCAAAGCCTCCGCAAGATACGGAGGAGGATCTCATTTCCCTCGAAAGTGATCATGA
GGAAATTAAGTCTCCTTCAGTAACA----AAGAAATGCCACATGAAAACAAACC---AAA
AAAATACCCAATTTTACAGATGCTTCAAAAAGAGGAGGAAATTAATAAGCCTAATCAATC
AGACATAAATTGGGATGATTTAGAGGAAGAGGCAGCTAAATATCACAACCCTGATCTGCC
TCCCTTTACTTCATACCCGCCCCCATATAATAAGACATATAATGAGGCTTCTGCGCCCAT
TGTTATGGCAGCAATAGATCCCAAAGAAGAATTAAAACAAAAAA-TTGCTCAACTAGAAG
AGCAAATTAAACTTGAAGAGTTACATCAATCATTGATAATTAGGCTCCAAAAGCTAAAAA
CAGGAAATGAAAAAATACCCAACTCAGACGCTATGGAGGGTTCCTTGCGCCCACCTCAGC
GGCCTGGACAACATGTTCCAAGAGGGGGGTTAGTTGCTAGCCGACAGAGAGAAGACTCCT
CCCCCAAAGACGTTTTTCCGGTCACTGAAACCATAGATGAACAGGGACAGGCTTGGAGAC
ATCATACTGGGTTTGACTTTACTATTATAAAAGAGTTAAAGACTGCTGCCTCTCAGTATG
GGGCTACTGCTCCATATACTCTTGCTATAGTAGAATCTGTGGCTGATAATTGGCTCACTC
CTACAGACTGGAATACCTTAGTTAGGGCAGTCCTTTCTGGGGGAGACCACTTAATTTGGA
AGTCAGAGTTCTTTGAAAATTGTAGAGATACAGCTAAAAGAAATCAACAGGCAGGAAACG
GTTGGGATTTTGATATGTTAACTGGTTCAGATAATTATGCAGACACTCGGGCCCAAATGC
AATATGATCCTGGATTGTTCTCACAAATCCAGGCTGCTGCTACAAAAGCCTGGAGAAAAC
TTCCCGTTAAAGGAGATCCAGGGGCCTCACTCACGGCAGTTAAACAAGGACCCG-ATGAG
CCATTTTCAGACTTTGTGCATAGACTTATGACCACGGCAGGTAGAATTTTTGGAAATGCA
GAAACGGGTGTAGATTATGTTAAACAGTTAGCTTATGAAAACGCTAACCCCGCCTGCCCA
GCGGCAATCAGACCTTATCGAAAGAAAACAGATTTAACAGGATACATTCGCCTTTGTTCA
GATATTGGGCCCTCATATCAACAAGGCCTAGCAATGGCCGCCGCTTTTAGCGGCCAAACA
GTAA-GAGACTTCCTCATTAACAAAGGTAAAGATAAAGGGGGA-TATTTTAGGTGCGGTA
AAAGG-GGACACTTTGCAAAAGATTGCCATGAAAACCAAAATAAAAA-TCCAGAAGCGAA
AATCCCAGGCCTTTGCCCAAGATGTAAAAGAGGAAGGCACTGGGCAAACGAATGTAAATC
TAAAACTGACAGTCAAGGAAATCCTTTATCTCCCAGGCAGGGAAACGGGATGAGGGGCCA
GCCCCAGGCCCCGAAACAAGCATATGGGGCAGTCAGCTTTGTTCCAGCCAGCAACAGCAA
TCCATTTCAAAGCTTAGTAGAGCAA-CCCCAGGAAGTGCAGGACTGGACCTCAGTTCCAC
CTCCCACACAGTACTAACACCTGAAATGGGACCACAAACCTTAAATACCGGAATATATGG
ACC-CTTACCACCTAACACTTTTGGGCTACTTTTAGGAAGAAGTAGTGTCACCATGAGAG
GCTTACAAGTCCTCCCTGGAGTTATCGATAATGATTATGAGGGAGAAATTAAAATTATGG
---------CCAGAGCTATTGATAATATTAGTACTGTCCCTCAAGGAGTTAGAATAGCTC
AGTTAATCCTACTACCTTTGGTTAAAACAGATAATAATATCCAACACTCT-AATAGAAAT
ATAAAAGGTTTC-GGATCATCAG--ATATATATTGGGTGCAACCAATTACAAATCAAAAA
CCCTCTCTAACCTTATGGTTAGACGGGAAGGCATTCACTGGGCTAATAGACACAGGGGCC
GATGTAACTATCATTAAACAAGAAGATTGGCCCTCTCATTGGCCTACCACAGAGACTTTA
ACTCACTTGAGAGGAATTGGGCAAAGCAGTAATCC-TAAACAAAGTTCTAAATACCTAAC
ATGGACAGATAAGGAAAACAATTCAGGCCTTATTAAGCCATTTGTCATCCCTTACCTACC
TGTTAACCTGTGGGGGCGAGATCTGCTCGCTCAAATGAAAATTATAATGTGTAGTCCAAA
TGATATAGTTACTGCACAAATGTTAACTCAAGGATACACCCCTGGTAAAGGTCTTGGAAA
AGGAGAAAACGGTATCCCACAGCCTATACTGGTTTCAGGACAACTTGATAAAAAGGGGTT
TGGAAATTTTTAGCTCAGGTCACTGACATACCTGCACCCCAAAGGTGCGCTGACCCCATT
ACTTGGAAGTCAGATGAGCCCGTTTGGGTTGATCAGTGGCCTTTACTCAATGATAAGCTA
AGTGCCGCCCAACAGTTAGTGCAGGAACAACTGGAAGCAGGACATATTGTAGAAAGTAAT
TCTCCTTGGAATACACCTATTTTTGTTATTAAAAAGAAGTCTGGTAAATGGAGACTCTTA
CAAGATTTAAGAGCAGTAAATATCACTATGGTCCTTATGGGTGCCTTACAACCAGGATTG
CCTTCACCGGTTGCGATTCCTCAAAAATATTTTAAAATCATTATTGATCTTAAAGATTGC
TTTTTT-ACAATTCCCCTTCACCCTGCTGACCAAAAAAGATTTGCCTTTAGTCTTCCATC
TACAAATTTTAAGCAACCAATGAAGCGCTATCAATGAAAAGTCTTACCTCAGGGTATGGC
CAATAGTCCTACCTTGTGTCAAAAATATGTAGCTGCTGCTATAGAGCCAGTCAGAAAAAC
ATGGACACAAATGTATATTATACATTATATGGATGATATTTTAACAGCAGGAAAAATTGG
CAAACAAGTCTTACAGTGTTTTGCCCAACTCAAACAAGAGTTAACAGCAGCCGGACTACA
AATAGCCCCAGAAAAGG---TACAATTACAAGATCCATACACCTATCTTGGTTTCCAAAT
TAATGG-ACCCAAAGTCGTTAATCAAAAGGCC-GTTATACGTCGTGATCATTTAAAAACT
TTAAATGATTTCCAGAAATTACTGGGAGACATAAATTGGCTTCGGCCGTATTTAAAGCTC
ACTACAGGA-GAGTTAAAACCTCTTTTCGATATATTAAAAGGAGACTCTAATCCAAAATC
TCCCAGGTCCATTACCAAAGAAGCATTAATAGCACTCCAACAGGTAAAGCATGCCATTGC
AACACAA---TTTG-TTA----------CCAGTATTAATTATTCTCAGCCATTAATATTC
ATTATTTTTAACACAACAATAACCCCTACTGGCTTATTCTGGCAGAACAATCCCATTATG
TGGGTACACCTACCC--TCCTCCCCTAAAAAGGTTTTGTTGCCTTATTATGATGCAATAG
CTGATCTAATTATCTTGGGAAGAGAAAACAGTAGAAAATACTTTGGAATAGAACCCTCTA
CCATTATACAGCCCT-----------GCACTCAATCACACATCCATTGGCTGTTACAAAA
TACGGAAGCCTGGCCAATTGCTTGCGCTTCTTACACTGGCACAATTGACAACCATTACCC
ACCTAACAAACTCATTCAATTTTGCAAACTTCATGCGTTTGTGTTTCCCCATATTACCAG
TAAAGAACCTCTCAATGACGCATTACTAATTTTCACTGATGGATCTTCCACAGGGCTTGC
CGCTTACACCTACAATGATGTAATCGTTAAATTCCAGACCACTTATACATCAGCTCAGCT
GGTCGAATTGCAAGCTATAATTGCAGCATTATCAGCTTTTCCTTGTCAGCCACTTAACAT
TTACACAGACAGCGCCTACCTGGCTCATTCAATACCCCTCTTAGAGACCGTGCCTCAAAT
TAAACATATTTCAGACACAGCTAACCTATTTTTACAATGTCAACAACTTATTCAAAAAA-
GGACTACTCCCTTTTTCCTTGGGCATATTAGAGCACATTCA-GGATTACCGGGACCTTTA
ACACAAGGTAACGCAACAGCCGATACGGCAACAAAAACCATAGCCACAGTCACTACAGAC
AATTTGCAACAAGCA-CAAAAAGCACACGCCTTACATCATTTAAATGCCCAAACCTTAAG
GCTTATGTTTAAACTTACCCGAGAACAAGCTCAACAAATAGTTAAACAATGCGCCAACTG
CATAACGTATTTACCTGTTCCTCATTTAGGAGTTAACCCCCGAGGACTCATCCCCAACGA
AATCTGGCAAATGGACGTTACTCACCACTTAGAATTTGGTCAACTAAAATATATCCATGT
ATGCATA--GACACCTATAGTGGGTTCATTATTGCAACTCT-CCAAACAGGAGAGGCCAC
CAAACATGTCATAGCTCATTTATTACACTGCTTTTCTATCTTAGGAATACCCAAACAAAT
CAAAAGAGATAATGGCCCTGGTTATATAGCCAAAGCCTTTTTACAATTCTGTAATACCCT
ACAAATTAAACATACCACAGGCATTCCCTACAATCCCCAAGGACAAGGTATAGTAGAAAG
AGCCCATCTGTCATTAAAAACTGTTATCACAAAATTAAAAGGGGGGAGCTGGTACCCCGT
GAAGGGTACCCCCAGAAAC--ACTCAATCATGCCCTGTTTATCCTTAATTTTTAAAATTT
GGACAGTCATGGAAAATCGGCTGCCGACCGTTTCTGGCATCCTGAATCTCAAAAACAGTT
CGCAATGGTAAAATGGAAAGATCCACTTGATAATTCATGGCATGGCCCCGATCCAGTTTT
AATTTGGGGAAGAGGCTCAGTATGCATCTTCTCGCAAAAAAA-TGATGCAGCCAGATGGC
TGCCTGAAAGATTGGTAAGACAAATAAATCATAACCATTGTCAGTCCAGGGAAGATAAAT
CTCCCTGAGAAGTTTCTTCCTTTTTGTTTTTCAGAAAATGAAGCCTAAAATGAGATTCCT
TTGGAAAATAATCGCTCTATATAGCATAGTGACAGTCTATGCAGGTTTTGGTGACCCTCG
TAAAGCGAGAGAATTAATACGAAAACAATACGGCCAGCCTTGTGACTGCAGCGGAGGACA
AATATCTGAACCTCCGTCAGACAGAATCACCCAGGTGACTTGCTCGGGTAAGACAGCTTA
CCTAATGCCAAACCAGTTATGGAAATGTAAGTCTACCCCAAGAGACACCTCACC---TAG
CGGGCCGCTCCTAGAATGCCCTTGTAGCTCTTTTCAATCTTCTATACATAGTTCCTGTTA
TACCTCCTATCAACAATGCAAATCAGGCAATAAGACATACTATACGGCCACGTTACTAAA
AACACAAACTGGAGGTACCAATAACGTACAAGTATTAGGATCCACTAATAAACTTGTACA
ATCTCCTTGTAACGGCCAAAAAGGAAAGCCTATTTGTTGGAGCACTACCGCTCCCATTCA
CATTTCTGATGGAGGAGGCCCATTAGATACTGCAAGAATTAAAACCGTCCAGAGAAAA--
TTAGAAGAGATTCATAAAGCTCTATATCCTGAACTTCAATATCACCCCTTAGCCCTGCCT
GAGATTAGAGATAATTTTAGGCTCGATGCTCAAACTTTTGATATCCTCAATGCTACTTAC
AATTTACTTCAAATGTCCAATACAAGCCTAGCCCACGATTGTTGGCTTTGTCTTAAAA-T
GGGCCCCCC-TATTCCTCTAGCTATACCTAACCTTTTGTCGTCCTATGTCAATTACTCAA
ATGAATCCTTGGTAAATAATTCCTGTCCTATTATTTCTCCCCTCTTAGTTCAACCGATGA
CGTTTTCTAATTCCTCTTGTCTCTTTTCACCGTCATATAATAACACGAAAGAAATTGATC
TAGGCTATGTTGTGTTTGACAACTGTGCCTCCATAATCAATGCCACTAACCCTTTGTGTG
CTGTAAATGGCTCGGTTTTCATCTGTGGAAACAACATGGCATATACTTATCTACCTACAA
ATTGGACAGGGCTTTGTGTTCTGGCCACTCTTCTCCCCGACATTGATATCATCCCTGGAG
AT--GAACCTATCCCCATCCCCACTATCGAACATTTTATTTATAGACCAAAACGAGCCGT
ACAATTTATTCCCTTGTTGGCCGGACTAGGAATCACCTCTGCTTTTACTACAAGAGCCAC
AGGCCTAGGAGTCTCACTAACCCAATATACCAAATTATCCAATCAATTAATTTCAGATGT
ACAGACCTTATCCAGTACTATACAAGATTTACAAGATCAAGTAGATTCATTAGCAGAAGT
AGTTCTCCAAAATAGAAGAGGTCTAGATTTGCTAACGGCAGAACAGGGAGGGATCTGTTT
GGCTTTACAGGAAAAGTGCTGTTTTTACGCCAACAAATTCGGAATCGTCAGAGATAAGAT
AAAAAC-GTTACAAGAAGAACTAGAAAAGCGCAGAAAAGGCCTGGCCGCCAA--------
TCCCTTGTGCACTGGACTCGATGGACTTCTCCCCTGTCTCCTGCCATTTCTTGGTCCTTT
ACTTACTCTTCTACTCTTTCTCACTCTCGGGCCTATAATCCTTAATAAGCTTATGGCGTT
TGTTAGACAACAAATCGAGGCCTTCCAGGCCAAGCCTATACAG-----GTCCATTATCAT
CGCCTTGAGATGACTGAAAATGGTGAGTCTTATTTACCTTAATAAGACCACCTCCCCTGT
GTGCTGAACTGGA-CAGTCAATGACGGG-TAA-GAGGACACTATCCC-CATCGGAGCCTA
AG-ACAGGAGGGCCGCCCTT-GCTGCTGCCTTATCCCATGACGAGCCTAGAA-GATGGGG
ATGAGATGACCCAACCTAAGACAGGCGCAGTTCCCGAGGGG-TCATTT-CTT--ATCATA
AAACAATAAAAA-GGGGGACCTGTCCAGAGCTGCGCGCCCCGGCCATAGCAAATAATAAT
TAATGATTAAA----CGCCCGAGCTCTATTCCTTTCCACCTTCTACCTCCTCCCTAGATT
TGTTGTTTCTCTTT------TGTAT-CAATACCTCAT-AAAAGATGGCGCTCTTCCTGTT
TCTTCTTCACCTGTTTTTCCCCCGCGCC--------------TGCGAAAGTTGTTA--CT
TTGTAGTGCAGGCACCATCCCGCGCCCGGG-AAAATTACCAACTGACAGCGCAGGCAC--
-----------------------------AA-CATGA--CGTTCGACCAGAGAAACCA--
ATACCTA---CTTGGTCACGCCCTCT-GCGTTGAGATCATC-TCCGCC-TCTGGCCCAAC
CCCTTCCCCTCCAAGTGTATATAAGGCACTGCATTACCGCC--ATTAAA-CGAGACTTGA
TCAGAGCACTGTCTT-GTCTCCATTTCTC-ATGTCTCTTGTCCCCC-AAATTCCCACTCC
CTCC--TCCAGGGCCTGCTTCG-ACGATCCCGCGGGCCGGGA
>NC_037671.1 Theropithecus gelada isolate Dixy chromosome 4, Tgel_1.0-A
TGTCCGGAGCTGCGTGCCCCGGCCATAGCAAA-TAATAATTAATGATTAAA---CGCCCG
AGCTCTATTCCTTTCCACCTTCTACCTCCTCCCTAGATTTGTTGTTTCTCTTT------T
GTATCAACA-CCTCATAAAAGATGGCACTCTTCCTGTTTTTTCTTCACCTGTTTTT-CTC
CCGCGCT----------GCGAAAATTGTTACTTTGTAGCGCAGGCACCATCCTGCGCCCG
GG-AAAATTACCAACTGACAGCGCAGGCGCAACA-TGACGTCTGACCAGAGAAACCAATA
CCTGCCTAGCCACACCCTCTGCGATGAGATCATCTCCGCCTCTGGCCCAACCCCTTCCCC
TCCAAGTGTATATAAGGCATTGCATTACCGCCATTAAACGAGACTTGATCAGAGCACTGT
CTTGTCTCCATTTCTCGTGTCTCTTGTCCCCC--AAATTCCCACTCCCTCCTCCAGGGCC
TGCTTCGACGATCCCGCGGGCCGGGATACGTGGCGCC-CGAACAGGGACCTGGAAACGAG
GGACTCCGTGAGGAAGAGGATGCCAAAGGACGGTCGACCGCTAACTCAGACAAAAGGAGT
AAAACTCTTCCGATCTCCGCGGGAACCTGCC----GCGTCAGAATCGAAGGTAAGTGGCG
CGCCCGAAATGGGACAAGAATTAAGTCAGCATCAGATCTATGTAGGACAATTAAAAGAGG
CTTTAAAGATACTAGGAGTAAAGGTTAAAGGTAATGATTTGTTTAAGTTTTTT-GATTTT
GTAAAAGACACTTGCCCTTGGTTCCCACAGGAAGGAACTATTGATATTAAAAGATGG-CG
TAGAGTAGGGGATTGTTTTCAGGACTATTATAATACTTTTGGGCCAGAAAAAATTCCTGT
GACCGCCTTCTCTTATTGGAACCTCATTAGAGATTTAATAGATAAGAAAGAGGCCGATCC
ACAAGTCATGGCTGCGGTCGCTCAGACAGAGCATATTTTAAAGGTTAGCTCCCGCTCTAA
CCTCGCAAAGCCTCCGCAAGATACGGAGGAGGATCTCATTTCCCTCAAAAGTGATCATGA
GGAAATTAAGTCTCCTTCAGTAACAGATAAAGAAATGCCACACGAAAACAAACC---AAA
AAAATACCCAATTTTACAGATGCTTCAAAAAGAGGAGGAAATTAATAAGCCTAATCAATC
AGACATAAATTGGGATGATTTAGAGGAAGAGGCAGCTAAATATCACAACCCTGATCTGCC
TCCCTTTACTTCATACCCGCCCCCATATAATAAGACATATAATGAGGCTTCTGCGCCCAT
TGTTATGGCAGCAATAGATCCCAAAGAAGAATTAAAACAAAAAA-TTGCTCAACTAGAAG
AGCAAATTAAACTTGAAGAGTTACATCAATCATTGATAATTAGGCTCCAAAAGCTAAAAA
CAGGAAATGAAAAAATACCCAACTCAGACGCTATGGAGGGTTCCTTGCGCCCACCTCAGC
GGCCTGGACAGCATGTTCCAAGAGGGGGGTTGGTTGCTAGCCGACGTAGAGAAGACTCCT
CCCCCAAAGACGTTTTTCCGGTCACTGAAACCATAGATGAACAGGGACAGGCTTGGAGAC
ATCATACTGGGTTTGACTTTACTATTATAAAAGAGTTAAAGACTGCTGCCTCTCAGTATG
GGGCTACTGCTCCATATACTCTTGCTATAGTAGAATCTGTGGCTGATAATTGGCTCACTC
CTACAGACTGGAATACCTTAGTTAGGGCAGTTCTTTCTGGGGGAGACCACTTAATTTGGA
AGTCAGAGTTCTTTGAAAATTGTAGAGATACAGCTAAAAGAAATCAACAGGCAGGAAACG
GTTGGGATTTTGATATGTTAACTGGTTCAGGTAATTATGCAGACACTCGGGCCCAAATGC
AATATGATCCTGGATTGTTCTCACAAATCCAGGCTGCTGCTACAAAAGCCTGGAGAAAAC
TTCCCGTTAAAGGAGATCCAGGGGCCTCACTCACGGCAGTTAAACAAGGACCCG-ATGAG
CCATTTTCAGACTTTGTGCATAGACTTATGACCACGGCAGGTAGAATTTTTGGAAATGCA
GAAACGGGTGTAGATTATGTTAAACAGTTAGCTTATGAAAACGCTAACCCCGCCTGCCAA
GCGGCAATCAGACCTTATCGAAAGAAAACAGATTTAACAGGATACATTCGCCTTTGTTCA
GATATTGGGCCCTCATATCAACAAAGCCTAGCAATGGCCGCCGCTTTTAGCGGCCAAACA
GTAA-GAGACTTCCTCATTAACAAAGGTAAAGATAAAGGGGGA-TGTTTTAGGTGCGGTA
AAAGG-GGACACTTTGCAAAAGATTGCCATGAAAACCAAAATAAAAA-TCCAGAAGCGAA
AATCCCAGGCCTTTGCCCAAGGTGTAAAAGAGGAAGGCACTGGGCAAACGAATGTAAATC
TAAAACTGACAGTCAAGGAAATCCTTTATCTCCCAGGCAGGGAAACGGGATGAGGGGCCA
GCCCCAGGCCCCGAAACAAGCATATGGGGCAGTCAGCTTTGTTCCAGCCAGCAACAGCAA
TCCATTTCAAAGTTTAGTAGAGCAA-CCCCAGGAAGTGCAGGACTGGACCTCAGTTCCAC
CTCCCACACAGTACTAACACCTAAAATGGGACCACAAACCTTAAATACTGGAATATATGG
ACC-CTTACCACCTAACACTTTTGGGCTACTTTTAGGAAGAAGTAGTGTCACCATGAGAG
GCTTACAAGTCCTCCCTGGAGTTATCGATAATGATTATGAGGGAGAAATTAAAATTATGG
---------CCAGAGCTATTGATAATATTATTACTGTCCCTCAAGGAGTTAGAATAGCTC
AGTTAATCCTACTACCTTTGGTTAAAACAGATAATAATATCCGACACTCT-AATAGAAAT
ATAAAAGGTTTT-GGATCATCAG--ATATATATTGGGTGCAACCAATTACAAATCAAAAA
CCCTCTCTAACCTTATGGTTAGACGGGAAGGCATTCACTGGGCTAATAGACACAGGGGCC
GATGTAACTATCATTAAACAAGAAGATTGGCCCTCTCATTGGCCTACCACAGAGACTTTA
ACTCACTTGAGAGGAATTGGGCAAAGCAGTAATCC-TAAACAAAGTTCTAAATACCTAAC
ATGGACAGATAAAGAAAGCAATTCAGGCCTCATTAAGCCATTTGTCATCCCTTACCTACC
TGTTAACCTGTGGGGGCGAGATCTGCTCGCTCAAATGAAAATTATAATGTGTAGTCCAAA
TGATATAGTTACTGCACAAATGTTAACTCAAGGATACACCCCTGGTAAAGGTCTTGGAAA
AGGAGAAAACGGTATCCCACAGCCTATACTGGTTTCAGGACAACTTGATAAAAAGGGGTT
TGGAAATTTTTAGCTCAGGTCACTGACATACCTGCACCCCAAAGGTGCGCTGACCCCATT
ACTTGGAAGTCAGATGAGCCCGTTTGGGTTGATCAGTGGCCTTTACTCAATGATAAATTA
AGTGCCGCCCAACAGTTAGTGCAGGAACAACTGGAAGCAGGACATATTGTAGAAAGTAAT
TCTCCTTGGAATACACTTATTTTTGTTATTAAAAAGAAGTCTGGTAAATGGAGACTCTTA
CAAGATTTAAGAGCAGTAAATATCACTATGGTCCTTATGGGTGCCTTACAACCAGGATTG
CCTTCACCGGTTGCGATTCCTCAAAAATATTTTAAAATCATTATTGATCTTAAAGATTGC
TTTTTT-ACAATTCCCCTTCACCCTGCTGACCAAAAAAGATTTGCCTTTAGTCTTCCATC
TACAAATTTTAAGCAACCAATGAAGCGCTATCAATGGAAAGTCTTACCTCAGGGTATGGC
CAATAGTCCTACCTTGTGTCAAAAATATGTAGCTGCTGCTATAGAGCCAGTCAGAAAAAC
ATGGACACAAATGTATATTATACATTATATGGATGATATTTTAATAGCAGGAGAAATTGG
CGAACAAGTCTTACAGTGTTTCGCCCAACTCAAACAAGAGTTAACAGCAGCCGGACTACA
AATAGCCCCAGAAAAGG---TACAATTACAAGATCCATACACCTATCTTGGTTTCCAAAT
TAATGG-ACCCAAAGTCGTTAATCAAAAGGCC-GTTATACGTCGTGATCATTTAAAAACT
TTAAATGATTTCCAAAAATTACTGGGAGACATAAATTGGCTTCGGCCGTATTTAAAACTC
ACTACAGGA-GAGTTAAAACCTCTCTTTGATATATTAAAAGGAGACTCTAATCCAAAATC
TCCCAGGTCCATTACCAAAGAAGCATTAATAGCACTCCAACAGGTAGAGCATGCCATTGC
AACACAA---TTTG-TTA----------CCAGTATTAATTATTCTCAGCCATTAATATTC
ATTATTTTTAACACAACAATAACCCCTACTGGTTTATTCTGGCAGAACAATCCCATTATG
TGGGTACACCTACCC--TCCTCCCCTAAAAAGGTTTTGTTGCCTTATTATGATGCAATAG
CTGATCTAATTATCTTGGGAAGAGAAAACAGTAGAAAATACTTTGGAATAGAACCCTCTA
CCATTATACAGCCCT-----------GCACTCAATCACACATCCATTGGCTGTTACAAAA
TACAGAAGCCTGGCCAATTGCTTGCGCTTCTTACACTGGCACAATTGACAACCATTACCC
ACCTAACAAACTCATTCAATTTTGCAAACTTCATGCATTTGTGCTTCCCCATATTACCAG
TAAAGAACCTCTCAATGACGCATTACTAATTTTCACTGATGGATCTTCCACAGGGCTTGC
CGCTTACACCTACAATGATGTAATCGTTAAATTCCAGACCACTTATACATCAGCTCAGCT
GGTCGAATTGCAAGCTATAATTGCAGCATTATCAGCTTTTCCTTGTCAGCCACTTAACAT
TTACACAGACAGCGCCTACCTGGCTCATTCAATACCCCTCTTAGAGACCGTGCCTCAAAT
TAAACATATTTCAGACACAGCTAACCTATTTTTACAATGTCAACAACTTATTCAAAAAA-
GGACTACTCCCTTTTTCCTTGGGCATATTAGAGCACATTCA-GGATTACCGGGACCTTTA
ACACAAGGTAACGCAACAGCCGACACGGCAACAAAAACCATAGCCACAGTCACTATAGAC
AATTTACAACAAGCA-CAAAAAGCACACGCCTTACATCATTTAAACGCCCAAACCTTTAG
GCTCATGTTTAAACTTACCAGAGAACAAGCTCGACAAATAGTTAAACAATGCGCCAACTG
CATAACGTATTTACCTGTTCCTCATTTAGGAGTTAACCCCCGAGGACTCATCCCCAACGA
AATTTGGCAAATGGACGTTACTCACCACTCAGAATTCGGTCAATTAAAATATATCCATGT
ATGCATA--GACACCTATAGTGGGTTCATTATTGCAACTCT-CCAAACAGGAGAGGCCAC
CAAACATGTCATAGCTCATTTATTACACTGCTTTTCTATCTTAGGAATACCCAAACAAAT
CAAAACAGATAATGGCCCTGGTTATATAGCCAAAGCCTTTTTACAATTCTGTAATACCCT
ACAAATTAAACATACCACAGGCATTCCCTACAATCCCCAAGGACAAGGTATAGTAGAAAG
AGCCCATCTGTCATTAAAAACTGTTATCACAAAATTAAAAGGGGGGAGCTGGTACCCCGT
GAAGGGTACCCCCAGAAACATACTCAATCATGCCCTGTTTATCCTTAATTTTTTAAATTT
GGACAGTCATGGAAAATCGGCTGCCGACCGTTTCTGGCATCCTGAATCTCAAAAACAGTT
TGCAATGGTAAAATGGAAAGATCCACTTGATAATTCATGGCATGGCCCCGATCCAGTTTT
AATTTGGGGAAGAGGCTCAGTATGCATCTTCTCGCAAAAAAA-TGATGCAGCCAAATGGC
TGCCTGAAAGATTGGTAAGACAAATAAATCATAACCATTGTCAGTCCAGGGAAGATAAAT
CTCCCTGAGAAGTTTCTTCCTTTTTGTTTTTCAGAAAATGAAGCCTAAAATGAGATTCCT
TTGGAAAATAATCGCTCTATATAGCATAGTGACAGTCTATGCAGGTTTTGGTGACCCTCG
TAAAGCGAGAGAATTAATACGAAAACAATACGGCCAGCCTTGTGACTGCAGCGGAGGACA
AATATCTGAACCTCCGTCAGACAGAATCACCCAGGTGACTTGCTCGGGCAAGACAGCTTA
CCTAATGCCAAACCAGTTATGGAAATGTAAGTCTACCCCAAGAGACACCTCACC---TAG
CGGGCCGCTCCTAGAATGCCCTTGTAGCTCTTTTCAATCTTCTATACATAGTTCCTGTTA
TACCTCCTATCAACAATGCAAATCAGGCAATAAGACATACTATACGGCCACATTACTAAA
AACACAAACTGGAGGTACCAATGACGTACAAGTATTAGGATCCACTAATAAACTTGTACA
ATCTCCTTGTAACGGAAAAAAAGGAAAGCCTGTTTGTTGGAGCACTACCGCTCCCATTCA
CATTTCTGATGGAGGAGGCCCATTAGATACTGCAAGAATTAAAACCGTCCAGAGAAAA--
TTAGAAGAGATTCATAAAGCTCTATATCCTGAACTTCAATATCACCCCTTAGCCCTGCCT
GAGATTAGAGATAATTTTAGGCTCGATGCTCAAACTTTTGATATCCTCAATGCTACTTAC
AATTTACTTCAAATGTCCAGTACAAGCCTAGCCCACGATTGTTGGCTTTGTCTTAAAA-T
GGGCCCCCCCTATTCCTCTAGCTATACCTAACCTTTTGTCGTCCTATGTCAATTACTCAA
ATGAATCCTTGGTAAATAATTCCTGTCCTATTATTTCTCCCCTCCTAGTTCAACCGATGA
CGTTTTCTAATTCCTCTTGTCTCTTTTCACCGTCATATAATAACACGAAAGAAATTGATC
TAGGCTATGTTGTGTTTGACAACTGTGCCTCCATAATCAATGCCACTAACCCTTTGTGTG
CTGTAAATGGCTCGGTTTTTGTCTGTGGAAACAACATGGCATATACTTATCTACCTACAA
ATTGGACAGGGCTTTGTGTTCTGGCCACTCTTCTCCCCGACATTGATATCATCCCTGGAG
AT--GAACCTATCCCCATCCCCACTATCGAACATTTTATTTATAGACCAAAACGAGCCGT
ACAATTTATTCTCTTGTTGGCCGGACTAGGAATCACCACTGCTTTTACTACAGGAGCCAC
AGGCCTAGGAGTCTCACTAACCCAATATACCAAATTATCCAATCAATTAATTTCAGATGT
ACAGACCTTATCCAGTACTATACAAGATTTACAAGATCAAGTAGATTCATTAGCAGAAGT
AGTTCTCCAAAATAGAAGAGGTCTAGATTTGCTAACGGCAGAACAGGGAGGGATCTGTTT
GGCTTTACAGGAAAAGTGCTGTTTTTACGCCAACAAATCCGGAATCGTCAGAGATAAGAT
AAAAAC-GTTACAAGAAGAACTAGAAAAGCGCAGAAAAGGCCTGGCCGCCAA--------
TCCCTTGTGGACTGGACTCGATGGACTTCTCCCCTATCTCCTGCCATTCCTTGGTCCTTT
ACTTACTCTTCTACTCTTTCTCACTCTCGGGCCTATAATCCTTAATAAGCTTATGGTGTT
TGTTAGACAACGAATCGAGGCCTTCCAGGCCAAGCCTATACAG-----GTCCATTATCAT
CGCCTTGAGATGACGGAAAATGGTGAGTCTTATTTACCTTAATAAGACCACCTCCCCTGT
GTGCTGAACTGGA-CAGTCAATGACGGG-TAA-GAGGACACTATCCC-CATCGGAGCCTA
AG-ACAGGAGGGCCGCCCTT-GCTGCTGCCTTATCCCATGACGGGCCTAGAA-GATGGGG
ATGAGATGACCCAACCTAAGACAGGCGCAGTTCCCGAGGGG-TCATTT-CAT--ATCATA
AAATAATAAAAA-GGGGGACCTGTCCAGAGCTGCGTGCCCCGGCCATAGCAAATAATAAT
TAATGATTAAA----CGCCTGAGCTCTATTCCTTTCCACCTTCTACCTCCTCCCTAGATT
TGTTGTTTCTCTTT------TGTAT-CAACACCTCAT-AAAAGATGGCGCTCTTCCTGTT
TTTTCTTCACCTGTTTTTCCCCCCGCGC--------------TGCGAAAATTGTTA--CT
TTGTAGCGCAGGCACCATCCTGCGCCCGGG-AAAATTACCAACTGACAGCGCAGGCGC--
-----------------------------AA-CATGA--CGTCCGACCAGAGAAACCA--
ATACCTG---CCTAGCCACACCCTCC-ACGATGAGATCATC-TCCACC-TCTGGCCCAAC
CCCTTCCCCTCCAAGTGTATATAAGGCATTGCATTACCGCC--ATTAAA-TGAGACTTGA
TCAGAGCACTGTCTT-GTCTCCATTTCTC-GTGTCTCTTGTCCCCC-AAATTCCCACTCC
CTCC--TCCAGGGCCTGCTTCG-ACGATCCCGCAGGCTGGGA
>NC_037671.1 Theropithecus gelada isolate Dixy chromosome 4, Tgel_1.0-B
TGTCCGGAGCTGCGCGCCCCGGCCATAGCAAA-TAATAATTAATGATTAAA---CGCCCG
AGCTCTATTCCTTTCCACCTTCTACCTCCTCCCTAGATTTGTTGTTTCTCTTT------T
GTATCAATA-CCTCATAAAAGATGGCGCTCTTCCTGTTTTTTCTTCACCTGTTTCC-CCC
CCCCCACCCCGC--ACCGCGAAAATTGTTACTTTGTAGCGCAGGCACCATCCTGCGCCCA
GG-AAAATTACCAACTGACAGCGCAGGCCCAACA-TGATGTCCGACCAGAGAAACCAATA
CCTACCTAGCCACACCCTCCGCGATGAGATCATCTCCGCCTCTGGCCCAACCCCTTCCCC
TCCAAGTGTATATAAGGCATTGCATTACCGCCATTAAACGAGACTTGATCAGAGCACTGT
CTTGTCTCCATTTCTCGTGTCTCTTGTTCCCC--AAATTCCCACTCCCTCCTCCAGGGCC
TGCTTCGACGATCCCGCGGGCCGGGATACGTGGCGCC-CGAACAGGGACCTGGAAACGAG
GGACTCCGTGAGGAAGAGGACACCAAAGGACGGTCGACTGCTAACCCAGACAAAAGGAGT
AAAACTCTTCCGATCTCCACGGGAACCTGCT----GCGTCAGAATCGAAGGTAAGTGGCG
CGTCTGAAATGGGACAAGAATTAAGTCAGCATCAGATCTATGTAGGACAATTAAAAGAGG
CTTTAAAGATACGAGGAGTAAAGGTTAAAGGTAATGATTTGTTTAAGTTTTTT-GATTTT
GTAAAAGACACTTGCCCTTGGTTCCCACAGGAAGGAACTATTGATATTAAAAGATGG-CG
TAGAGTAGGGGATTGTTTTCAGGACTATTATAATACTTTTGGGCCAGAAAAAATTCCTGT
GACCACCTTCTCTTATTGGAACCTCATTAGAGATTTAATAGATAAGAAAGAGGCCGATCC
GCAAGTCATGGCTGCGGTCGCTCAGACAGAGCATATTTTAAAGGTTAGCTCCCGCTCTAA
CCTCGCAAAGCCTCCGCAAGATACGGAGGAGGATCTCATTTCCCTCGAAAGTGATCATGA
GGAAATTAAGTCTCCTTCAGTAACAGATAAAGAAATGCCACATGAAAACAAACC---AAA
AAAATACCCAATTTTACAGATGCTTCGAAAAGAGGAGGAAATTAATAAGCCTAATCAATC
AGACATAAATTGGGATGATTTAGAGGAAGAGGCAGCTAAATATCACAACCCTGATCTGCC
TCCCTTTACTTCATACCCGCCCCCATATAATAAGACATATAATGAGGCTTCTGCGCCCAT
TGTTATGGCAGCAATAGATCCCAAAGAAGAATTAAAACAAAAAA-TTGCTCAACTAGAAG
AGCAAATTAAACTTGAAGAGTTACATCAATCATTGATAATTAGGCTCCAAAAGCTAAAAA
CAGGAAATGAAAAAATACCCAACTCAGACGCTATGGAGGGTTCATTGCGCCCACCTCAGC
AGCCTGGACAACATGTTCCAAGAGGGGGGTTGGTTGCTAGCCAACGTAGAGAAGACTCCT
CCCCCAAAGACGTTTTTCCGGTCACTGAAACCATAGATGAACAGGGACAGGCTTGGAGAC
ATCATACTGGGTTTGACTTTACTATTATAAAAGAGTTAAAGACTGCTGCCTCTCAGTATG
GGGCTACTGCTCCATATACTCTTGCTATAGTAGAATCTGTGGCTGATAATTGGCTCACTC
CTACAGACTGGAATACCTTAGTTAGGGCAGTTCTTTCTGGGGGAGACCATTTAATTTGGA
AGTCAGAGTTCTTTGAAAATTGTAGAGATACAGCTAAAAGAAATCAACAGGCAGGAAACG
GTTGGGATTTTGATATGTTAACTGGTTCAGGTAATTATGCAGACACTCGGGCCCAAATGC
AATATGATCCTGGATTGTTCTCACAAATCCAGGCTGCTGCTACAAAAGCCTGGAGAAAAC
TTCCCGTTAAAGGAGATCCAGGGGCCTCACTCACGGCAGTTAAACAAGGACGCG-ATGAG
CCATTTTCAGACTTTGTGCATAGACTTATGACCACGGCAGGTAGAATTTTTGGAAATGCA
GAAACGGGTGTAGATTATGTTAAACAGTTAGCTTATGAAAACGCTACCCCCGCCTGCCAA
GCGGCAATCAGACCTTATCGAAAGAAAACAGATTTAACAGGATACATTCGCCTTTGTTCA
GATATTGGGCCCTCATATCAACAAGGCCTAGCAATGGCCGCCGCTTTTAGCGGCCAAACA
GTAA-GAGACTTCCTCATTAACAAAGGTAAAGATAAAGGGGGA-TGTTTTAGGTGCGGTA
AAAGG-GGACACTTTGCAAAAGATTGCCATGAAAACCAAAATAAAAA-TCCAGAAGCGAA
AATCCCAGGCCTTTGCCCAAGGTGTAAAAGAGGAAGGCACTGGGCAAACGAATGTAAATC
TAAAACTGACAGTCAAGGAAATCCTTTATCTCCCAGGCAGGGAAACGGGATGAGGGGCCA
GCCCCAGGCCCCGAAACAAGCATGTGGGGCAGTCAGCTTTGTTCCAGCCAGCAACAGCAA
TCCATTTCAAAGCTTAGTAGAGCAA-CCCCAGGAAGTGCAGGACTGGACCTCAGTTCCAC
CTCCCACACAGTACTAACACCTGAAATGGGACCACAAACCTTAAATACTGGAATATATGG
ACC-CTTACCACCTAACACTTTTGGGCTACTTTTAGGAAGAAGTAGTGTCACCATGAGAG
GCTTACAAGTCCTCCCTGGAGTTATCGATAATGATTATGAGGGAGAAATTAAAATTATGG
---------CCAGAGCTATTGATAATATTATTACTGTCCCTCAAGGAGTTAGAATAGCTC
AGTTAATCCTACTACCTTTGGTTAAAACAGATAATAATATCCAACACTCT-AATAGAAAT
ATAGAAGGTTTC-GGATCATCAG--ATATATATTGGGTGCAACCAATTACAAATCAAAAA
CCCTCTCTAACCTTATGGTTAGACGGGAAGGCATTTACTGGGCTAATAGACACAGGGGCC
GATGTAACTATCATTAAACAAGAAGATTGGCCCTCTCATTGGCCTACCACAGAGACTTTA
ACTCACTTGAGAGGAATTGGGCAAAGCAGTAATCC-TAAACAAAGTTCTAAATACCTAAC
ATGGACAGATAAGGAAAACAATTCAGGCCTTATTAAGCCATTTGTCATCCCTTACCTACC
TGTTAACCTGTGGGGGCGAGATCTGCTCGCTCAAATGAAAATTATAATGTGTAGTCCAAA
TGATATAGTTACTGCACAAATGTTAACTCAAGGATACACCCCTGGTAAAGGTCTTGGAAA
AGGAGAAAACGGTATCCCACAGCCTATACTGGTTTCAGGACAACTTGATAAAAAGGGGTT
TGGAAATTTTTAGCTCAGGTCACTGACATACCTGCACCCCAAAGGTGCGCTGACCCCATT
ACTTGGAAGTCAGATGAGCCCGTTTGGGTTGATCAGTGGCCTTTACTCAATGATAAATTA
AGTGCCGCCCAACAGTTAGTGCAGGAACAACTGGAAGCAGGACATATTGTAGAAAGTAAT
TCTCCTTGGAACACACCTATTTTTGTTATTAGAAAGAAGTCTGGTAAATGGAGACTCTTA
CAAGATTTAAGAGCAGTAAATATCACTATGGTCCTTATGGGTGCCTTACAACCAGGATTG
CCTTCACCAGTTGCGATTCCTCAAAAATATTATAAAATCATTATTGACCTTAAAGACTGC
TTTTTT-ACAATTCCCCTTCACCCTGCTGACCAAAAAAGATTTGCCTTTAGTCTTCCATC
TACAAATTTTAAGCAACCAATGAAGCGCTATCAATGGAAAGTCTTACCTCAGGGTATGGC
CAATAGTCCTACCTTGTGTCAAAAATATGTAGCTGCCGCTATAGAGCCAGTCAGAAAAAC
ATGGACACAAATGTATATTATACATTATATGGATGATATTTTAATAGCAGGAGAAATTGG
CGAACAAGTCTTACAGTGTTTTGCCCAACTCAAACAAGAGTTAACAGCAGCCGGACTACA
AATAGCCCCAGAAAAGG---TACAATTACAAGATCCATACACCTATCTTGGTTTCCAAAT
TAATGG-ACCCAAAGTCATTAATCAAAAGGCC-GTTATACGTCGTGATCATTTAAAAACT
TTAAATGATTTCCAAAAATTACTGGGAGACATAAATTGGCTTCGGCCGTATTTAAAGCTC
ACTACAGGA-GAGTTAAAACCTCTTTTCGATATATTAAAAGGAGACTCTAATCCAAAATC
TCCCAGGTCCATTACCAAAAAAGCATTAATAACACTCCAACAGGTAGAGCATGCCATTGC
AACACAA---TTTG-TTA----------CCAGTATTGATTATTCTCAGCCATTAATATTC
ATTATTTTTAACACAACAATAACCCCTACTGGCTTATTCTGGCAGAACAATCCCATTATG
TGGGTACACCTACCC--TCCTCCCCTAAAAAGGTTTTGTTGCCTTATTATGATGCAATAG
CTGATCTAATTATCTTGGGAAGAGAAAACAGTAGAAAATACTTTGGAATAGAACCCTCTA
CCATTATACAGCCCT-----------ACACTCAATCACACATCCATTGGCTGTTACAAAA
TACGGAAGCCTGGCCAATTGCTTGCGCTTCTTACACTGGCACAATTGACAACCATTACCC
ACCTAACAAACTCATTCAATTTTGCAAACTTCATGCGTTTGTGTTTCCCCATATTACCAG
TAAAGAACCCCTCAATGACGCATTACTAATTTTCACTGATGGATCTTCCACAGGGCTTGC
CGCTTACACCTACAATGATGTAATCGTTAAATTCCAGACCACTTATACATCAGCTCAGCT
GGTCGAATTGCAAGCTATAATTGCAGCATTATCAGCTTTTCCTTGTCAGCCACTTAACAT
TTACACAGACAGCGCCTACCTGGCTCATTCAATACCCCTCTTAGAGACCGTGCCTCAAAT
TAAACATATTTCAGATACAGCTAACCTATTTTTACAATGTCAACAACTTATTCAAAAAA-
GGACTACTCCCTTTTTCCTTGGGCATATTAGAGCACATTCA-GGATTACCGGGACCTTTA
ACACAAGGTAACGCAACAGCCAACACGGCAACAAAAACCATAGCCACAGTCACTATAGAC
AATTTACAACAAGCA-CAAAAAGCACACGCCTTACATCATTTAAACGCCCAAACCTTAAG
GCTCATGTTTAAACTTACCAGAGAACAAGCTCGACAAATAGTTAAACAATGCGCCAACTG
CATAACGTATTTACCTGTTCCTCATTTAGGAGTTAACCCCCGAGGACTCATCCCCAACGA
AATTTGGCAAATGGACGTTACTCACCACTCAGAATTCGGTCAACTAAAATATATCCATGT
ATGCATA--GATACCTATAGTGGGTTCATTATTGCAACTCT-CCAAACAGGAGAGGCCAC
CAAACATGTCATAGCTCATTTATTACACTGCTTTTCTATCTTAGGAATACCCAAACAAAT
CAAAACAGATAATGGCCCTGGTTATATAGCCAAAGCCTTTTTACAATTCTGCAATACCCT
ACAAATTAAACATACCACAGGCATTCCCTACAATCCCCAAGGACAAGGTATAGTAGAAAG
AGCCCATCTGTCATTAAAAACTGTTATCACAAAATTAAAAGGGGGGAGCTGGTACCCCGT
GAAGGGTACCCCCAGAAACATACTCAATCATGCCCTGTTTATCCTTAATTTTTAAAATTT
GGACAGTCATGGAAAATCGGCTGCCGACCGTTTCTGGCATCCTGAATCTCAAAAACAGTT
CGCAATGGTAAAATGGAAAGATCCACTTGATAATTCATGGCATGGCCCCGATCCAGTTTT
AATTTGGGGAAGAGGCTCAGTATGCATCTTCTCGCAAAAAAA-TGATGCAGCCAGATGGC
TGCCTGAAAGATTGGTAAGACAAATAAATCATAACCATTGTCAGTCCAGGGAAGATAAAT
CTCCCTGAGAAGTTTCTTCCTTTTTGTTTTTCAGAAAATGAAGCCTAAAATGAGATTCCT
TTGGAAAATAATCGCTCTATATAGCATAGTGACAGTCTATGCAGGTTTTGGTGACCCTCG
TAAAGCGAGAGAATTAATACGAAAACAATACGGCCAGCCTTGTGACTGCAGCGGAGGACA
AATATCTGAACCTCCGTCAGACAGAATCACCCAGGTGACTTGCTCGGGCAAGACAGCTTA
CCTAATGCCAGACCAGTTATGGAAATGTAAGTCTACCCCAAGAGACACCTCACC---TAG
CGGGCCGCTCCTAGAATGCCCTTGTAGCTCTTTTCAATCTTCTATACATAGTTCCTGTTA
TACCTCCTATCAACAATGCAAATCAGGCAATAAGACATACTATACGGCCACGTTACTAAA
AACACAAACTGGAGGTGCCAATGACGTACAAGTATTAGGATCCACTAATAAACTTGTACA
ATCTCCCTGTAACGGCCAAAAAGGAAAGCCTGTTTGTTGGAGCACTACTGCTCCCATTCA
CATTTCTGATGGAGGAGGCCCATTAGATACTGCAAGAATTAAAACCGTCCAGAGAAAA--
TTAGAAGAGATTCATAAAGCTCTATATCCTGAACTTCAATATCACCCCTTAGCCCTGCCT
GAGATTAGAGATAATTTTAGGCTCGATGCTCAAACTTTTGATATCCTCAATGATACTTAC
AATTTACTTCAAATGTCCAATACAAGCCTAGCCCACGATTGTTGGCTTTCTCTTAAAA-T
GGGCCCCCC-TATTCCTCTAGCTATACCTAACCTTTTGTCGTCCTATGTCAATTACTCAA
ATGAATCCTTGGTAAATAATTCCTGTCCTATTATTTCTCCCCTCTTAGTTCAACCGATTA
CGTTTTCTAATTCCTCTTGTCTCTTTTCACCGTCATATAATAACACGAAAGAAATTGATC
TAGGCTATGTTGTGTTTGACAACTGTACCTCCATAATCAATGCCACTAACCCTTTGTGTG
CTGTAAATGGCTCGGTTTTCGTCTGTGGAAACAACATGGCATATACTTATTTACCTACAA
ATTGGACAGGGCTTTGTGTTCTGGCCACTCTTCTCCCCGACATTGATATCATCCCTGGAG
AT--GAACCTATCCCCATCCCCACTATCGAACATTTTATTTATAGACCAAAACGAGCCAT
ACAATTTATTCCCTTGTTGGCCGGACTAGGAATCACCACTGCTTTTACTACAGGAGCCAC
AGGCCTAGGAGTCTCACTAACCCAATATACCAAATTATCCAATCAATTAATTTCAGATGT
ACAGACCTTATCCAGTACTATACAAGATTTACAAGACCAAGTAGATTAATTAGCAGAAGT
AGTTCTCCAAAATAGAAGAGGTCTAGATTTGCTAACGGCAGAACAGGGAGGGATCTGTTT
GGCTTTACAGGAAAAGTGCTGTTTTTACGCCAACAAATCCGGAATCGTCAGAGATAAGAT
AAAAAC-GTTGCAAGAAGAGCTAGAAAAGCGCAGAAAGGGCCTGGCCGCCAA--------
TCCATTGTGGACGGGACTCGATGGACTTCTCCCCTATCTCCTGCCATTCCTTGGTCCTTT
ACTTACTCTTCTACTCTTTCTCACTCTCGGGCCTATAATCCTTAATAAGCTTATGGTGTT
TGTTAGACAACAAATCGAGGCCTTCCAGGCCAAGCCTATACAG-----GTCCATTATCAT
CGCCTTGAGATGACGGAAAATGGTGAGTCTTATTTACCTTAATAAGACCACCTCCCCTGT
GTGCTGAACTGGA-CAGTCAATGACGGG-TAA-GAGGACACTATCCC-CATCGGAGCCTA
AG-ACAGGAGGGCCGCCCTT-GCTGCTGCCTTATCCCATGACGGGCCTAGAA-GATGGGA
ATGAGATGACCCAACCTAAGACAGGCGCAGTTCCCGAGGGG-TCATTT-CTT--ATCATA
AAATAATAAAAA-GGGGGACCTGTCCGGAGCTGCGCGCCCCGGCCATAGCAAATAATAAT
TAATGATTAAA----CGCCCGAGCTCTATTCCTTTCCACCTTCTACCTCCTCCCTAGATT
TGTTGTTTCTCTTT------TGTAT-CAATACCTCAT-AAAAGATGGCGCTCTTCCTGTT
TTTTCTTCACCTGTTTTTCCCCCCCCGCGC------------AGCGAAAATTGTTA--CT
TTGTAGCGCAGGCACCATCCTGCGCCCGGG-AAAATTACCAACTGACAGCGCAGGCCC--
-----------------------------AA-CATGA--CGTCCGACCAGAGAAACCA--
ATACCTA---CCTAGCCACACCCTCC-GCGATGAGATCATC-TCCGCC-TCTGGCCCAAC
CCCTTCCCCTCCAAGTGTATATAAGGCATTGCATTACCGCC--ATTAAA-CGAGACTTGA
TCAGAGCACTGTCTT-GTCTCCATTTCTC-GTGTCTCTTGTTCCCC-AAATTCCCACTTC
CTCC--TCCAGGGCCTGCTTCG-ACGATCCCGCGGGCCGGGA
>NC_037675.1 Theropithecus gelada isolate Dixy chromosome 7b, Tgel_1.0-A
TGTCCGGAGCTGTGCGCCCCGGCCATAGCAAA-TAATAATTAATGATTAAA---CTCCCG
AGCTCTATTCCTTTCCACCTTCTACCTCCTCCCTAGATTTGTTGTTTCTCTTT------T
GTATCAATA-CCTCATAAAAGATGGCGCTCTTCCTGTTTTTTCTTCACCTGTTTTT-CCC
CCCGCGC---------TGCGAAAATTGTTACTTTGTAGCGCAGGCCCCATCCTGCGCCCG
GG-AAAATTACCAACTGACAGTGCAGGCGCAACA-TGACGTCCGACCAGAGAAACCAATA
CCTACCTAGCCACACCCTCCGCGATGAGATCATCTCCGCCTCTGGCCCAACCCCTTCCCC
TCCAAGTGTATATAAGGCATTGCATTACCGCCATTAAACGAGACTTGATCAGAGCACTGT
CTTGTCTCCATTTCTCGTGTCTCTTGTCCCCC--AAATTCCCACTCCCTCCTCCAGGGCC
TGCTTCGACGATCCCGCGGGCCGGGATACGTGGCGCC-CGAACAGGGACCTGGAAACGAG
GGACTCCGTGAGGAAGAGGACGCCAAAGGACGGTCGACCGCTAACCCAGACAAAAGGAGT
AAAACTCTTCCGATCTCCGCGGGAACCTGCC----GCGTCAGAATCGAAGGTAAGTGGCG
CGTCCGAAATGGGACAAGAATTAAGTCAGCATCAGATCTATGTAGGACAATTAAAAGAGG
CTTTAAAGATACGAGGAGTAAAGGTTAAAGGTAATGATTTGTTTAAGTTTTTT-GATTTT
GTAAAAGACACTTGCCCTTGGTTCCCACAGGAAGGAACTATTGATATTAAAAGATGG-CA
TAAAGTAGGGGATTGTTTTCAGGACTATTATAATACTTTTGGGCCAGAAAAAATTCCTGT
GACCGCCTTCTCTTATTGGAACCTCATTAAAGATTTAATAGATAAGAAAGAGGCTGATCC
GCAAGTCATGGCTGCGGTCGCTCAGACAAAACATATTTTAAAGGTTAGCTCCCGCTCTAA
CCTCGCAAAGCCTCCGCAAGATACGGAGGAGGATCTCATTTCCCTCGAAAGTGATCATGA
GGAAATTAAGTCTCCTTCAGTAACAGATAAAGAAATGCCACACGAAAACAAACC---AAA
AAAATACCCAATTTTACAGATGCTTCAAAAAGAGGAGGAAATTAATAAGCCTAATCAATC
AGACATAAATTGGGATGATTTAGAGGAAGAGGCAGCTAAATATCACAACCCTGATCTGCC
TCCCTTTACTTCATACCCGCCCCCATATAATAAGACATATAATGAGGCTTCTGCGCCCAT
TGTTATGGCAGCAATAGATCCCAAAGAAGAATTAAAACAAAAAA-TTGCTCAACTAGAAG
AGCAAATTAAACTTGAAGAGTTACATCAATCATTGATAATTAGGCTCCAAAAGCTAAAAA
CAGGAAATGAAAAAATACCCAACTCAGACGCTATGGAGGGTTCCTTGCGCCCACCTCAGC
GGCCTGGACAGCATGTTCCAAGAGGGGGGTTGGTTGCTAGCCGACGTAGAGAAGACTCCT
CCCCCAAAGACGTTTTTCCGGTCACTGAAACCATAGATGAACAGGGACAGGCTTGGAGAC
ATCATACTGGGTTTGACTTTACTATCATAAAAGAGTTAAAGACTGCTGCCTCTCAGTATG
GGGCTACTGCTCCATATACTCTTGCTATAGTAGAATCTGTGGCTGATAATTGGCTCACTC
CTACAGACTGAAATACCTTAGTTAGGGCAGTTCTTTCTGGGGGAGACCACTTAATTTGGA
AGTCAGAGTTCTTTAAAAATTGTAGAGATACAGCTAAAAGAAATCAACAGGCAGGAAACG
GTTGGCATTTTGATATGTTAACTGGTTCAGGTAATTATGCAGACACTCGGGCCCAAATGC
AATATGATCCTGGATTGTTCTCACAAATCCAGGCTGCTGCTACAAAAGCCTGGAGAAAAC
TTCCCATTAAAGGAGATCCAGGGGCCTCACTCACGGCAGTTAAACAAGGACCCG-ATGAG
CCATTTTCAGACTTTGTGCATAGACTTATGACCACGGCAGGTAGAATTTTTGGAAATGCA
GAAACGGGTGTAGATTATGTTAAACAGTTAGCTTATGAAAACGCTAACCCCGCCTGCCAA
GCGGCAATCAGACCTTATCAAAAGAAAACAGATTTAACAGGATACATTCGCCTTTGTTCA
GATATTGGGCCCTCATATCAACAAGGCCTAGCAATGGCCGCCGCTTTTAGTGGCCAAACA
GTAA-GAGACTTCCTCATTAACAAAGGTAAAGATAAAGGGGGA-TGTTTTAGGTACGGTA
AAAGG-GGACACTTTGCAAAAAATTGCCATAAAAACCAAAATAAAAA-TCCAGAAGCGAA
AATCCCAGGCCTTTGCCCAAGGTGTAAAAGAGGAAGGCACTGGGCAAACAAATGTAAATC
TAAAACTGACAGTCAAAAAAATCCTTTATCTCCCAGGCAGGGAAACGGGATGAGGGGCCA
GCCCCAGGCCCCGAAACAAGCATATGGGGCAGTCAGCTTTGTTCCAGCCAGCAACAGCAA
TCCATTTCAAAGCTTAGTAGAGCAA-CCCCAGGAAGTGCAGGACTGGACCTCAGTTCCAC
CTCCCACACAGTACTAACACCTGAAATGGGACCACAAACCTTAAATACTGGAATATATGG
ACC-CTTACCACCTAACACTTTTGGGCTACTTTTAGGAAGAAGTAGTGTCACCATGAGAG
GCTTACAAGTCCTCCCTGGAGTTATCGATAATGATTATGAGGGAGAAATTAAAATTATGG
---------CCAGAGCTATTGATAATATTATTACTGTCCCTCAAGGAGTTAGAATAGCTC
AGTTAATCCTACTACCTTTGGTTAAAACAGATAATAATATCCAACACTCT-AATAGAAAT
ATAAAAGGTTTC-GGATCATCAG--ATATATATTGGGTGCAACCAATTACAAATCAAAAA
CCCTCTCTAACCTTATGGTTAGACGGGAAGGCATTCACTGGGCTAATAGACACAGGGGCC
GATGTAACTATCATTAAACAAGAAGATTGGCCCTCTCATTGGCCTACCACAGAGACTTTA
ACTCACTTGAGAGGAATTGGACAAAGCAGTAATCC-TAAACAAAGTTCTAAATACCTAAC
ATGGACAGATAAAGAAAGCAATTCAGGCCTCATTAAGCCATTTGTCATCCCTTACCTACC
TGTTAACCTGTGGGGGCGAGATCTGCTCGCTCAAATGAAAATTATAATGTGTAGTCCAAA
TGATATAGTTACTGCACAAATGTTAACTCAAGGATACACCCCTGGTAAAGGTCTTGGAAA
AGGAGAAAACGGTATCCCACAGCCTATACTGGTTTCAGGACAACTTGATAAAAAGGGGTT
TGGAAATTTTTAGCTCAGGTCACTGACATACCTGCACCCCAAAGGTGCGCTGACCCCATT
ACTTGGAAGTCAGATGAGCCCGTTTGGGTTAATCAGTGGCCTTTACTCAATGATAAATTA
AGTGCCGCCCAACAGTTAGTACAGGAACAACTGGAAGCAAGACATATTGTAAAAAGTAAT
TCTCCTTGGAATACACCTATTTTTGTTATAAAAAAAAAGTCTGGTAAATGGAGACTCTTA
CAAGATTTAAGAGCAATAAATATCACTATGGTCCTTATGGGTGCCTTACAACCAGGATTG
CCTTCACCGGTTATGATTCCTCAAAAATATTTTAAAATCATTATTGATCTTAAAGACTGC
TTTTTT-ACAATTCCCCTTCACCCTGCTGACCAAAAAAGATTTGCCTTTAGTCTTCCATC
TACAAATTTTAGACAACCAATGAAGCGCTATCAATGGAAAGTCTTACCTCAGGGTATGGC
CAATAGTCCTACCTTGTGTCAAAAATATGTAGCTGCTGCTATAGAGCCAGTCAGAAAAAC
ATGGACACAAATGTATATTATACATTATATGGATGATATTTTAATAGCAGGAGAAATTGG
CGAACAAGTCTTACAGTGTTTTGCCCAACTCAAACAAGAGTTAACAGCAGCCGGACTACA
AATAGCCCCAGAAAAGG---TACAATTACAAGATCCATACACCTATCTTGGTTTCCAAAT
TAATGG-ACCCAAAGTCGTTAATCAAAAGGCC-ATTATACGTCGTGATCATTTAAAAACT
TTAAATGATTTCCAAAAATTACTGGGAGACATAAATTGGCTTCGGCCGTATTTAAAGCTC
ACTACAGGA-GAGTTAAAACCTCTTTTCGATATATTAAAAGGAGACTCTAATCCAAAATC
TCCCAGGTCCATTACCAAAGAAGCATTAATAGCACTCCAACAGGTAGAGCATGCCATTGC
AACACAA---TTTG-TTA----------CCAGTATTGATTATTCTCAGCCATTAATATTC
ATTATTTTTAACACAACAATAACCCCTACTGGTTTATTCTGGCAGAACAATCCCATTATG
TGGGTACACCTACCC--TCCTCCCCTAAAAAGGTTTTGTTGCCTTATTATGATGCAATAG
CTGATCTAATTATCTTGGGAAGAGAAAACAGTAGAAAATACTTTGGAATAGAACCCTCTA
CCATTATACAGCCCT-----------GCACTCAATCACACATCCACTGGCTGTTACAAAA
TACAGAAGCCTGGCCAATTGCTTGCGCTTCTTACACTGGCACAATTGACAACCATTACCC
ACCTAACAAACTCATTCAATTTTGCAAACTTCATGCGTTTGTGTTTCCCCATATTACCAG
TAAAGAACCGCTCAATGACGCATTACTAATTTTCACTGATGGATCTTCCACAGGGCTTGC
CGCTTACACCTACAATGATGTAATCGTTAAATTCCAGACCACTTATACATCAGCTCAGCT
GGTCGAATTGCAAGCTATAATTGCAGCATTATCAGCTTTTCCTTGTCAGCCACTTAACAT
TTACACAGACAGCGCCTACCTGGCTCATTCAATACCCCTCTTAGAGACCGTGCCTCAAAT
TAAACATGTTTCAGACACAGCTAACCTATTTTTACAATGTCAACAACTTATTCAAAAAA-
GGACTACTCCCTTTTTCCTTGGGCATATCAGAGCACATTCA-GGATTACCGGGACCTTTA
ACACAAGGTAACGCAACAGCCGACACGGCAACAAAAACCATAGCCACAGTCACTACAGAC
AATTTGCAACAAGCA-CAAAAAGCACATGCCTTACATCATTTAAACGCCCAAACCTTAAG
ACTTATGTTTAAACTTACCCGAGAACAAGCTTGACAAATAGTTAAACAATGCACCAACTG
CATAACGTATTTACCTGTTCCCCATCTAGGAGTTAACCCCCGAGGACTCATCCCCAACGA
AATTTGGCAAATGGACGTTACTCACCACTTAGAATTCGGTCAACTAAAATATATCCATGT
ATGCATA--GACACCTATAGTGGATTCATTATTGCAACTCT-CCAAACAGGAGAGGCCAC
CAAACATGTCATAGCTCATTTATTACACTGCTTTTCTATCTTAGGAATACCCAAACAAAT
CAAAACAGATAATGGCCCTGGTTATATAGCCAAAGCCTTTTTACAATTCTGTAATACCCT
ACAAATTAAACATACCACAGGCATTCCCTACAATCCCCAAGGACAAGGTATAGTAAAAAG
AGCCCATCTGTCATTAAAAACTGTTATCACAAAATTAAAAGGGGGGAGCTGGTACCCCGT
GAAGGGTACCCCCAGAAACATACTCAATCATGCCCTGTTTATCCTTAATTTTTTAAATTT
GGACAGTCATGGAAAATCGGCTGCCGACCGTTTCTGGCATCCTGAATCTCAAAAACAGTT
TGCAATGGTAAAATGGAAAGATCCACTTGATAATTCATGGCATGGCCCCGATCCAGTTTT
AATTTGGGGAAGAGGCTCAGTATGCATCTTCTCACAAAAAAA-TGATGCAGCCAGATGGC
TGCCTGAAAGATTGGTAAGACAAATAAATCATAACCATTGTCAGTCCAGGGAAGATAAAT
CTCCCTGAGAAGTTTCTTCCTTTTTGTTTTTCAGAAAATGAAGCCTAAAATGAGATTCCT
TTGGAAAATAATCGCTCTATATAGCATAGTGACAGTCTATGCAGGTTTTGGTGACCCTTG
TAAAGCAAGAGGATTACTACGAAAACAATACGGCCAGCCTTGTGACTGCAGCGGAGGACA
AATATCTGAACCTCCGTCAGACAGAATCACCCAGGTGACTTGCTCGGGCAAGACAGCGTA
CTTAATGCCAGACCAGTCGTGGAAATGTAAGTCTACCCCAAGAGACACCTCACC---TAG
CGGGCCGCTCCTAGAATGCCCTTGTAGCTCTTTCCAATCTTCTACACATAGTTCCTGTTA
TACCTCCTATCAACAATGCAAATCAGGCAATAAGACATACTATACGGCCACGTTACTAAA
AACACAAACTGGAGGTACCAATGACGTACAAGTATTAGGATCCACTAATAAACTTGTACA
ATCTCCTTGTAACGGCCAAAAAGGAAAGCCTGTTTGTTGGAGTACTACCGCTCCCATTCA
CATTTCTGATGGAGGAGGCCCATTAGATATTGCAAGAATTAAAACCGTCCAAAAAAAAAA
TTAGAAAAGATTCATAAAGCTCTATATCCTGAACTTCAATATCACCCCTTAGCCCTGCCT
GAGATTAGAGATAATTTTAGGCTCGATGCTCAAACTTTTGATATCCTCAATGCTACTTAC
AATTTACTTCAAATGTCCAATACAAGCCTAGCCCACGATTGTTGGCTTTGTCTTAAAA-T
GGGCCCCCC-TATTCCTCTAGCTATACCTAACCTTTTGTCGTCCTATGTCAATTACTCAA
ATGAATCCTTGGTAAATAATTCCTGTCCTATTATTTCTCCCCTCTTAGTTCAACTGATGA
CGTTTTCCAATTCCTCTTGCCTCTTTTCACCGTCATATAATAACACGAAGGAAATTGATC
TAGGCTATGTTGTGTTTGACAACTGTGCCTCTATAATCAATGCCACTAACCCTTTGTGTG
CTGTAAATGGCTCGGTTTTCGTCTGTGGAAACAACATGGCATATACTTATCTACCTACAA
ATTGGACAGGGCTTTGTGTTCTGGCCACTCTTCTCCCCGACATTGATATCATCCCTGGAG
AT--GAACCTATCCCCATCCCCACTATCGAACATTTTATTTATAGACCAAAACGAGCCAT
ACAATTTATTCCCTTGTTGGCCGGACTAGGAATCACCACTGCTTTTACTACAGGAGCCAC
AGGCCTAGGAGTCTCACTAACCCAATATACCAAATTATCCAATCAATTAATTTCAGATGT
ACAGACCTTATCCAGTACTATACAAGATTTACAAGATCAAGTAGATTCATTAGCAGAAGT
AGTTCTCCAAAATAGAAGAGGTCTAGATTTGCTAACGGCAGAACAGGGAGGGATCTGTTT
GGCTTTACAGGAAAAGTGCTGTTTTTACGCCAACAAATCCCGAATCGTCAGAGATAAGAT
AAAAAC-GTTACAAGAAGAACTAGAAAAGCGCAGAAAAGGCCTGGCCGCCAA--------
TCCCTTGTGGACCGGACTCAATGGACTTCTCCCCTATCTCCTGCCATTCCTTGGTCCTTT
ACTTACTCTTCTACTCTTTCTCACTCTCGGGCCTATAATCCTTAATAAGCTTATGGCGTT
TGTTAGACAACAAATCGAGGCCTTCCAGGCCAAGCCTATACACAAACTGTCCATTATCAT
CGCCTTGAGATGACGGAAAATGGTGAGTCTTATTTACCTTAATAAGACCACCTCCCCTGT
GTGCTGAACTGGA-CAGTCAATGACGGG-TAA-GAGGACACTATCCC-CATCGGAGCCTA
AG-ACAGGAGGGCCGCCCTT-GCTGCTGCCTTATCCCATGACGGGCCTAGAA-GATGGGG
ATGAGATGACCCAACCTAAGACAGGCGCAGTTCCCGAGGGG-TCATTT-CTT--ATCATA
AAATAATAAAAA-GGGGGACCTGTCCGGAGCTGCGTGCCCCGGCCATAGCAAATAATAAT
TAATGATTAAA----CGCCCGAGCTCTATTCCTTTCCACCTTCTACCTCCTCCCTAGATT
TGTTGTTTCTCTTT------TGTAT-CAATACCTCAT-AAAAGATGGCGCTCTTCCTGTT
TTTTCTTCACCTGTTTTTCCCCCGCGC---------------TGTGAAAATTGTTG--CT
TTGTAGCGCAGGCCCCATCCTGCGCCCGGG-AAAATTACCAACTGACAGCGCAGGCGC--
-----------------------------AA-CATGA--CGTCCGACCAGAGAAACCA--
ATACCTA---CCTAGCCACACCCTCC-GCGATGAGATCATC-TCCGCC-TCTGGCCCAAC
CCCTTCCCCTCCAAGTGTATATAAGGCATTGCATTACCGCC--ATTAAA-CGAGACTTGA
TCAGAGCACTGTCTT-GTCTCCATTTCTC-GTGTCTCTTGTCCCCC-AAATTCCCACTCC
CTCC--TCCAGGGCCTGCTTCG-ACGATCCCGCGGGCCGGGA
>NC_037672.1 Theropithecus gelada isolate Dixy chromosome 5, Tgel_1.0-B
TGTCTGGAGCTGCACGCCCCGGCCATAGCAAA-TAATAATTAATGATTAAA---CGCCCG
AGCTCTATTCCTTTCCACCTTCTACCTCCTCCCTAGATTTGTTGTTTCTCTTT------T
GTATCAATA-CCTCATAAAAGATGGTGCTCTTCCTGTTTCTTCTTCACCTGTTTTT-CCC
CCCGCGC--------CTGCGAAAGTTGTTACTTTGTAGCGCAGGCACCATCCCGCGCCCG
GGGAAAATTACCAACTGACAGCGCAGGCGCAACA-TGACGTTCGACCAGAGAAACCAATA
CCTACTTGGTCACGCCCTCTGCGTTGAGATCATCTCTGCCTCTGGCCCAACCCCTTCCCC
TCCAAGTGTATATAAGGCACTGCATTACCGCCATTAAACGAGACTTGATCAGAGCACTGT
CTTGTCTCCATTTCTCGTGTCTCTTGTCCCCC--AAATTCCCACTCCCTCCTCCAGGGCC
TGCTTCGACGATCCCGCGGGCCGGGATACGTGGCGCC-CGAACAGGGACCTGGAAACGAG
GGACTCCGTGAGGAAGAGGACGCCAAAGGACGGTCGACCGCTAACCCAGACAAAAGGAGT
AAAACTCTTCCGATCTCCGCGGGAACCTGCT----GCGTCAGAATCGAAGGTAAGTGGCG
CGTCCGAAATGGGACAAGAATTAAGTCAGCATCAGATTTATGTAGGACAATTAAAAGAGG
CTTTAAAGATACGAGGAGTAAAGGTTAAAGGTAATGATTTGTTTAAATTTTTT-GATTTT
GTAAAAGACACTTGCCCTTGGTTCCCACAGGAAGGAACTATTGATATTAAAAGATGG-CG
TAGAGTAGGGGATTGTTTTCAGGACTATTATAATACTTTTGGGCCAGAAAAAATTCCTGT
GACCGCCTTCTCTTATTGGAACCTCATTAGAGATTTAATAGATAAGAAGGAGGCCGATCC
GCAAGTCATGGCTGCGGTCACTCAGACAGAGGATATTTTAAAGGTTAGCTCCCACTCTAA
CCTCACAAAGCCTCCGCAAGATACGGAGGAGGATCTCATTTCCCTCGAAAGTGATCATGA
GGAAATTAAGTCTCCTTCTGTAACAGATAAAGAAATGCCACACGAAAACAAACC---GAA
AAAATACCCAATTTTACAGATGCTTCAAAAAGAGGAGGAAATTAATAAGCCTAATCAATC
AGACATAAATTGGGATGATTTAGAGGAAGAGGCAGCTAAATATCACAACCCTGATCTGCC
TCCCTTTACTTCATACCCGCCCCCATATAATAAGACATATAATGAGGCTTCTGCGCCCAT
TGTTATGGCAGCAATAGATCCCAAAGAAGAATTAAAACAAAAAA-TTGCTCAACTAGAAG
AGCAAATTAAACTTGAAGAGTTACATCAATCATTGATAATTCGGCTCCAAAAGCTAAAAA
CAGGAAATGAAAAAATACCCAACTCAGACGCTATGGAGGGTTCCTTGCGCCCACCTCAGC
GGCCTGGACAACATGTTCCAAGAGGGGGGTTAGTTGCTAGCCGACAGAGAGAAGACTCCT
CCCCCAAAGACGTTTTTCCGGTCACTGAAACCATAGATGAACAGGGACAGGCTTGGAGAC
ATCATACTGGGTTTGACTTTACTATTATAAAAGAGTTAAAGACTGCTGCCTCTCAGTATG
AGGCTACTGCTCCATATACTCTTGCTATAGTAGAATCTGTGGCTGATAATTGGCTCACTC
CTACAGACTGGAATACCTTAGTTAGGACAGTCCTTTCTGGGGGAGACCACTTAATTTGGA
AGTCAGAGTTCTTTGAAAATTGTAGAGATACAGCTAAAAGAAATCAACAGGCAGGAAACG
GTTGGGATTTTGATATGTTAACTGGTTCAGGTAATTATGCGGACACTCGGGCCCAAATGC
AATATGATCCTGGATTGTTCTCACAAATCCAGGCTGCTGCTACAAAAGCCTGGAGAAAAC
TTCCCGTTAAAGGAGATCCAGGGGCCTAACTCACGGCAGTTAAACAAGGACCCG-ATGAG
CCATTTTCAGACTTTGTGCATAGACTTATGACCACGGCAGGTAGAATTTTTGGAAATGCA
GAAACGGGTGTAGATTATGTTAAACAGTTAGCTTATGAAAACGCTAACCCCGCCTGCCAA
GCAGCAATCAGACCTTATTGAAAGAAAACAGATTTAACAGGGTACATTCGCCTTTGTTCA
GATATTGGGCCCTCATATCAACAAGGCCTAGCAATGGCCGCCGCTTTTAGCGGCCAAACA
GTAA-GAGACTTCCTCATTAACAAAGGTAAAGATAAAGGGGGA-TGTTTCAGGTGCGGTA
AAAGG-GGACACTTTGCAAAAGATTGCCATGAAAACCAAAATAAAAA-TCCAGAAGCGAA
AATCCCAGGCCTTTGCCCAAGGTGTAAAAGAGGAAGGCACTGGGCAAATGAATGTAAATC
TAAAACTGACAGTCAAGGAAATCCTTTATCTCCCAGGCAGGGAAACGGGATGAGGGGCCA
GCCCCAGGCCCCGAAACAAGCATATGGGGCAGTCAGCTTTGTTCCAGCCAGCAACAGCAA
TCCATTTCAAAGCTTAGTAGAGCAA-CCCCAGGAAGTGCAGGACTGGACCTCAGTTCCAC
CTCCCACACAGTACTAACACCTGAAATGGGACCACAAACCTTAAATACCGGAATATATGG
ACC-CTTACCACCTAACACTTTTGGGCTACTTTTAGGAAGAAGTAGTGTCACCATGAGAG
GCTTACAAGTCCTCCCTGGAGTTATCGATAATGATTATGAGGGAGAAATTAAAATTATGG
---------CCAGAGCTATTGATAATATTATTACTGTCCCTCAAGGAGTTAGAATAGCTC
AGTTAATCCTGCTACCCTTAGTCAAAACAGATAATAATATCCAACACTCT-AATAGAAAT
ATAAAAGGTATA-TATATAATAT--ATATATTAT------ATATATTATAATAATATATA
TATAATATAACCTTATGGTTAGACGGGAAGGCATTCACTGGGCTAATAGACACAGGGGCC
GATGTAACTATCATTAAACAAGAAGATTGGCCCTCTCATTGGCCTACCACAGAGACTTTA
ACTCACTTAAGAGGAATTGGGCAAAGCAGTAATCC-TAAACAAAGTTCTAAATACCTAAC
ATGGACAGATAAAGAAAGCAATTCAGTCCTCATTAAGCCATTTGTCATCCCTTACCTACC
TGTTAACCTGTGGGGGCGAGATCTGCTCGCTCAAATGAAAATTATAATGTGTAGTCCAAA
TGATATAGTTACTGCACAAATGTTAACTCAAGGATACACCCCTGGTAAAGGTCTTGGAAA
AGGAGAAAACGGTATCCCACAGCCTATACTGGTTTCAGGACAACTTGATAAAAAGGGGTT
TGGAAATTTTTAGCTCAGGTCACTGACATACCTGCACCCCAAAGGTGCGCTGACCCCATT
ACTTGGAAGTCAGATGAGCCCGTTTGGGTTGATCAGTGGCCTTTACTCAATGATAAATTA
AGTGCTGCCCAACAGTTAGTGCAGGAACAACTGGAAGCAGGACATATTGTAGAAAGTAAT
TCTCCTTGGAATACACCTATTTTTGTTATTAAAAAGAAGTCTAGTAAATGGAGACTCTTA
CAAGATTTAAGAGCAATAAATATCACTATGGTCCTTATAGGTGCCTTACAACCAGGATTG
CCTTCACCGGTTGCGATTCCTCAAAAATATTTTAAAATCATTATTGATCTTAAAGATTGC
TTTTTT-ACAATTCCCCTTCACCCTGCTGACCAAAAAAGATTTGCCTTTAGTCTTCCATC
TACAAATTTTAAGCAACCAATGAAGCGCTATCAATGGAAAGTCTTACCTCAGGGTATGGC
CAATAGTCCTACCTTGTGTCAAAAATATGTAGCTGCTGCTATAGAGCCAGTCAGAAAAAC
ATGGACACAAATGTATATTATACATTATATGGATGATATTTTAATAGCAGGAGAAATTGG
CGAACAAGTCTTACAGTGTTTTGCCCAACTCAAACAAGAGTTAACAGCAGCCGGACTACA
AATAGCCCCAGAAAAGG---TACAATTACAAGATCCATACACCTATCTTGGTTTCCAAAT
TAATGG-ACCCAAAGTCATTAATCAAAAGGCC-GTTATACGTCGTGATCATTTAAAAACT
TTAAATGATTTCCAAAAATTACTGGGAGACATAAATTGGCTCCGGCCGTACTTAAAGCTC
ACTACAGGA-GAGTTAAAACCTCTTTTCGATATATTAAAAGGAGACTCTAATCCAAAATC
TCCCAGGTCCATTACCAAAGAAGCATTAATAGCACTCCAACAGGTAGAGCATGCCATTGC
AACACAA---TTTG-TTA----------CCAGTATTGATTATTCTCAGCCATTAATATTC
ATTATTTTTAACACAACAATAACCCCTACTGGCTTATTCTGGCAGAACAATCCCATTATG
TGGGTACACCTACCC--TCCTCCCCTAAAAAGGTTTTGTTGCCTTATTATGATGCAATAG
CTGATCTAATTATCTTGGGAAGAGAAAACAGTAGAAAATACTTTGGAATAGAACCCTCTA
CCATTATACAGCCCT-----------ACACTCAATCACACATCCATTGGCTGTTACAAAA
TACAGAAGCCTGGCCAATTGCTTGCGCTTCTTACACTGGCGCAATTGACAACCATTACCC
ACCTAACAAACTCATTCAATTTTGCAAACTTCATGCGTTTGTGTTTCCCCATATTACCAG
TAAAGAACCTCTCAATGACGCATTACTAATTTTCACTGATGGATCTTCCACAGGGCTTGC
CGCTTACACCTACAATGATGTAATCGTTAAATTCCAAACCGCTTATACATCAGCTCAGCT
GGTCGAATTGCAAGCTATAATTGCAGCATTATCAGCTTTTCCTTGTCAGCCACTTAACAT
TTACACCGACAGCGCCTACCTGGCTCATTCAATACCCCTCTTAGAGACCGTGCCTCAAAT
TAAACATATTTCAGACACAGCTAACCTATTTCTACAATGTCAACAACTTATTCAAAAAA-
GGACTACTCCCTTTTTCCTTGGGCATATTAGAGCACATTCA-GGATTACCGGGACCTTTA
ACACAAGGTAACACAACAGCCGACACGGCAACAAAAACCATAGCCACAGTCACTATAGAC
AATTTACAACAAGCA-CAAAAAGCACACGCCTTACATCATTTAAACGCCCAAACCTTAAG
GCTCATGTTTAAACTTACCCGAGAACAAGCTCGACAAATAGTTAAACAATGCGCCAACTG
CATAACACATTTACCTGTTCCCCATTTAGGAGTTAACCCCCGAGGACTCATCCCCAACAA
AATTTGACAAATGGACATTACTCACCACTCAGAATTCGGTCAATTAAAATATATCCATGT
ATACATA--GACACCTATAGTGGATTCATTATTGCAACTCT-CCAAACAGGAGAGGCCAC
CAAACATGTCATAGCTCATTTATTACACTGCTTTTCTATTTTAGGAATACCCAAACAAAT
CAAAACAGATAATGGCCCTGGTTATATAGCAAAAGCCTTTTTACAATTCTGTAATACCCT
ACAAATTAAACATACCACAGGCATTCCCTACAATCCCCAAGGACAAGGTATAGTAGAAAG
AGCCCATCTGTCATTAAAAACTGTTATCACAAAATTAAAAGGGGGGAGCTGGTACCCCGT
GAAGGGTACCCACAGAAACATACTCAATCATGCCCTGTTTATCCTTAATTTTTTAAATTT
GGACAGTCATGGAAAATCGGCTGCCGACCGTTTCTGGCATCCTGAATCTCAAAAACAGTT
CGCAATGGTAAAATGGAAAGATCCACTTGATAATTCATGGCATGGCCCCAATCCAGTTTT
AATTTGGGGAAGAGGCTCAGTATGCATCTTCTCGCAAAAAAA-TGATGCAGCCAGATGGC
TGCCTGAAAGATTGGTAAGACAAATAAATCATAACCATTGTCAGTCCAGGGAAGATAAAT
CTCCCTGAGAAGTTTCTTCCTTTTTGTTTTTCAGAAAATGAAGCCTAAAATGAGATTCCT
TTGGGGAATAATCGCTCTATATAGCATAGTGACAGTTTATGCAGGTTTTGGTGACCCTCG
TAAAGCAAGAGAATTAATACGAAAACGATACGGCCAGCCTTGTGACTGCAGCGGAGGACA
AGTATCTGAATCTCCGTCAGACAGAATCACCCAGGTGACTTACTCGGGCAAGACAGCATA
CTTAATGCCAGACCAGTCGTGGAAATGTAAGTCTACCCCAAGAGACACCTCGCC---TAG
CGGGCCGCTCCTAGAATGCCCTTGTAGCTCTTTTCAATCTTCTATACATAGTTCCTGTTA
TACCTCCTATCAACAATGCAAATCAGGCAATAAGACATACTATACGGCCACGTTACTAAA
AACACAAACTGGAGGTACAAATGACGTACAAGTATTAGGATCCACTAATAAACTTGTACA
ATCTCCTTGTAACGGCCAAAAAGGAAAGCCTGTTTGTTGGAGCACTACCGCTCCCATTCA
CATTTCTGATGGAGGAGGCCCATTAGATACTGCAAGAATTAAAACCGTCCAGAAAAAA--
TTAGAAGAGATTCATAAAGCTCTATATCCTGAACTTCAATATCACCCCTTAGCCCTGCCT
GAGCTTAGAGATAATTTTAGGCTCGATGCTCAGACTTTTGATATCCTCAATGCTACTTAC
AACTTACTTCAAATGTCCAATACAAGTCTGGCCCACGATTGTTGGCTTTGTCTTAAGA-T
GGGCCCCCC-TATTCCTCTAGCTATACCTAACCTTTTGTCGTCCTATGTCAATTACTCAA
ATGAATCCTTGGTCAATAATTCCTGTCCTATTATCTCTCCCCTCTTAGTTCAACCGATGA
CGTTTTCTAATTCCTCTTGTCTCTTTTCACCGTCATATAATAGCACTAAAGAAATTGATC
TAGGCTATGTTGTGTTTGACAACTGTGCCTCCATAATCAATGCCACTAACCCTTTGTGTG
CTGTAAACGGCTCGGTTTTCGTTTGTGGAAACAACATGGCATATACTTATCTACCTACAA
ATTGGATAGGGCTTTGTGTTCTGGCCACTCTTCTCCCCGACATTGATATCATCCCTGGAG
AT--GAACCTATCCCCATCCCTGCCATCGAACATTTTATTTATAGACCGAAACGAGCCAT
ACAATTTATTCCCTTATTGGCCGGACTAGGAATCACCACTGCTTTTACTACAGGAGCCAC
AGGCCTAGGAGTCTCACTAACCCAATATACCAAATTATCCAATCAATTAATTTCAGATGT
ACAGACCTTATCCAGTACTATACAAGATTTACAAGACCAAGTAGATTCATTAGCAGAAGT
AGTTCTCCAAAATAGAAGAGGTCTAGATTTGCTAACGGCAGAACAGGGAGGGATCTGTTT
GGCTTTACAGGAAAAGTGCTGTTTTTACGCCAACAAATCCGGAATCGTCAGAGATAAGAT
AAAAAC-GTTACAAGAAGAACTAGAAAAGTGCAGAAAAGGCCTGGCCGCCAA--------
TCCCTTGTGGACTGGACTCGATGGACTTCTCCCCTATCTCCTGCCATTCCTTGGTCCTTT
ACTTACTCTTCTACTCTTTCTCACTCTCGGGCCTATAATCCTTAATAAGCTTATGGTGTT
TGTTAGACAACAAATCGAGGCCTTCCAGGCCAAGCCTATACAG-----GTCCATTATCAT
CGCCTTGAGATGACGGAAAATGGTGAGTCTTATTTACCTTAATAAGACCACCTCCCCTGT
GTGCTGAACTGGA-CAGTCAATGACGGG-TAA-GAGGACACTATCCC-CATCGGAGCCTA
AG-ACAGGAGGGCTGCCCTT-GCTGCTGCCTTATCCCATGACGGGCCTAGAA-GATGGGG
ATGAGATGACCCAACCTAAGACAGGTGCAGTTCCCGAGGGG-TCATTT-CTT--ATCATA
AAATAATAAAAA-GGGGGACCTGTCCGGAGCTGCACGTCCCGGCCATAGCAAATAATAAT
TAATGATTAAA----CGCCCGAGCTCTATTCCTTTCCACCTTCTACCTCCTCCCTAGATT
TGTTGTTTCTCTTT------TGTAT-CAATACCTCAT-AAAAGATGGCGCTCTTCCTGTT
TCTTCTTCACCTGTTTTTCCCCCCGCGCC-------------TGCGAAAGTTGTTA--CT
TTGTAGCGCAGGCACCATCCCGCGCCCGGGGAAAATTACCAACTGACAGCGCAGGCGC--
-----------------------------AA-CATGA--CGTTCGACCAGAGAAACCA--
ATACCTA---CTTGGTCACGCCCTCT-GCGTTGAGATCATC-TCCGCC-TCTGGCCCAAC
CCCTTCCCCTCCAAGTGTATATAAGGCACTGCATTACCGCC--ATTAAA-CGAGACTTGA
TCAGAGCACTGTCTT-GTCTCCATTTCTC-GTGTCTCTTGTCCCCC-AAATTCCCACTCC
CTCC--TCCAGGGCCTGCTTCG-ACGATCCCGCGGGCTGGGA
>ref|NC_044982.1| Papio anubis isolate 15944 chromosome 7, Panubis1.0
TGTCCGGAGCTGCGCGCCC-GGCCATAGCAAA-TAATAATTAATGATTAAA---TGCCCG
AGCTCTATTCCTTTCCACCTTCTACCTCCTCCCTAGATTTGTTGTTTCTCTTT------T
GTATCAATA-CCTCATAAAAGATGGCGCTCTTCCTGTTTTTAATTCACCTGTTTTT-CAC
CCCGCGC---------CGCGAAAATTGTTACTTTGTAGCGCAGGCACCATCCTGCG-CCG
GG-AAAATTACCAACTGACAGCGCAGGCGCAACA-TGACGTCCGACCAGAGAAACCAATA
CCTACCTAGCCACACCCTCCGCGATGAGATCATCTCCGCCTCTGGCCCAACCCCTTCCCC
TCCAAGTGTATATAAGGCATTGCATTACCGCCATTAAACGAGACTTGATCAGAGCACTGT
CTTGTCTCCATTTCTCGTGTCTCTTGTCCCCC--AAATTCCCACTCCCTCCTCCAGGGCC
TGCTTCGACAATCCCGTGGGCCGGGATACGTGGCGCC-TGAACAGGGACCTGGAAACGAG
GGACTCCGTGAGGAAGAGGACGCCAAAGGACGGTCGACCGCTAACCCAGACAAAAGGAGT
AAAACTCTTCCAATCACCGCGGGAACCTGCC----GCGTCAGAATCGAAGGTAAGTGGCG
CGTCCGAAATGGGACAAGAATTAAGTCAGCATCAGATCTATGTAGGACAATTAAAAGAGG
CTTTAAAGATACGAGGAGTAAAGGTTAAAGGTAATGATTTGTTTAAGTTTTTT-GATTTT
GTAAAAGACACTTGCCCTTGGTTCCCACAGGAAGGAACTATTGATATTAAAAGATGG-CG
TAGAGTAGGGGATTGTTTTCAGGACTATTATAATACTTTTGGGCCAGAAAAAATTCCTGT
GACCGCCTTCTCTTATTGGAACCTCATTAGAGATTTAATAGATAAGAAAGAGGCCGATCC
GCAAGTCATGGCTGCGGTCGCTCAGACAGAGCATATTTTAAAGGTTAGCTCCCGCTCTAA
CCTCGCAAAGCCTCCGCAAGATACGGAGGAGGATCTCATTTCCCTCAAGAGTGATCATGA
GGAAATCAAGTCTCCTTCTGTAACAGATAAAGAAATGCCACACGAAAACAAACC---AAA
AAAATACCCAATTTTACAGATGCTTCAAAAAGAGGAGGAAGTTAATAAGCCTAATCAATC
AGACATAAATTGGGATGATTTAGAGGAAGAGGCAGCTAAATATCACAACCCTGATCTGCC
TCCCTTTACTTCATACCCGCCCCCATATAATAAGACATATAATGAGGCTTCTGCGCCCAT
TGTTATGGCAGCAATAGATCCCAAAGAAGAATTAAAACAAAAAA-TTGTTCAACTAGAAG
AGCAAATTAAACTTGAAGAGTTACATCAATCATTGATAATTAGGCTCCAAAAGCTAAAAA
CAGGAAATGAAAAAGTATCCAATTCAGACGCTATGGAGGGTTCCTTGCGCCCACCTCAGC
GGCCTGGACAACATGTTCCAAGAGGGGGGTTGGTTGCTAGCCGACGTAGAGAAGACTCCT
CCCCCAAAGACGTTTTTCCGGTCACTGAAACCATAGATGAACAGGGACAGGCTTGGAGAC
ATCATACTGGGTTTGACTTTACTATTATAAAAGAGTTAAAGACTGCTGCCTCTCAGTATG
GGGCTACTGCTCCATATACTCTTGCTATAGTAGAATCTGTGGCTGATAATTGGCTCACTC
CTACAGACTGGAATACCTTAGTTAGGGCAGTTCTTTCTGGGGGAGACCACTTAATTTGGA
AGTCAGAGTTCTTTGAAAATTGTAGAGATACAGCTAAAAGAAATCAACAGGCAGGAAATG
GTTGGGATTTTGATATGTTAACTGGTTCAGGTAATTATGCAGACACTCGGGCCCAAATGC
AATATGATCCTGGATTGTTCTCACAAATCCAGGCTGCTGCTACAAAAGCCTGGAGAAAAC
TTCCCGTTAAAGGAGATCCAGGGGCCTCACTCACGGCAGTTAAACAAGGACCCG-ATGAG
CCATTTTCAGACTTTGTGCATAGACTTATGACCACGGCAGGTAGAATTTTTGGAAATGCA
GAAACGGGTGTAGATTATGTTAAACAGTTAGCTTATGAAAACGCTAACCCCGCCTGCCAA
GCGGCAATCAGACCTTATCGAAAGAAAACGGATTTAACAGGATACATTCGTCTTTGTTCA
GATATTGGGCCCTCATATCAACAAGGCCTAGCAATGGCCGCCGCTTTTAGCGGCCAAACA
GTAA-GAGACTTCCTCATTAACAAAAGTAAAGATAAAGGAGGA-TGTTTTAGATGCGGTA
AAAAG-GGACACTTTGCAAAGGATTGCTATGAAAACCAAAATAAAAA-TCCAGAAGCGAA
AATCCCAGGCCTTTGCCCAAGGTGTAAAAGAGGAAGGCACTGGGCAAACGAATGTAAATC
TAAAACTGACAGTCAAGGAAATCCTTTATCTCCCAGGCAGGGAAACGGGATGAGGGGCCA
GCCCCAGGCCCCGAAACAAGCATATGGGGCAGTCAGCTTTGTTCCAGCCAGCAACAGCAA
TCCATTTCAAAGCTTAGTAGAGCAA-CCCCAGGAAGTGCAGGACTGGACCTCAGTTCCAC
CTCCCACACAGTACTAACACCTGAAATGGGACCACAAACCTTAAATACTGGAATATATGG
ACC-CTTACCACCTAACACTTTTGGGCTACTTTTAGGAAGAAGTAGTGTCACCATGAGAG
GCTTACAAGTCCTCCCTGGAGTTATCGATAATGATTATGAGGGAGAAATTAAAATTATGG
---------CCAGAGCTATTGATAATATTATTACTGTCCCTCAAGGAGTTAGAATAGCTC
AGTTAATCCTGCTACCTTTGGTTAAAACAGATAATAATATCCAACACTCT-AATAGAAAT
ATAAAAGGTTTC-GGATCATCAG--ATATATATTGGGTGCAACCAATTACAAATCAAAAA
CCCTCTCTAACCTTATGGTTAGACGGGAAGGCATTTACTGGGCTAATAGACACAGGGGCT
GATGTAACTATCATTAAACAAGAAGATTGGCCCTCTCATTGGCCTACCACAGAGACTTTA
ACTCACTTGAGAGGAATTGGGCAAAGCAGTAATCC-TAAACAAAGTTCTAAATACCTAAC
ATGGACAGATAAAGAAAACAATTCAGGCCTCATTAAGCCATTTGTCATCCCTTACCTACC
TGTTAACCTGTGGGGGCGAGATCTGCTCGCTCAAATGAAAATTATAATGTGTAGTCCAAA
TGATATAGTTACTGCACAAATGTTAACTCAAGGATACACCCCTGGTAAAGGTCTTGGAAA
AGGAGAAAACGGTATCCCACAGCCTATACTGGTTTCAGGACAACTTGATAAAAAGGGGTT
TGGAAATTTTTAGCTCAGGTCACTGACATACCTGCACCCCAAAGGTGCGCTGACCCCATT
ACTTGGAAGTCAGATGAGCCCGTTTGGGTTGATCAGTGGCCTTTACTCAATGATAAATTA
AGTGCCGCCCAACAGTTAGTGCAGGAACAACTGGAGGCAGGACATATTGTAGAAAGTAAT
TCTCCTTGGAATACACCTATTTTTGTTATTAAAAAGAAGTCTGGTAAATGGAGACTCTTA
CAAGATTTAAGAGCAGTAAATATCACTATGGTCCTTATGGGTGCCTTACAACCAGGATTG
CCTTCACCGGTTGCGATTCCTCAAAAATATTTTAAAATCATTATTGATCTTAAAGATTGC
TTTTTT-ACAATTCCCCTTCACCCTGCTGACCAAAAAAGATTTGCCTTTAGTCTTCCATC
TACAAATTTTAAGCAACCAATGAAGCGCTATCAATGGAAAGTCTTACCTCAGGGTATGGC
CAATAGTCCTACCTTGTGTCAAAAATATGTAGCTGCTGCTATAGAGCCAGTCAGAAAAAC
ATGGACACAAATGTATATTATACATTATATGGATGATATTTTAATAGCAGGAGAAATTGG
CGAACAAGTCTTACAGTGTTTTGCCCAACTCAAACAAAAGTTAACAGTAGCCGGACTACA
AATAGCCCCAGAAAAGG---TACAATTACAAGATCCATACACCTATCTTGGTTTCCAAAT
TAATGG-ACCCAAAATCATTAATCAAAAGGCC-GTTATACGTCGTGATCATTTAAAAACT
TTAAATGATTTCCAAAAATTACTGGGAGACATAAATTGGCTTCGGCCGTATTTAAAGCTC
ACTACAGGA-GAGTTAAAACCTCTTTTCGATATATTAAAAGGAGACTCTAATCCAAAATC
TCCCAGGTCCATTACCAAAGAAGCATTAATAGCACTCCAACAGGTAGAGCATGCCATTGC
AACACAA---TTTG-TTA----------CCAGTATTGATTATTCTCAGCCATTAATATTC
ATTATTTTTAGCACAACAATAACCCCTACTGGTTTATTCTGGCAGAACAATCCCATTATG
TGGGTACACCTACCC--TCCTCCCCTAAAAAGGTTTTGTTGCCTTATTATGATGCAATAG
CTGATCTAATTATCTTGGGAAGAGAAAACAGTAGAAAGTACTTTGGAATAGAACCCTCTA
CCATTATACAGCCCT-----------ACACTCAATCACACATCCATTGGCTGTTACAAAA
TACGGAAGCCTGGCCAATTGCTTGCGCTTCTTACACTGGCACAATTGACAACCATTACCC
ACCTAACAAACTCATTCAATTTTGCAAACTTCATGCGTTTGTGTTTCCCCATATTACCAG
TAAAGAACCTCTCAATGACGCATTACTAATTTTCACTGATGGATCTTCCACAGGGCTTGC
CGCTTACACCTACAATGATGTAATCGTTAAATTCCAGACCACTTATACATCAGCTCAGCT
GGTCGAATTGCAAGCTATAATTGCAGCATTATCAGCTTTTCCTTGTCAGCCACTTAACAT
TTACACAGACAGCGCCTACCTGGCTCATTCAATACCCCTCTTAGAGACCGTGCCTCAAAT
TAAACATATTTCAGACACAGCTAACCTATTTTTACAATGTCAACAACTTATTCAAAAAA-
GGACTACTCCCTTTTTCCTTGGGCATATTAGAGCACATTCA-GGATTACCGGGACCTTTA
ACACAAGGTAACGCAACAGCCGACACGGCAACAAAAACCATAGCCACAGTCACTATAGAC
AATTTACAACAAGCA-CAAAAAGCACACGCCTTACATCATTTAAACGCCCAAACCTTAAG
GCTCATGTTTAAACTTACCAGAGAACAAGCTCGACAAATAGTTAAACAATGCGCCAACTG
CATAACGTATTTACCTGTTCCTCATTTAGGAGTTAACCCCCGAGGACTCATCCCCAACGA
AATTTGGCAAATGGACGTTACTCACCACTCAGAATTCGGTCAATTAAAATATATCCATGT
ATGCATA--GACACCTATAGTGGGTTCATTATTGCAACTCT-CCAAACAGGAGAGGCCAC
CAAACATGTCATAGCTCATTTATTACACTGCTTTTCTATCTTAGGAATACCCAAACAAAT
CAAAACAGATAATGGCCCTGGTTATATAGCCAAAGCCTTTTTACAATTCTGTAATACCCT
ACAAATTAAACATACCACAGGCATTCCCTACAATCCCCAAGGACAAGGTATAGTAGAAAG
AGCCCATCTGTCATTAAAAACTGTTATCACAAAATTAAAAGGGGGGAGCTGGTACCCCGT
GAAGGGTACCCCCAGAAACATACTCAATCATGCCCTGTTTATCCTTAATTTTTTAAATTT
GGACAGTCATGGAAAATCGGCTGCCGACCGTTTCTGGCATCCTGAATCTCAAAAACAGTT
CGCAATGGTAAAATGGAAAGATCCACTTGATAATTCATGGCATGGCCCCGATCCAGTTTT
AATTTGGGGAAGAGGCTCAGTATGCATCTTCTCGCAAAAAAA-TGATGCAGCCAGATGGC
TGCCTGAAAGATTCGTAAGACAAATAAATCATAACCATTGTCAGTCCAGGGAAGATAAAT
CTCCCTGAGAAGTTTCTTCCTTTTTGTTTTTCAGAAAATGAAGCCTAAAATGAGATTCCT
TTGGAAAATAATCGCTCTATATAGCATAGTGACAGTCTATGCAGGTTTTGGTGACCCTCG
TAAAGCGAGAGAATTTATACGAAAACAATACGGCCAGCCTTGTGACTGCAGTGGAGGACA
AATATCTGAACCTCCGTCAGACAGAATCACCCAGGTGACTTGCTCGGGCAAGACAGCTTA
CCTAATGCCAGACCAGTTATGGAAATGTAAGTCTACCCCAAGAGACACCTCACC---TAG
CGGGCCGCTCCTAGAATGCCCTTGTAGCTCTTTTCAATCTTCTATACATAGTTCCTGTTA
TACCTCCTATCAACAATGCAAATCAGGCAATAAGACATACTATACGGCCACGTTACTAAA
AACACAAACTGGAGGTACCAATGACGTACAAGTATTAGGATCCACTAATAAACTTGTACA
ATCTCCTTGTAATGGCCAAAAAGGAAAGCCTGTTTGTTGGAGCACTACCGCTCCCATTCA
CATTTCTGATGGAGGAGGCCCATTAGATACTGCAAGAATTAAAACCGTCCAGAGAAAA--
TTAGAAGAGATTCATAAAGCTCTATATCCTGAACTTCAATATCACCCCTTAGCCCTGCCT
GAGATTAGAGATAATTTTAGGCTCGATGCTCAAACTTTTGATATCCTCAATGCTACTTAC
AATTTACTTCAAATGTCCAATACAAGCCTAGCCCACGATTGTTGGCTTTGTCTTAAAA-T
GGGCCCCCC-TATTCCTCTAGCTATACCTAACCTTTTGTTGTCCTATGTCAATTACTCAA
ATGAATCCTTGGTAAATAATTCCTGTCCTATTATTTCTCCCCTCTTAGTTCAACCGATGA
CGTTTTCTAATTCCTCTTGTCTCTTTTCACCGTCATATAATAACACGAAAGAAATTGATC
TAGGCTATGTTGTGTTTGACAACTGTGCCTCCATAATCAATGCCACTAACCCTTTGTGTG
CTGTAAATGGCTCGGTTTTCATCTGTGGAAACAACATGGCATATACTTATCTACCTACAA
ATTGGACAGGGCTTTGTGTTCTGGCCACTCTTCTCCCCGACATTGATATCATCCCTGGAG
AT--GAACCTATCCCCATCCCCACTATCGAACATTTTATTTATAGACCAAAACGAGCCAT
ACAATTTATTCCCTTGTTGGCCGGACTAGGAATCACCACTGCTTTTACTACAGGAGCCAC
AGGCCTAGGAGTCTCACTAACCCAATATACCAAATTATCCAATCAATTAATTTCAGATGT
ACAGACCTTATCCAGTACTATACAAGATTTACAAGATCAAGTAGATTCATTAGCAGAAGT
AGTTCTCCAAAATAGAAGAGGTCTAGATTTGCTAACGGCAGAACAGGGAGGGATCTGTTT
GGCTTTACAGGAAAAGTGCTGTTTTTACGCCAACAAATCCGGAATCGTCAGAGATAAGAT
AAAGAC-TTTACAAGAAGAACTAGAAAAGCGCAGAAAAGGCCTGGCCGCCAA--------
TCCCTTGTGGACTGGACTCGATGGACTTCTCCCCTATCTCCTGCCATTCCTTGGTCCTTT
ACTTACTCTTCTACTCTTTCTCACTCTCGGGCCTATAATCCTTAATAAGCTTATGGCGTT
TGTTAGACAACAAATCGAGGCCTTCCAGGCCAAGCCTATACAG-----GTCCATTATCAT
CGCCTTGAGATGACGGAAAATGGTGAGTCTTATTTACCTTAATAAGACCACCTCCCCTGT
GTGCTGAACTGGA-CAGTCAATGACGGG-TAA-GAGGACACTATCTC-CATCGGAGCCTA
AG-ACAGGAGGGCCGCCCC------------------ATGACGGGCCTAGAA-GATGGGG
ATGAGATGACCCAACCTAAGACAGGCGCAGTTCCCGAGGGG-TCATTT-CTT--ATCATA
AAATAATAAAAA-GGGGGACCTGTCCGGAGCTGCGCGCCCCGGCCATAGCAAATAATAA-
---TGATTAAA----CGCCCGAGCTCTATTCCTTTCCACCTTCTACCTCCTCCCTAGATT
TGTTGTTTCTCTTT------TGTAT-CAATACCTCAT-AAAAGATGGCGCTCTTCCTGTT
TTTTCTTCACCTGTTTTTCCCCCGTGCC---------------GCGAAA-TTGTTA--CT
TTGTAGCGCAGGCACCATCCTGCG-CCGGG-AAAATTACCAACTGACAGCGCAGGCGC--
-----------------------------AA-CATGA--CGTCCGACCAGAGAAACCA--
ATACCTA---CCTAGCCACACCCTCT-GCGATGAGATCATC-TCCGCC-TCTGGCCCAAC
CCCTTCCCCTCCAAGTGTATATAAGGCATTGCATTACCGCC--ATTAAA-CGAGACTTGA
TCAGAGCACTGTCTT-GTCTCCATTTCTC-GTGTCTCTTGTCCCCC-AAATTCCTACTCC
CTCC--TCCAGGGCCTGCTTCG-ACGATCCCGCGGGCCGGGA
>NC_037676.1 Theropithecus gelada isolate Dixy chromosome 8, Tgel_1.0-A
TGTCCGGAGCTGCGCGCCCCGGCCATAGCAAA-TAATAATTAATGATTAAA---CGCCCG
AGCTCTATTCCTTTCCACCTTCTACCTCCTCCCTAGATTTGTTGTTTCTCTTT------T
GTATCAATA-CCTCATAAAAGATGGCGCTCTTCCTGTTTTTTCTTCACCTGTTTTT-CCC
CCCGCGC---------TGCGAAAATTGTTACTTTGTAGCGCAGGCACCATCCTGCGCCCG
GG-AAAATTACCAACTGACAGCGCAGGCGCAACA-TGACGTCCGACCAGAGAAACCAATA
CCTACCTAGCCACACCCTCCGCGATGAGATCATCTCCGCCTCTGGCCCAACCCCTTCCCC
TCCAAGTGTATATAAGGCATTGCATTACCGCCATTAAACGAGACTTGATCAGAGCACTGT
CTTGTCTCCATTTCTCGTGTCTCTTGTCCCCC--AAATTCCCACTCCCTCCTCCAGGGCC
TGCTTCGACGATCCCGCGGGCCGGGATACGTGGCGCC-CGAACAGGGACCTGGAAACGAG
GGACTCCGTGAGGAAGAGGACGCCAAAGGACGGTCGACCGCTAACCCAGACAAAAGGAGT
AAAACTCTTCCGATCACCGCGGGAACCTGCC----GCGTCTGAATCGAAGGTAAGTGGCG
CGTCCGAAATGGGACAAGAATTAAGTCAGCATCAGATCTATGTAGGACAATTAAAAGAGG
CTTTAAAGATATGAGGAGTAAAGGTTAAAGGTAATGATTTGTTTAAGTTTTTT-GATTTT
GTAAAAGACACTTGCCCTTGGTTCCCACAGGAAGGAACTATTGATATTAAAAGATGG-CG
TAGAGTAGGGGATTGTTTTCAGGACTATTATAATACTTTTGGGCCAGAAAAAATTCCTGT
GACCGCCTTCTCTTATTGGAACCTCATTAGAGATTTAATAGATAAGAAAGAGGCCGATCC
GCAAGTCATGGCTGCGGTCGCTCAGACAGAGCATATTTTAAAGGTTAGCTCCCGCTCTAA
CCTCGCAAAGCCTCCGCAAGATACGGAGGAGGATCTCATTTCCCTCGAAAGTGATCATGA
GGAAATTAAGTCTCCTTCAGTAACAGATAAAGAAATGCCACACGAAAACAAACC--AAAA
AAAATACCCAATTTTACAGATGCTTCAAAAAGAGGAGGAAATTAATAAGCCTAATCAATC
AGACATAAATTGGGATGATTTAGAGGAAGAGGCAGCTAAATATCACAACCCTGATCTGCC
TCCCTTTACTTCATACCCGCCCCCATATAATAAGACATATAATGAGGCTTCTGTGCCCAT
TGTTATGGCAGCAATAGATCCCAAAGAAGAATTAAAACAAAAAA-TTGCTCAACTAGAAG
AGCAAATTAAACTTGAAGAGTTACATCAATCATTGATAATTAGGCTCCAAAAGCTAAAAA
CAGGAAATGAAAAAATACCCAACTCAGACGCTATGGAGGGTTCCTTGCGCCCACCTCAGC
GGCCTGGACAACATGTTCCAAGAGGGGGGTTGGTTGCTAGCCGACGTAGAGAAGACTCCT
CCCCCAAAGACGTTTTTCCGGTCACTGAAACCATAGATGAACAGGGACAGGCTTGGAGAC
ATCATACTGGGTTTGACTTTACTATTATAAAAGAGTTAAAGACTGCTGCCTCTCAGTATG
GGGCTACTGCTCCATATACTCTTGCTATAGTAGAATCTGTGGCTGATAATTGGCTCACTC
CTACAGACTGGAATACCTTAGTTAGGGCAGTCCTTTCTGGGGGAGACCACTTAATTTGGA
AGTCAGAGTTCTTTGAAAATTGTAGAGATACAGCCAAAAGAAATCAACAGGCAGGAAATG
GTTGGGATTTTGATATGTTAACTGGTTCAGGTAATTATGCAGACACTCGGGCCCAAATGC
AATATGATCCTGGATTGTTCTCACAAATCCAGGCTGCTGCTACAAAAGCCTGGAGAAAAC
TTCCCGTTAAAGGAGATCCAGGGGCCTCACTCACGGCAGTTAAACAAGGACCCG-ATGAG
CCATTTTCAGACTTTGTGCATAGACTTATGACCACGGCAGGTAGAATTTTTGGAAATGCA
GAAACGGGTGTAGATTATGTTAAACAGTTAGCTTATGAAAACTCTAACCCCGCCTGCCAA
GCGGCAATCAGACCTTATCGAAAGAAAACAGATTTAACAGGATACATTCGCCTTTGTTCA
GATATTGGGCCTTCATATCAACAAGGCCTAGCAATGGCCGCCGCTTTTAGCGGCCAAACA
GTAA-GAGACTTCCTCATTAACAAAGGTAAAGATAAAGGGGGA-TGTTTTAGGCGCGGTA
AAAGG-GGACACTTTGCAAAAGATTGCCATGAAAACCAAAATAAAAA-TCCAGAAGCGAA
AATCCCAGGCCTTTGCCCAAGGTGTAAAAGAGGAAGGCACTGGGCAAACGAATGTAAATC
TAAAACTGACAGTCAAGGAAATCCTTTATCTCCCAGGCAGGGAAACGGGATGAGGGGCCA
GCCCCAGGCCCCGAAACAAGCATATGGGGCAGTCAGCTTTGTTCCAGCCAGCAATAGCAA
TCCATTTCAAAGCTTAGTAGAGCAA-CCCCAGGAAGTGCAGGACTGGACCTCAGTTCCAC
CTCCCACACAGTACTAACACCTGAAATGGGACCACAAACCTTAAATACTGGAATATATGG
ACC-CTTACCACCTAACACTTTTGGGCAACTTTTAGGAAGAAGTAGTGTCACCATGAGAG
GCTTACACGTCCTCCCTGGAGTTATCGATAATGATTATGAGGGAGAAATTAAAATTATGG
---------CCAGAGCTATTGATAATATTATTACTGTCCCTCAAGGAGTTAGAATAGCTC
AGTTAATCCTACTACCTTTGGTTAAAACAGATAATAATATCCAACACTCT-AATAGAAAT
ATAAAAGGTTTC-GGATCATCAG--ATATATATTGGGTGCAACCAATTACAAATCAAAAA
CCCTCTCTAACCTTATGGTTAGACGGGAAGGCATTCACTGGGCTAATAGACACAGGGGCC
GATGTAACTATCATTAAACAAGAAGATTGGCCCTCTCATTGGCCTACCACAGAGACTTTA
ACTCACTTGAGAGGAATTGGGCAAAGCAGTAATCC-TAAACAAAGTTCTAAATACCTAAC
ATGGACAGATAAAGAAAACAATTCAGGCCTCATTAAGCCATTTGTCATTCCTTACCTACC
TGTTAACCTGTGGGGGCGAGATCTGCTCGCTCAAATGAAAATTATAATGTGTAGTCCAAA
TGATATAGTTACTGCACAAATGTTAACTCAAGGATACACCCCTGGTAAAGGTCTTGGAAA
AGGAGAAAACGGTATCCCACAGCCTATACTGGTTTCAGGACAACTTGATAAAAAGGGGTT
-GGAAATTTTTAGCTCAGGTCACTGACATACCTGCACCTCAAAGGTGCGCTGACCCCATT
ACTTGGGAGTCAGATGAGCCCATTTGGGTTGATCAGTGGCCTTTACTCAATGATAAACTA
AGTGCTGCCCAACAGTTAGTGCAGGAACAACTGGAAGCAGGACATATTGTAGAAAGTAAT
TCTCCTTGGGATACACCTATTTTTGTTATTAAAAAGAAGTCTGGTAAATGGAGACTCTTA
CAAGATTTAAGAGCAGTAAATATCACTATGGTCCTTATGGGTGCCTTACAACCAGGATTG
CCTTCACCAGTTGCGATTCCTCAAAAATATTTTAAAATCATTATTGATCTTAAAGATTGC
TTTTTT-ACAATTCCCCTTCACCCTGCTGACCAAAAAAGATTTGCCTTTAGTCTTCCATC
TACAAATTTTCAGCAACCAATGAAGCGCTATCAATGGAAAGTTTTACCTCAGGGTATGGC
CAATAGTCCTACCTTGTGTCAAAAATATGTAGCTGCTGCTATAGAGCCAGTCAGAAAAAC
ATGGACACAAATGTATATTATACATTATATGGATGATATTTTAATAGCAGGAGAAATTGG
TGAACAAGTCTTACAGTGTTTTGCCCAACTCAAACAAGAGGTAACAGCAGCCGGACTACA
AATAGCCCCAGAAAAAG---TACAATTACAAGATCCATACACCTATCTTGGTTTCCAAAT
TAATGG-ACCCAAAATCATTAATCAAAAGGCC-GTTATACGTCGTGATCATTTAAAAACT
TTAAATGATTTCCAAAAATTACTGGGAGACATAAATTGGCTTCGGCCGTATTTAAAGCTC
ACTACAGGA-GAGTTAAAACCTCTTTTCGATATATTAAAAGGAGACTCTAATCCAAAATC
TCCCAGGTCCATTACCAAAGAAGCATTAATAGCACTCCAACAGGTAGAGCATGCCATTGC
AACACAA---TTTG-TTA----------CCAGTATTGATTATTCTCAGCCATTAATATTC
ATTATTTTTAACACAACAATAACCCCTACTGGTTTATTCTGGCAGAACAATCCCATTATG
TGGGTACACCTACCC--TCCTCCCCTAAAAAGGTTTTGTTGCCTTATTATGATGCCATAG
CTGATCTAATTATCTTGGGAAGAGAAAACAGTAGAAAGTACTTTGGAATAGAACCTTCTA
CCATTATACAGCCCT-----------ACACTCAATCACACATTCATTGGCTGTTACAAAA
TACGGAAGCCTGGCCAATTGCTTGCGCTTCTTACACTGGCACAATTGACAACCATTACCC
ACCTAACAAACTCATTCAATTTTGCAAACTTCATGCGTTTGTGTTTCCCCATATTACCAG
TAAAGAACCTCTCAATGACGCATTACTAATTTTCACTGATGGATCTTCCACAGGGCTTGC
CGCTTACACCTACAATGATGTAATCGTTAAATTCCAGACCACTTATACATCAGCTCAGCT
GGTCGAATTGCAAGCTATAATTGCAGCATTATCAGCTTTTCCTTGTCAGCCACTTAACAT
TTACACAGACAGTGCCTACCTGGCTCATTCAATACCCCTCTTAGAGACCGTGCCTCAAAT
TAAACATATTTCAGACACAGCTAACCTATTTTTACAATGTCAACAACTTATTCAAAAAA-
GGACTACTCCCTTTTTCCTTGGGCATATTAGAGCACATTCA-GGATTACCGGGACCTTTA
ACTCAAGGTAACGCAACAGCCGACACGGCAACAAAAACCATAGCCACAGTCACTATAGAC
AATTTACAACAAGCA-CAAAAAGCACACGCCTTACATCATTTAAACGCCCAAACCTTAAG
GCTCATGTTTAAACTTACCAGAGAACAAGCTCGACAAATAGTTAAACAATGCGCCAACTG
CATAACGTATTTACCTGTTCCTCATTTAGGAGTTAACCCCCGAGGACTCATCCCCAACGA
AATTTGGCAAATGGACGTTACTCACCACTCAGAATTCGGTCAATTAAAATATATCCATGT
ATGCATA--GACACCTATAGTGGGTTCATCATTGCAACTCT-CCAAACAGGAGAGGCCAC
CAAACATGTCATAGCTCATTTATTACACTGCTTTTCTATCTTAGGAATACCCAAACAAAT
CAAAACAGATAATGGCCCTGGTTATATAGCCAAAGCCTTTTTACAATTCTGTAATACCCT
ACAAATTAAACATACCACGGGCATTCCCTACAATCCCCAAGGACAAGGTATAGTAGAAAG
AGCCCATCTGTCATTAAAAACTGTTATCACAAAATTAAAAGGGGGGAGGTGGTACCCCGT
GAAGGGTACCCCCAGAAACATACTCAATCATGCCCTGTTTATCCTTAATGTTTTAAATTT
GGACAGTCATGGAAAATCGGCTGCCGACCGTTTCTGGCATCCTGAATCTCAAAAACAGTT
CGCAATGGTAAAATGGAAAGATCCACTTGATAATTCATGGCATGGCCCCGATCCAGTTTT
AATTTGGGGAAGAGGCTCAGTATGCATCTTCTCGCAAAAAAA-TGATGCAGCCAGATGGC
TGCCTGAAAGATTGGTAAGACAAATAAATCATAACCATTGTCAGTCCAGGGAAGATAAAT
CTCCCTGAGAAGTTTCTTCCTTTTTGTTTTTCAGAAAATGAAGCCTAAAATGAGATTCCT
TTGGAAAATAATCGCTCTATATAGCATAGTGACAGTCTATGCAGGTTTTGGTGACCCTCG
TAAAGCGAGAGAATTAATACGAAAACAATACGGCCAGCCTTGTGACTGCAGCGGAGGACA
AATATCTGAACCTCCGTCAGACAGAATCACCCAGGTGACTTGCTCGGGCAAGACAGCGTA
CTTAATGCCAGACCAGTCGTGGAAATGTAAGTCTACCCCAAGAGACACCTCACC---TAG
CGGGCCGCTCCTAGAATGCCCTTGTAGCTCTTTTCAATCTTCTATACATAGTTCCTGTTA
TACCTCCTATCAACAATGCAAATCAGGCAATAAGACATACTATACGGCCACGTTACTAAA
AACACAAACTGGAGGTACCAATGACGTACAAGTATTAGGATCCACTAATAAACTTGTACA
ATCTCCTTGTAATGGCCAAAAAGGAAAGCCTGTTTGTTGGAGCACTACCACTCCCATTCA
CATTTCTGATGGAGGAGGCCCATTAGATACTGCAAGAATTAAAACCGTCCAGAGAAAA--
TTAGAAGAGATTCATAAAGCTCTATATCCTGAACTTCAATATCACCCCTTAGCCCTGCCT
GAGATTAGAGATAATTTTAGGCTCGATGCTCAAACTTTTGATATCCTCAATGCTACTTAC
AATTTACTTCAAATGTCCAATACAAGCCTAGCCCACGATTGTTGGCTTTGTCTTAAAA-T
GGGCCCCCC-TATTCCTCTAGCTATACCTAACCTTTTGTCGTCCTATGTCAATTACTCAA
ATGAATCCTTGGTAAATAATTCCTGTCCTATTATTTCTCCCCTCTTAGTTCAACCGATGA
CGTTTTCTAATTCCTCTTGTCTCTTTTCACCGTCATATAATAACACGAAAGAAATTGATC
TAGGCTATGTTGTGTTTGACAACTGTGCCTCCATAATCAATGCCACTAACCCTTTGTGTG
CTGTAAATGGCTCGGTTTTCGTCTGTGGAAACAACATGGCATATACTTATCTACCTACAA
ATTGGACAGGGCTTTGTGTTCTGGCCACTCTTCTCCCTGACATTGATATCATCCCTGGAG
AT--GAACCTATCCCCATCCCCACTATCGAACATTTTATTTATAGACCAAAACGAGCCAT
ACAATTTATTCCCTTGTTGGCCGGACTAGGAATCACCACTGCATTTGCAACAGGAACCAC
AGGCCTAGGAGTCTCACTAACCCAATATACAAAATTATCCAACCAATTAATTTCAGATGT
ACATACCTTATCCAGTACTATACAAGATTTACAAGACCAAGTAGACTCATTAGCAGAAGT
AGTTCTCCAAAATAGAAGAGGTCTAGATTTATTAACAGCAGAACAGGGAGGGATCTGTTT
GGCTCTACAGGAAAAGTGCTGTTTTTATGCCAACAAATCCGGAATCGTCAGAGATAAGAT
AAAAAC-GTTACAAGAAGAACTAGAAAAGCGCAGAAAAGGCCTGGCCGCCAA--------
TCCCTTGTGGACTGGACTCGATGGACTTCTCCCCTATCTCCTGCCATTCCTTGGTCCTTT
ACTTACTCTTCTACTCTTTCTCACTCTCGGGCCTATAATCCTTAATAAGCTTATGGCGTT
TGTTAGACAACAAATCGAGGCCTTCCAGGCCAAGCCTATACAG-----GTCCATTATCAT
CGCCTTGAGATGACGGAAAATGGTGAGTCTTATTTACCTTAATAAGACCACCTCCCCTGT
GTGCTGAACTGGA-CAGTCAATGACGGG-TAA-GAGGACACTATCCC-CATCGGAGCCTA
AG-ACAGGAGGGCCGCCCTT-GCTGCTGCCTTACCCCATGACGGGCCTAGAA-GATGGGG
ATGAGATGACCCAACCTAAGACAGGCGCAGTTCCCGAGGGG-TCATTT-CTT--ATCATA
AAATAATAAAAA-GGGGGACCTGTCCGGAGCTGTGCGCCCCGGCCATAGCAAATAATAAT
TAATGATTAAA----CGCCCGAGCTCTATTCCTTTCCACCTTCTACCTCCTCCCTAGATT
TGTTGTTTCTCTTT------TGTAT-CAATACCTCAT-AAAAGATGGCGCTCTTCCTGTT
TTTTCTTCACCTGTTTTTCCCCCGCCC---------------TGCGAAAATTGTTA--CT
TTGTAGCGCAGGCACCATCCTGCGCCCGGG-AAAATTACCAACTGACAGCGCAGGTGC--
-----------------------------AA-CATGA--CGTCCGACCAGAGAAACCA--
ATACCTA---CCTAGCCACACCCTCC-GCGATGAGATCATC-TCCGCC-TCTGGCCCAAC
CCCTTCCCCTCCAAGTGTATATAAGGCATTGCATTACCGCC--ATTAAA-CGAGACTTGA
TCAGAGCACTGTCTT-GTCTCCATTTCTC-GTGTCTCTTGTCCCCC-AAATTCCCACTCC
CTCC--TCCAGGGCCTGCTTCA-ACGATCCCGCGGGCCGGGA
>NC_018155.2 Papio anubis isolate 1X1155 chromosome 4, Panu_3.0-A
TGTCCGGAGCTGGGCGCCCCGGCCATAGCAAA-TAATAATTAATGATTAAA---CGCCCG
AGCTCTATCCCTTTCCAC-TTCTACCTCCTCCCTAGATTTGTCTCTT------------T
GTATCAATA--CTCATAAAAGATGGCGCTCTTCCTGTTTTTTCTTCACCTGTTTTT-CCC
CCCGCGC---------TGCGAAAATTGTTACTTTGTAGCGCAGGCACCATCCTGCGCCCA
GG-AAAATTACCAACTGACAGCGCAGGCGCAACA-TGACGTCCGACCAGAGAAACCAATA
CCTACCTAGCCACACCCTCCACGATGAGATCATCTCCGCCTCTGGCCCAACTCCTTCCCC
TCCAAGTGTATATAAGGCATTGCATTACCGCCATTAAACGAGACTTGATCAGAGCACTGT
CTTGTCTCCATTTCTCGTGTCTCTTGTCCCCC--AAATTCCCACTCCCTCCTCCAGGGCC
TGCTTCGACGATCCCGCGGGCCGGGATACGTGGCGCC-TGAACAGGGACCTGGAAACGAG
GGACTCCGTGAGGAAGAGGATGCCAAAGGACGGTCGACCGCTAACCCAGACAAAAGGAGT
AAAACTCTTCCGATCACCGCGGGAACCTGCC----GCGTCTGAATCGAAGGTAAGTGGCG
CGTCCGAAATGGGACAAGAATTAAGTCAGCATCAGATCTATGTAGGACAATTAAAAGAGG
CTTTAAAGATACAAGGAGTAAAGGTTAAAGGTAATGATTTGTTTAAATTTTTT-GATTTT
GTAAAAGATACTTGCCCTTGGTTCCCACAGGAAGGAACTATTGATATTAAAAGATGG-CG
TAGAGTAGGGGATTGTTTTCAGGACTATTATAATACTTTTGGGCCAGAAAAAATTCCTGT
GACCGCCTTCTCTTATTGGAACCTCATTAGAGATTTAATAGATAAGAAAAAGGCCGATCC
GCAAGTCATGGCTGCGGTCGCTCAGACAGAGCATATTTTAAAGGTTAGCTCCCGCTCTAA
CCTCGCAAAGCTTCCGCAAGATACGGAGGAGGATCTCATTTCCCTCGAAAGTGATCATGA
GGAAATTAAGTCTCCTTCAGTAACAGATAAAGAAATGCCACATGAAAACAAACC---AAA
AAAATACCCAATTTTACAGATGCTTCAAAAAGAGGAGGAAATTAATAAGCCTAATCAATC
AGACATAAATTGGGATGATTTAGAGGAAGAGGCAGCTAAATATCACAACCCTGATCTGCC
TCCCTTTACTTCATACCCGCCCCCATATAATAAGACACATAATGAGGCTTCTGCGCCCAT
TGTTATGGCAGCAATAGATCCCAAAGAAGAATTAAAACAAAAAA-TTGCTCAACTAGAAG
AGCAAATTAAACTTGAAGAGTTACATCAATCATTGATAATTAGGCTCCAAAAGCTAAAAA
CAGAAAATGAAAAAATACCCAACTCAGACGCTATGGAGGGTTCCTTGCGCCCACCTCAGC
GGCCTGGACAACATGTTCCAAGAGGGGGGTTGGTTGCTAGCCGACGTAGAGAAGACTCCT
CCCCCAAAGACGTTTTTCCGGTCACTGAAACCATAGATGAACAGGGACAGGCTTGGAGAC
ATCATACTGGGTTTGACTTTACTATTATAAAAGAGTTAAAGACTGCTGCCTCTCAGTATG
GGGCTACTGCTCCATATACTCTTGCTATAGTGGAATCTGTAGCTGAGAATTGGCTCACTC
CTACAGACTGGAATACCTTAGTTAGGGCAGTCCTTTCTGGGGGAGACCACTTAATTTGGA
AGTCAGAGTTCTTTGAAAATTGTAGAGACACGGCTAAAAGAAATCAACAGGCAGGAAACG
GTTGGGATTTTGATATGTTAACTGGTTCAGGTAATTATGCCGACACTCGGGCCCAAATGC
AATATGATCCTGGATTGTTCTCACAAATCCAGGCTGCTGCTACAAA-GCCTGGAGAAAAC
TTCCCGTTAAAGGAGATCCAGGGGCCTCACTCACGGCAGTTAAACAAGGACCCG-ATGAG
CCATTTTCAGACTTTGTGCATAGACTTATGACCACGGCAGGTAGAATTTTTGGAAATGCA
GAAACGGGTGTAGATTATGTTAAACAGTGAGCTTATGAAAACGCTAACCCCGCCTGCCAA
GCGGCAATCAGACCTTATCGAAAGAAAACGGATTTAACAGGATACATTCGCCTTTGTTCA
GATATTGGGCCCTCATATCAACAAGGCCTAGCAATGGCCGCCGCTTTTAGCGGCCAAACA
GTAA-GAGACTTCCTCATTCACAAAGGTAAAGATAAAGGGGGA-TGTTTTAGGTGCGGTA
AAAGG-GGACACTTTGCAAAAGATTGCCATGAAAACCAAAATAAAAA-TCCAGAAGCGAA
AATCCCAGGCCTTTGCCCAAGGTGTAAAAGAGGAAGGCACTGGGCAAACGAATGTAAATC
TAAAACTGACAGTCAAGGAAATCCTTTATCCCCCAGGCAGGGAAACGGGATGAGGGGCCA
GCCCCAGGCCCCAAAACAAGCATATGGGGCAGTCAGCTTTGTTCCAGCCAGCAACAGCAA
TCCATTTCAAAGCTTAGTAGAGCAA-CCCCAGGAAGTGCAGGACTGGACCTCAGTTCCAC
CTCCCACACAGTATTAACACCTGAAATGGGACCACAAACCTTAAATACTGGAATATATGG
ACC-CTTACCACCTAACACTTTTGGGCTACTTTTAGGAAGAAGTAGTGTCACCATGAGAG
GCTTACAAGTCCTCCCTGGAGTTATCGATAATGATTATGAGGGAGAAATTAAAATTATGG
---------CCAGAGCTATTGATAATATTATTACTGTCCCTCAAGGAGTTAGAATAGCTC
AGTTAATCCTACTACCTTTGGTTAAAACAGATAATAATATCCAACACTCT-AATAGAAAT
ATAAAAGGTTTC-GGATCATCAG--ATATATATTGGGTGCAACCAATTACAAATCAAAAA
CCCTCTCTAACCTTATGGTTAGACGGGAAGGCATTCACTGGGCTAATAGACACAGGGGCC
GATGTAACTATCATTAAACAAGAAGATTGGCCCTCTCATTGGCCTACCACAGAGACTTTA
ACTCACTTGAGAGGAATTGGACAAAGCAGTAATCC-TAAACAAAGTTCTAAATACCTAAC
ATGGACAGATAAAGAAAACAATTCAGGCCTCATTAAGCCATTTGTCATCCCTTACCTACC
TGTTAACCTGTGGGGGCGAGATCTGCTCGCTCAAATGAAAATTATAATGTGTAGTCCAAA
TGATACAGTTACTGCACAAATGTTAACTCAAGGATACACCCCTGGTAAAGGTCTTGGAAA
AGGAGAAAACGGTATCCCACAGCCTATACTGGTTTCAGGACAACTTGATAAAAAGGGGTT
TGGAAATTTTTAGCTCAGGTCACTGACATACCTGCACCCCAAAGGTGCGCTGACCCCATT
ACTTGGAAGTCAGATGAGCCCGTTTGGGTTGATCAGTGGCCTTTACTCAATGATAAGCTA
AGTGCCGCCCAACAGTTAGTGCAGGAACAACTGGAAGCAGGACATATTGTAGAAAGTAAT
TCTCCTTGGAATACACCTATTTTTGTTATTAAAAAAAAGTCTGGTAAATGGAGACTCTTA
CAAGATTTAAGAGCAGTAAATATCACTATGGTCCTTATGGGTGCCTTACAACCAGGATTG
CCTTCACCGGTTGCGATTCCTCAAAAATATTTTAAAATCATTATTGATCTTAAAGATTGC
TTTTTT-ACAATTCCCCTTCACCCTGCTGACCAAAAAAGATTTGCCTTTAGTCTTCCATC
TACAAATTTTAAGCAACCAATGAAGCGCTATCAATGGAAAGTCTTACCTCAGGGTATGGC
CAATAGTCCTACCTTGTGTCAAAAATATGTAGCTGCTGCTATAGAGCCAGTCAGAAAAAC
ATGGACACAAATGTATATTATACATTATATGGATGATATTTTAATAGAAGGAGAAATTGG
CGAACAAGTCTTACAGTGTTTTGCCCAACTCAAACAAGAGTTAGCAGCAGCCGGACTACA
AATAGCTCCAGAAAAGG---TACAATTACAAGATCCATACACCTATCTTGGTTTCCAAAT
TAATGG-ACCCAAAATCATTAATCAAAAGGCC-GTTATACGTCGTGATCATTTAAAAACT
TTAAATGATTTCCAAAAATTACTGGGAGACATAAATTGGCTTCGGCCGTATTTAAAGCTC
ACTACAGGA-GAGCTAAAACCTCTTTTCGATATATTAAAAGGAGACTCTAATCCAAAATC
TCCCAGGTCCATTACCAAAGAAGCATTAATAGCACTCCAACAGGTAGAGCATGCCATTGC
AACACAA---TTTG-TTA----------CCAGTATTGATTATTCTCAGCCATTAATATTC
ATTATTTTTAACACAACAATAACCCCTACTGGTTTATTCTGGCAGAACAATCCCATTATG
TGGGTACACCTACCC--TCCTCCCCTAAAAAGGTTTTGTTGCCTTATTATGATGCAATAG
CTGATCTAATTATCTTGGGAAAAAAAAACAGTAAAAAATACTTTGGAATAAAACCCCCTA
CCATTATACAGCCCT-----------ACACTCAATCACACATTCATTGGCTGTTACAAAA
TACGGAAGCCTGGCCAATTGCTTGCGCTTCTTACATTGGCACAATTGACAACCATTACCC
ACCTAACAAACTCATTCAATTTTACAAACTTCATGCGTTTGTGTTTCCCCATATTACCAG
TAAAGAACCTCTCAATGACGCATTACTAATTTTCACTGATGGATCTTCTACAGGACTCGC
CGCGTACACCTACAATAATGTAGTCGTTAAATTCCAGACCACTTATACATCAGCTCAGCT
AGTCGAATTGCAAGCTATAATTGCAACATTATCAGCTTTTCCTTGTCAGCCACTTAACAT
TTACACAGACAGCGCCTACCTGGCTCATTCAATACCCCTCTTAGAGACCGTGCCTCAAAT
TAAACATATTTCAGACACAGCTAACCTATTTTTACAATGTCAACAACTTATTCAAAAAA-
GGACTACTCCCTTTTTCCTTGGACATATTAGAGCACATTCA-GGATTACCGGGACCTTTA
ACACAAGGTAACGCAACAGCCGACACGGCAACAAAAACCATAGCCACAGTCACTATAGAC
AATTTACAACAAGCA-CAAAAAGCACACGCCTTACATCATTTAAATGCCCAAACCTTAAG
GCTCATGTTTAAACTTACCAGAGAACAAGCTCGACAAATAGTTAAACAATGCGCCAACTG
CATAACGTATTTACCTGTTCCTCATTTAGGAGTTAACCCCCGAGGACTCATC-------A
AATTTGGCAAATGGACGTTAACT--CACTTAGAATTCGGTCAAATTAAATATATCCATGT
ATACATAATGACAC-TATAGTGGGTTCAT-ATTGCAACTCTTCCAAACAGGAGAGGC-AC
CAAA-ATG-CATAGCTCATTTATTACACTGCTTTTCTATCTTAGGAATACCCAAACAAAT
CAAAACAGATAATGGCCCTGGTTATATAGCCAAAGCCTTTTTACAATTCTGTAATACCCT
ACAAATTAAACATACCACAGGCATTCCCTACAATCCCCAAGGACAAGGTATAGTAGAAAG
AGCCCATCTGTCATTAAAAACTGTTATCACAAAATTAAAAGGGGGGAGTTGGTACCCCGT
GAAGGGTACCCCCAGAAACATACTCAATCATGCCCTGTTTATCCTTAATTTTTTAAATTT
GGACAGTCATGGAAAATCGACTGCCGACCGTTTCTGGCATCCTGAATCTCAAAAACAGTT
CGCAATGGTAAAATGGAAAGATCCACTTGATAATTCATGGCATGGCCCCGATCCAGTTTT
AATTTGGGGAAGAGGCTCAGTATGCATCTTCTCGCAAAAAAAATGATGCAGCCAGATGGC
TGCCTGAAAGATTGGTAAGACAAATAAATCATAACCATTGTCAGTCCAGTGAAGATAAAT
CTCCCTGAGAAGTTTCTTCCTTTTTGTTTTTCAGAAAATGAAGCCTAAAATGAGATTCCT
TTGGAAAATAATCGCTCTATATAGCATAGTGACAGTCTATGCAGGTTTTGGTGACCCTCG
TAAAGTGAGAGAATTAATACGAAAACAATACGGCCAGCCTTGTGACTGCAGCGGAGGACA
AATATCTGAACCTCCGTCAGACAGAATCACCTAGGTGACTTGCTCGGGTAAGACAGCTTA
CCTAATGCCAAACCAGTTATGGAAATGTAAGTCTACCCCAAGAGACACCTCACC---TAG
CGGGCCGCTCCTAGAATGCCCTTGTAGCTCTTTTCAATCTTCTATACATAGTTCCTGTTA
TACCTCCTATCAACAATGCAAATCAGGCAATAAGACATACTATACGGCCACGTTACTAAA
AACACAAACTGGAGGTACCAATGACGTACAAGTATTAGGATCCACTAATAAACTTGTACA
ATCTCCTTGTAATGGCCAAAAAGGAAAGCCTGTTTGTTGGAGCACTACCGCTCCCATTCA
CATTTCTGATGGAGGAGGCCCATTAGATACTGCAAGAATTAAAACCGTCCAGAGAAAA--
TTAGAAGAGATTCATAAAGCTCTATATCCTGAACTTCAATATCACCCCTTAGCCCTGCCT
GAGATTAGAGATAATTTTAGGCTCGATGCTCAAACTTTTGATATCCTCAATGCTACTTAC
AATTTACTTCAAATGTCCAATACAAGCCTAGCCCACGATTGTTGGCTTTGTCTTAAAA-T
GGGCCCCCC-TATTCCTCTAGCTATACCTAACCTTTTGTCGTCCTATGTCAATTACTCAA
ATGAATCCTTGGTAAATAATTCCTGTCCTATTATTTCTCCCCTCTTAGTTCAACCGATGA
CGTTTTCTAATTCCTCTTGTCTCTTTTCACCGTCATATAATAACACGAAAGAAATTGATC
TAGGCTATGTTGTGTTTGACAACTGTGCCTCCATAATCAATGCCACTAACCCTTTGTGTG
CTGTAAATGGCTCGGTTTTCGTCTGTGGAAACAACATGGCATATACTTATCTACCTACAA
ATTGGACAGGGTTTTGTGTTCTGGCCACTCTTTTCCC-GACATTGATATCATCCCTGGAG
AT--GAAC-TATCCCCATCCCCGCTATCGAACATTTTATTTATAGACCAAAACGAGCCAT
ACAATTTATTCCCTTGTTGGCCGGACTAGGAATCACCACTGCTTTTACTACAGGAGCCAC
AGGCCTAGGAGTCTCACTAACCCAATATACCAAATTATCCAATCAATTAATTTCAGATGT
ACAGACCTTATCCAGTACTATACAAGATTTACAAGATCAAGTAGATTCATTAGCAGAAGT
AGTTCTCCAAAATAGAAGAGGTCTAGATTTGCTAACGGCAGAACAGGGAGGGATCTGTTT
GGCTTTACAGGAAAAGTGCTGTTTTTACGCCAACAAATCTGGAATCATCAGAGATAAGAT
AAAAAC-GTTACAAGAAGAACTAGAAAAGCGCAGAAAAGGCCTGGCCGCCAA--------
TCCCTTGTGGACTGGACTCGATGGACTTCTCCCCTATCTCCTGCCATTCCTTGGTCCTTT
ACTTACTCTTCTACTCTTTCTCACTCTCGGGCCTATAATCCTTAATAAGCTTATGGCGTT
TGTTAGACAACAAATCGAGGCCTTCCAGGCCAAGCCTATACAG-----GTCCATTATCAT
CGCCTTGAGATGACAGAAAATGGTGAGCCTTATTTACCTTAATAAGATCACCTCCCCTGT
GTGCTGAACTGGA-CAGTCAATGACGGG-TAA-GAGGACACTATCCC-CATCGGAGCCTA
AG-ACAGGAGGGCCGCCCTT-GCTGCTGCCTTATCCCATGACGGGCCTAGAA-GATGGGG
ATGAGATGACCCAACCTAAGACAGGCGCAGTTCCCAAGGGG-TCATTT-CTT--ATCATA
AAATAATAAAAA-GGGGGACCTGTCCGGAGCTGCGCACCCCGGCCATAGCAAATAATAAT
TAATGATTAAA----CGCCCGAGCTCTATTCCTTTCCACCTTCTACCTCCTCCCTAGATT
TGTTGTTTCTCTTT------TGTAT-CAATACCTCAT-AAAAGATGGCGCTCTTCCTGTT
TTTTCTTCACCTGTTTTTCCCCCCCGCGC-------------TGGGAAAATTGTTA--CT
TTGTAGCGCAGGCACCATCCTGCGCCCGGG-AAAATTACCAACTGACAGTGCAGGCGC--
-----------------------------AA-CATGA--CGTCCGACCAGAGAAACCA--
ATACCTA---CCTAGCCACACCCTCC-ACGATGAGATCATC-TCCGCC-TCTGGCCCAAC
CCCTTCCCCTCCAAGTGTATATAAGGCATTGCATTACCGCC--ATTAAA-AGAGACTTGA
TCAGAGCACTGTCTT-GTCTCCATTTCTC-GTGTCTCTTGTCCCCC-AAATTCCCACTCC
CTCC--TCCAGGGCCTGCTTTG-ACGATCCCGCGGGCCGGGA
>NC_018153.2 Papio anubis isolate 1X1155 chromosome 2, Panu_3.0-A
TGTCCGGAGCTGCGCGCCCCGGCCATAGCAAA-TAATAATTAATGATTAAA---CGCCCG
AGCTCTATTCCTTTCCACCTTCTACCTCCTCCCTAGATTTGTTGTTTCTCTTT------T
GTATCAATA-CCTCATAAAAGATGGCGCTCTTCCTGTTTTTTCTTCACCTGTTTTT-CCC
CCGTGC----------CGCGAAAATTGTTACTTTGTAGCGCAGGCACCATCCTGCACCCG
GA-AAAATTACCAACTGACAGCGCAGGCGCAACA-TGACGTCCGACCAGAGAAACCAATA
CCTACCTAGCCACACCCTCCGCGATGAGATCATCTCCGCCTCTGGCCCAACCCCTTCCCC
TCCAAGTGTATATAAGGCATTGCATTACCGCCATTAAACGAGACTTGATCAGAGCACTGT
CTTGTCTCCATTTCTCATGTCTCTTGTCCCCC--AAATTCCCACTCCCCCCTCCAGGGCC
TGCTTTGACGATCCCGCGGGCCGGGATACGTGGCGCC-CGAACAGGGACCTGGAAACGAG
GGACTCCGTGAGGAAGAGGACGCCAAAGGACGGTCGACCGCTAACAAGGACAAAAGAAAT
TAAACTCTTCCGATCACCGCGGGAACCTGCC----GCATCTGAATCGAAGGTAAGTGGCG
CGTCCGAAATAGGACAAGAATTAAGTCAGCATCAGATCTATGTAGGACAATTAAAAGAGG
CTTTAAAGATACGAGGAGTAAAGGTTAAAGGTAATGATTTGTTTAAGTTTTTT-GATTTT
GTAAAAGACATTTGCCCTTGGTTCCCACAGGAAGGAACTATTGATATTAAAAGATGG-CG
TAGAGTAGGGGATTGTTTTCAGGACTATTATAATACTTCTGGGCCAGAAAAAATTCCTGT
GACCGCCTTCTCTTATTGGAACCTCATTAGAGATTTAATAGATAAGAAAGAGGCCGATCC
GCAAGTCATGGCTGCGGTCGCTCAGACAGAGCATATTTTAAAGGTTAGCTCCCGCTCTAA
CCTCGCAAAGCCTCCGCAAGATACGGAGGAGGATCTCATTTCCCTCGAAAGTGATCATGA
GGAAATTAAGTCTCCTTCAGTAACAGATAAAGAAATGCCACACGAAAACAAACC---AAA
AAACTACCCAATTTTACAGATGCTTCAAAAAGAGGAGGAAATTAATAAGCCTAATCAATC
AGACATAAATTGGGATGATTTAGAGGAAGAGGCAGCTAAATATCACAACCCTGATCTGCC
TCCCTTTACTTCATACCCGCCCCCATATAATAAGACATATAATGAGGCTTCTGCGCCCAT
TGTTATGGCAGCAATAGATCCCAAAGAAGAATTAAAACAAAAAA-TTGCTCAACTAGAAG
AGCAAATTAAACTTGAAGAGTTACATCAATCATTGATAATTAGGCTCCAAAAGCTAAAAA
CAGGAAATGAAAAAATACCCAACTCAGACGCTATGGAGGGTTCCTTGCGCCCACCTCAGC
GGCCTGGACAACATGTTCCAAGAGGGGGGTTGGTTGCTAGCCGACATAGAGAAGACTCCT
CCCCCAAAGACGTTTTTCCAGTCACTGAAACCATAGATGAACAGGGACAGGCTTGGAGAC
ATCATACTGGGTTTGATTTTACTATCATAAAAGAGTTAAAGACTGCTGCCTCTCAGTATG
GGGCTACTGCTCCATATACTCTTGCTATAGTGGAATCTGTGGCTGATAATTGGCTCACTC
CTACAGACTGGAATACCTTAGTTAGGGCAGTCCTTTCTGGGGGAGACCATTTAATTTGGA
AGTCAGAGTTCTTTGAAAATTGTAGAGATACAGCCAAAAGAAATCAACAGGCAGGAAACG
GTTGGGATTTTGATATGTTAACTGGTTCAGGTAATTATGCAGACACTCGGGCCCAAATGC
AATATGATCCTGGATTGTTCTCACAAATCCAGGCTGCCGCTACAAAGGCCTGGAGAAAAC
TTCCTGTTAAAGGAGATCCAGGGGCCTTGCTCACAGCAGTCAAACAAGGACTCG-ATGAG
CCATTTTCAGACTTTGTGCATAGACTTATGACCACGGCAGGTAGAATTTTTGGAAATGCA
GAAACGGGTGTAGATTATGTTAAACAGTTAGCTTATGAAAACGCTAACCCCGCCTGCCAA
GCGGCAATCAGACCTTATCGAAAGAAAACAGATTTAACAGGATACATTCGCCTTTGTTCA
GATATTGGGCCCTCATATCAACAAGGCCTAGCAATGGCCGCCGCTTTTAGCGGCCAAACA
GTAA-GAGACTTCCTCATTAACAAAAGTAAAGATAAAGGAGGA-TGTTTTAGGTGCGGTA
AAAGG-GGACACTTTGCAAAAGATTGCCATGAAAACCAAAATAAAAA-TCCAGAAGCGAA
AATCCCAGGCCTTTGCCCAAGGTGTAAAAGAGGAAGGCACTGGGCAAACGAATGTAAATC
TAAAACTGACAGTCAGGGAAATCCTTTATCCCCCAGGCAGGGAAACGGGATGAGGGGCCA
GCCCCAGGCCCCGAAACAAGCATATGGGGCAGTCAGCTTTGTTCCAGCCAGCAACAGCAA
TCCATTTCAAAGCTTAGTAGAGCAA-CCCCAGGAAGTGCAGGACTGGACCTCAGTTCCAC
CTCCCACACAGTACTAACACCTGAAATGGGACCACAAACCTTAAATACCGGAATATATGG
ACC-CTTACCACCTAACACTTTTGGGCTACTTTTAGGAAGAAGTAGTGTCACCATGAGAG
GCTTACAAGTCCTCCCTGGAGTTATCGATAATGATTATGAAGGAGAAATTAAAATTATGG
---------CCAGAGCTATTGATAGTATTATTACTGTCCCTCAAGGAGTTAGAATAGCTC
AGTTAATCCTACTACCTTTGGTTAAAACAGATAATAATATCCAACACTCT-AATAGAAAT
ATAAAAGGTTTC-GGATCATCAG--ATATATATTGGGTGCAACCAATTACAAATCAAAAA
CCCTCTCTAACCTTATGGTTAGACGGGAAGGCATTCACTGGGCTAATAGACACAGGGGCC
GATGTAACTATCATTACACGAGAAGATTGGCCCTCTCATTGGCCTACTACAGAGACTTTA
ACTCACTTAAGAGGAATTGGGCAAAGCAGTAATCC-TAAACAAAGTTCTAAATACCTAAC
ATGGACAGATAAAGAAAACAATTCAGGCCTCATTAAGCCATTTGTCATCCCTTACCTACC
TGTTAACCTGTGGGGGCGAGATCTGCTCGCTCAAATGAAAATTATAATGTGTAGTCCAAA
TGATATAGTTACTGCACAAATGTTAACTCAAGGATACACCCCTGGTAAAGGTCTTGGAAA
AGGAGAAAACGGTATTCCACAGCCTATACTGGTTTCAGGACAACTTGATAAAAAGGGGTT
TGGAAATTTTTAGCTCAGGTCACTGACATACCTGCACCCCAAAGGTGCACTGACCCCATT
ACTTGGAAGTCAGATGAGCCCGTTTGGGTTGATCAGTGGCCTTTACTCAATGATAAACTA
AGTGCTGCCCAACAGTTAGTGCAGGAACAACTGATAGCAGGACATATTGTAGAAAGTAAC
TCTCCTTGGAACACACCTATTTTTGTTATTAAAAAGAAGTCTGGCAAATGGAGACTCTTA
CAAGATTTAAGAGCAGTAAATATCACTATGGTCCTTATGGGTGCCTTACAACCAGGATTG
CCTTCACCAGTTGCGATTCTTCAAAAATATTTTAAAATCATTATTGACCTTAAAGATTGC
TTTTTT-ACAATTCCCCTTCACCCTGCTGACCAAAAAAGATTTGCCTTTAGTCTTCCATC
TACAAATTTTAAGCAACCAATGAAGCGCTATCAATGGAAAGTCTTACCTCAGGGTATGGC
CAATAGTCCTACCTTGTGTCAAAAATATGTAGCTGCTGCTATAGAGCCAGTCAGAAAAAC
ATGGACACAAATGTATATTATACATTATATGGATGATATTTTAATAGCAGGAGAAATTGG
CGAACAAGTCTTACAGTGTTTTGCCCAACTCAAACAAGAGTTAACAGCAGCCGGACTACA
AATAGCCCCAGAAAAAG---TACAATTACAAGATCCATACACCTATCTTGGTTTTCAAAT
TAATGG-ACCCAAAATCATTAATCAAAAGGCT-GTTATACGTCATGATCATTTAAAAACT
TTAAATGATTTCCAAAAATTACTGGGAGACATAAATTGGCTTCGGCCGTACTTAAAACTC
ACTACAGGA-AAGTTAAAACCTCTTTTCGATATATTAAAAGGAGACTCTAATCCAAAATC
TCTCAGGTCCATTACTAAAGAAGCATTAATAGCACTCCAACAGGTAGAATATGCCATTGC
AACACAA---TTTG-TTA----------CCAGTATTGATTATTATCAGCCATTAATATTC
ATTATTTTTAACACAACAATAACCCCTACTGGCTTATTCTGGCAGAACAATCCCATTATG
TGGGTACACCTACCC--TCCTCCCCTAAAAAGGTTTTGTTGCCTTATTATGATGCAATAG
CTGATCTAATTATCTTGGGAAGAGAAAACAGTAGAAAATACTTTGGAATAGAACCCTCTA
CCATTATACAGCCCT-----------ACACTCAATCACACATTCATTGGCTGTTACAAAA
TACGGAAGCCTGGCCAATTGCTTGCGCTTCTTACACTGGCATAATTGACAACGATTACCC
ACCTAACAAACTCATTCAATTTTGCAAACTTCATGCGTTTGTGTTTCCCCATATTACCAG
TAAAGAACCCCTCAATGACGCATTACTAATTTTCACTGATGGATCTTCCACAGGGCTTGC
CGCTTACACCTACAATGATGTAATCGTTAAATTCCAGACCACTTATACATCAGCTCAGCT
GGTCGAATTGCAAGCTATAATTGCAGCATTATCAGCTTTTCCTTGTCAGCCACTTAACAT
TTACACAGACAGCGCCTACCTGGCTCATTCAATACCCCTCTTAGAGACCGTGCCTCAAAT
TAAACATATTTCAGACACAGCTAACTTATTTTTACAATGTCAACAACTTATTCAAAAAA-
GGACTACTCCCTTTTTCCTTGGGCATATTAGAGCACATTCA-GGATTACCGGGACCTTTA
ACTCAAGGTAACGCAACAGCCGACACGGCAACAAAAACCATAGCCACAGTCACTACAGAC
AATTTGCAACAAGCA-CAAAAAGCACATGCCTTACATCATTTAAATGCCCAAACCTTAAG
GCTCATGTTTAAACTTACCAGAGAACAAGCTCGACAAAGAGTTAAACAATGCGCCAACTG
CATAACGTATTTACCTGTTCCTCATCTAGGGGTTAACCCCCGAGGACTCATCCCCAACGA
AATTTGGCAAATGGACGTTACTCACCACTTAGAATTTGGTCAACTAAAATATATCCATGT
ATGCATA--GACACCTATAGTGGATTCATTAGTGCAACTCT-CCAAACAAGAGAGGCCAC
CAAACATGTCATAGCTCATTTATTACATTGCTTTTCTATCTTAGGAATACCCAAACAAAT
CAAAACAGATAATGGCCCTGGTTATATAGCCAAAACCTTTTTACAATTCTGCAATACCTT
ACAAATTAAACATACCACAGGCATTCCCTACAATCCCCAAGGACAAGGTATAGTAGAAAG
AGCTCATCTGTCATTAAAAACTGTTATCACAAAATTAAAAGGGGGGAGCTGGTATCCCGT
GAAGGGTACCCC-AGAAACATACTCAATCATGGCCTGTTTATCCTTAATTTTTTAAATTT
GGACAGTCATGGAAAATCGGCTGCCGATCGTTTCTGGCATCCTGAATCTCAAAAACAGTT
TGCAATGGTAAAATGGAAAGATCCACTTGATAATTCATGGCATGGCCCCGATCCAGTTTT
AATTTGGGGAAGAGGCTCAGTATGCATCTTCTCGCAAAAAAA-TGATGCAGCCAGATGGC
TGCCTGAAAGATTGGTAAGACAAATAAATCATAACCATTGTCAGTCCAGGGAAGATAAAT
CTCCCTGAGAAGTTTCTTCCTTTTTGTTTTGCAGAAAATGAAGCCTAAAATGAGATTCCT
TTGGAAAATAATCGCTCTATATAGCATAGTGACAGTCTATGCAGGTTTTGGTGACCCTCG
TAAAGCAAGAGAATTAATACGAAAACGATACGGCCAGCCTTGTGACTGCAGCGGAGGACA
AATATCTGAATCTCCGTCAGACAGAATCACCCAGGTGACTTGCTCGGGCAAGACAGCGTA
CTTAATGCCAGACCAGTCATGGAAATGTAAGTCTACCCCAAGAGACACCTCGCC---TAG
CAGGCCGCTCCTAGAATGCCCTTGTAGCTCTTTCCAACCTTCTATGCATAGTTCTTGTTA
TACCTCCTATCAACAATGCAAATCAAGCAATAAGACATACTATACGGCCACGTTACTAAA
AACACAAACTGGAGGTACCAATGACGTACAAGTATTAGGATCCACTAATAAACTTGTACA
ATCTCCTTGTAACGGCCAAAAAGGAAAGCCTGTTTGTTGGAGCACTACCGCTCCCATTCA
CATTTCTGATGGAGGAGGCCCATTAGATACTGCAAGAATTAAAACCGTCCAGAGAAAA--
TTAGAAGAGATTCATAAAGCTCTATATCCTGAACTTCAATATCACCCCTTAGCCCTGCCT
GAGATTAGAGATAATTTTAGGCTCGATGCTCAAACTTTTGATATCCTCAATGCTACTTAC
AATTTACTTCAAATGTCCAATACAAGCCTAGCCCACGATTGTTGGCTTTGTCTTAAAA-T
GGGTCCCCC-TATTCCTCTAGCTATACCTAACCTTTTGTTGTCCTATGTCAATTACTCAA
ATGAATCCTTGGTAAATAATTCCTGTCCTATTATTTGTCCCCTCTTAGTTCAACCGATGA
CGTTTTCTAATTCCTCTTGTCTCTTTTCACCGTCATATAA---CACGAAAGAAATTGATC
TAGGCTATGTTGTGTTTGACAACTGTGCCTCCATAATCAATGCCACTAACCCTTTGTGTG
CTGTAAATGGCTCGGTTTTCGTCTGTGGAAACAACATGGCATATACTTATCTACCTACAA
ATTGGACAGGGCTTTGTGTTCTGGCCACTCTTCTCCCCGACATTGATATCATTCCTGGAG
AT--GAACCTATCCCCATCCCCACTATCGAACATTTTATTTATAGACCGAAACGAGCCAT
ACAATTTATTCCCTTATTGGCTGGACTAGGAATCACCACTGCATTTGCAACAGGAACCAC
AGGCCTAGGGGTCTCACTAACCCAATATACTAAACTATCCAACCAATTAATTTCAGATAT
ACAGACCTTATCCAGTACTATACAAGATTTACAAGACCAAGTAGACTCATTAGCTGAAGT
AGTTCTCCAAAATAGAAGAGGTCTAGATTTATTAACAGCAGAACAGGGAGGGATCTGTTT
GGCTCTACAGGAAAAGTGCTGTTTTTACGCCAACAAATCCGGAATCGTCAGAGATAAGAT
AAAGAC-TTTGCAAGAAGAGCTAGAAAAGCACAGAAAGGGCCTGGCCGCCAA--------
TCCATTGTGGACTGGACTCAATGGACTTCTCCCCTATCTCCTGCCATTTCTTGGTCCTTT
ACTTACTCTTCTACTTTTCCTTACTCTCGGGCCTATAATCCTTAATAAGCTTATGGCGTT
TGTTAGACAACAAATCGAGGCCTTCCAGGCCAAGCCTATACAG-----GTCCATTATCAT
CGCCTTGAGATGATGGAAAATGGTGAGTCTTATTTACCTTAATAAGACCACCTCCCCTGT
GTGCTGAACTGGA-CAGTCAATGACGGG-TAA-GAGGACATTATCCC-CATCGGAGCCTA
AG-ACAGGAGGGCCGCCCTT-GCTGCTGCCTTATCCCATGACGGGCCTAGAA-GATGGGG
ATGAGATGACCCAACCTAAGACAGGCGCAGTTCCCGAGGGG-TCATTT-CTT--ATCATA
AAATAATAAAAA-GGGGGACCTGTCCGGAGCTGCGCGCCCCGGCCATAGCAAATAATAAT
TAATGATTAAA----CGCCCGAGCTCTATTCCTTTCCACCTTCTACCTCCTCCCTAGATT
TGTTGTTTCTCTTT------TGTAT-CAATACCTCAT-AAAAGATGGCGCTCTTCCTGTT
TTTTCTTCACCTGTTTTTCCCCCGCGCC---------------ACGAAAATTGTTA--CT
TTGTAGCGCAGGCACCATCCTGCGCCCGGA-AAAATTACCAACTGACAGCGCAGGCGC--
-----------------------------AA-CATGA--CGTCCGACCAGAGAAACCA--
ATACCTA---CCTAGCCACACCCTCC-GCGATGAGATCATC-TCCGCC-TCTGGCCCAAC
CCCTTCCCCTCCAAGTGTATATAAGGCATTGCATTACCGCC--ATTAAA-CGAGACTTGA
TCAGAGCACTGTCTT-GTCTCCATTTCTC-ATGTCTCTTGTCCCCC-AAATTCCCACTCC
CCCC--TCCAGGGCCTGCTTCG-ACGATCCCGCGGGCCGGGA
>NC_018157.2 Papio anubis isolate 1X1155 chromosome 6, Panu_3.0-A
TGTCCGGAGCTGCACGCCCCGGCCATAGCAAA-TAATAATTAATGATTAAA---CGTCCA
AGCTCTATTCCTTTCCACCTTCTACCTCCTCCCTAGATTTGTTGTTTCTCTTT------T
GTATCAATA-CCTCATAAAAGATGGCGCTCTTCCTGCTGCTTCTTCACTTGTTTTT-CCC
CGCGGC----------TGCGAAAATTGTTACTTTGTAGCGCAGGCACCATCCCGCGCCCG
GG-AAAATTACCAACTGACAGCGCAGGTGCAACA-TGACCTTCGACCAGAGAAACCAATA
CCTACTTGGTCACGCCCTCTGCGATGAGATCATCTCCGCCTCTGGCCCAACCCCTTCCCC
TCCAAGTGTATATAAGGCACTGCATTACTGCCATTAAACGAGACTTGATCAGAGCACTGT
CTTGTCTCCATTTCTCGTGTCTCTTGTCCCCC--AAATTCCCACTCCCTCCTCCAGGGCC
TGCTTCGACGATCCCGCGGGCCGGGATACGTGGCGCC-CGAACAGGGACCTGGAAACGAG
GGACTCCGTGAGGAAGAGGACGCCAAAGGACGGTCAACCGCTAACCCAGACAAAAGGAGT
AAAACTCTTCCGATCACCGCGGGAACCTGCC----GCGTCTGAATCGAAGGTAAGTGGCT
CGTCCGAAATGGGACAAGAATTAAGTCAGCATCAGATCTATGTAGGACAATTAAAAGAGG
CTTTAAAGATATGAGGAGTAAAGGTTAAAGGTAATGATTTGTTTAAATTTTTT-GATTTT
GTAAAAGACACTTGCCCTTGGTTCCCACAGGAAGGAACTATTGATATCAAAAGATGG-CG
TAGAGTAGGGGATTGTCTTCAGGACTATTATAATACTTTTGGGCCAGAAAAAATTCCTGT
GACCGCTTTTTCTTATTGGAACCTCATTAGAGATTTAATAGATAAAAAGGAGGCCGATCC
GCAAGCCATGGCTGCGGTCGCTCAGACAGAGCATATTTTAAAGGTTAGCTCCCGCTCTAA
CCTCGCAAAGCCTCCGCAAGATACGGAGGAGGACCTCATTTCCCTCGAAAGTGATCATGA
GGAAATTAAGTCTCCTTCTGTAACAGATAAAGAAATGCCACACGAAAACAAACC---AAA
AAAATACCCAATTTTACAGATGCTTCAAAAAGAGGAGGAAATTAATAAGCCTAATCAATC
AGACATAAATTGGGATGATTTAGAGGAAGAGGCAGCTAAATATCACAACCCTGATTTGCC
TCCCTTTACTTCATACCCGCCCCCATATAATAAGACCCATAATGAGGCTTCTGCGCCCAT
TGTTATGGCAGCAATAGATCCCAAAGAAGAATTAAAACAAAAAA-TTGCTCAACTAGAAG
AGCAAATTAAACTTGAAGAGTTACATCAATCATTGATAATTAGGCTCCAAAAGCTAAAAA
CAGGAAATGAAAAAGTATCCAATTCAGACGCTATGGAGGGTTCCTTGCGCCCACCTCAGC
GGCCTGGACAACATGTTCCAAGAGGGGGGTTGGTTGCTAGCCGACATAGAGAAGACTCCT
CCCCCAAAGACGTTTTTCCGGTCACTGAAACCATAGATGAACAGGGACAGGCTTGGAGAC
ATCATACTGGGTTTGACTTTACTATTATAAAAGAGTTAAAGACTGCTGCCTCTCAGTATG
GGGCTACTGCTCCATATACTCTTGCTATAGTAGAATCTGTAGCTGAGAATTGGCTCACTC
CTACAGACTGGAATACCTTAGTTAGGGCAGTTCTTTCTGGGGGAGACCACTTAATTTGGA
AGTCAGAGTTCTTTGAAAATTGTAGAGATACAGCTAAAAGAAATCAACAGGCAGGAAACG
GTTGGGATTTTGATATGTTAACTGGTTCAGGTAATTATGCAGACACTCGGGCCCAAATGC
AATATGATCCTGGATTGTTCTCACAAATCCAGGCTGCCGCTATAAAAGCCTGGAGAAAAC
TTCCCGTTAAAGGAGATCCAGGGGCCTCGCTCACGGCAGTTAAACAAGGACCCG-ATGAG
CCATTTTCAGACTTTGTGCATAGACTTATGACCACGGCAGGTAGAATTTTTGGAA-TGCA
GAAACGGGTGTAGATTATGTTAAACAGTTAGCTTATGAAAATGCTACCCCCGCCTGCCAA
GCGGCAATCAGACCTTATCGAAAGAAAACAGATTTAACAGGATACATTCGCCTTTGTTCA
GATATTGGGCCCTCATATCAACAAGGCCTAGCAATGGCCGCCGCTTTTAGCGGCCAAACA
GTAA-CAGACTTCCTCATTAACAAAGGTAAAGATAAAGGGGGA-TGTTTTAGATGCGGTA
AAAAG-GGACACTTTGCAAAAGATTGCTATGAAAACCAAAATAAAAA-TCCAGAAGCAAA
AATTCCAGGCCTTTGCCCAAGGTGTAAAAGAGGAAGGCACTGGGCAAACGAATGTAAATC
TAAAACTGACAGTCAAGGACATCCTTTATCTGCCAGGCAGGGAAACGGGATGAGGGGCCA
GCCCCAGGCCCCGAAACAAGCATATGGGGCAGTCAGCTTTGTTCCAGCCAGCAACAGCAA
TCCATTTCAAAGCTTAGTAGAGCAA-CCCCAGGAAGTGCAGGACTGGACCTCAGTTCCAC
CTCCCACACAGTACTAACACCTGAAATGGGACCACAAACCTTAAATACTAGAATATATGG
ACC-CTTACCACCTAACACTTTTGGGCTACTTTTAGGAAGAAGTAGTGTCACCATGAGAG
GCTTACAAGTCCTCCCTGGAGTTATCGATAATGATTATGAGGGAGAAATTAAAGTTATGG
---------CCAGAGCTATTGATAATATTATTACTGTCCCTCAAGGAGTTAAAATAGCTC
AGTTAATCCTACTACCTTTGGTTAAAACAGATAATAATATCCAACACTCT-AATAGAAAT
ATAAAAGGTTTC-GGATCATCAG--ATATATATTGGGTGCAACCAATTACAAATCAAAAA
CCCTCTCTAACCTTATGGTTAGACGGGAAGGCATTCACTGGGCTAATAGACACAGGGGCC
GATGTAACTATCATTAAACAAGAAGATTGGCCCTCTCATTGGCCTACTACAGAGACTTTA
ACTCACTTGAGAGGAATTGGGCAAAGCAGTAATCC-TAAACAAAGTTCTAAATACCTAAC
ATGGACAGATAAAGAAAACAATTCAGGCCTCATTAAGCCATTTGTCATCCCTTACCTACC
TGTTAACCTTTGGGGGCGAGATCTGCTTTCTCAAATGAAAATTATAATGTGTAGTCCAAA
TGATATAGTTACTGCACAAATGTTAGCTCAAGGATACACCCCTGGTAAAGGTCTTGGAAA
AGGAGAAAACGGTATCCCACAGCCTATACTGGTTTCAGGACAACTTGATAAAAAGGGGTT
TGGAAATTTTTAGCTCAGGTCACTGACATACCTGCACCCCAAAGGTGCGCTGACCCCATT
ACTTGGAAGTCAGATGAGCCCGTTTGGGTTGATCAGTGGCCTTTACTCAATGATAAATTA
AGTGCTGCCCAACAGTTAGTGCAGGAACAACTGATAGCAGGGCATATTGTGGAAAGTAAT
TCTCCTTGGAATACACCTATTTTTGTTATTAAAAAGAAGTCTGGTAAATGGAGACTCTTA
CAAGATTTAAGAGCAGTAAATATCACTATGATCCTTATGGGTGCCTTACAACCAGGATTG
CCTTCACCAGTTGCGATTCCTCAAAAATATTTTAAAATCATTATTGATCTTAAAGACTGC
TTTTTT-ACAATTCCCCTTCACCCTGCTGACCAAAAAAGATTTGCCTTTAGTCTTCCATC
TACAAATTTTAAGCAACCAATGAAGCGCTATCAATGGAAAGTCTTACCTCAGGGTATGGC
CAATAGTCCTACCTTGTGTCAAAAATATGTAGCTGCCGCTATAGAGCCAGTCAGAAAAAC
ATGGACACAAATGTATATTATACATTATATGGATGATATTTTAATAGCAGGAGAAATTGG
CGAACAAGTCTTACAGTGTTTTGCCCAACTCAAACAAGAGTTAACAGCAGCCGGACTACA
AATAGCCCCAGAAAAGG---TACAATTACAAGATCCATACACCTATCTTGGTTTCCAAAT
TAATGG-ACCCAAAATCATTAATCAAAAGGCC-GTTATACGTCGTGATCATTTAAAAACT
TTAAATGATTTCCAAAAATTACTGGGACACATAAATTGGCTTCGGCCGTATTTAAAGCTC
ACTACAGGA-GAGTTAAAACCTCTTTTCGATATATTAAAAGGAGACTCTAATCCAAAATC
TCCCAGGTCCATTACCAAAGAAGCATTAATAGCACTCCAACAGGTAGAACATGCCATTGC
AACACAA---TTTG-TTA----------CCAGTATTGATTATTCTCAGCCATTAATATTC
ATTATTTTTAACACAACAATAACCCCTACTGGTTTATTCTGGCAGAACAATCCCATTATG
TGGGTACACCTACCC--TCCTCCCCTAAAAAGGTTTTGTTGCCTTATTATGATGCAATAG
CTGATCTAATTATCTTGGGAAGAGAAAACAGTAGAAAATACTTTGGAATAGAACCCTCTA
CCATTATACAGCCCT-----------ACACTCAATCTCACATCCATTGGCTGTTACAAAA
TACGGAAGCCTGGCCAATTGCTTGCGCTTCTTACACTGGCACAATTGACAACCATTACCC
ACCTAACAAACTCATTCAATTTTGCAAACTTCATGCGTTTGTGTTTCCCCATATTACCAG
TAAAGAACCTCTCAATGACGCATTACTAATTTTCACTGATGGATCTTCCACAGGGCTTGC
CGCTTACACCTACAATAATGTAGTCGTTAAATTCCAGACCACTTATACATCAGCTCAGCT
GGTCGAATTGCAAGCTATAATTGCAGCATTATCAGCCTTTCCTTGTCAGCCACTTAACAT
TTACACAGACAGCGCCTACCTGGCTCATTCAATAACCCTCTTAGAGACCGTGCCTCAAAT
TAAACATATTTCAGACACAGCTAACCTATTTTTACAATGCCAACAACTTATTCGAAAAA-
GGACTACTCCCTTTTTTCTTGGGCATATCAGAGCACATTCA-GGATTACCGGGACCTTTA
ACACAAGGTAACGCAACAGCCGACACGGCAACAAAAACCATAGCCACAGTCACTACAGAC
AATTTACAACAAGCA-CAAAAAGCACACGCCTTACATCATTTAAACGCCCAAACCTTAAG
GCTCATGTTTAAACTTACCAGAGAACAAGCTCGACAAATAGTTAAACAATGCGCCAACTG
CATAACGTATTTACCTGTTCCTCATTTAGGAGTTAATCCCCGAGGACTCATTCCCAACGA
AATTTGGCAAATGGACGTTACTCACCACTCAGAATTCGGTCAATTAAAATATATCCATGT
ATGCATA--GACACCTATAGTGGGTTCATTATTACAACTCT-CCAAACAGGAGAGGCCAC
GAAACATGTCATAGCTCATTTATTACACTGCTTTTCTATCTTAGGAATACCCAAACAAAT
CAAAACAGATAATGGCCCTGGTTATATAGCCAAAGCCTTTTTACAATTCTGTAATACCCT
ACAAATTAAACATACCACAGGCATTCCCTACAATCCCCAAGGACAAGGTATAGTAGAAAG
AGCCCATCTGTCATTAAAAACTGTTATCACAAAATTAAAAGGGGGGAGCTGGTACCCCGT
GAAGGGTACCCCCAGAAACATACTCAATCATGCCCTGTTTATCCTTAATTTTTTAAATTT
GGACAGTCATGGAAAATCTGCTGCCGATCGTTTCTGGCATCCTGAATCTCAAAAACAGTT
TGCAATGGTAAAATGGAAAGATCCACTTGATAATTCATGGCATGGCCCCGATCCAGTTTT
AATTTGGGGAAGAGGCTCAGTATGCATCTTCTCGCAAAAAAA-TGATGCAGCCAGATGGC
TGCCTGAAAGATTGGTAAGACAAATAAATCATAACCATTGTCAGTCCAGGGAAGATAAAT
CTCCCTGAGAAGTTTCTTCCTTTTTGTTTTTCAGAAAATGAAGCCTAAAATGAGATTCCT
TTGGAAAATAATCGCTCTATATAGCATAGTGACAGTCTATGCAGGTTTTGGTGACCCTCG
TAAAGCAAGAGAATTATTACGAAAACGTTACGGCCAGCCTTGTGACTGCAGAGGGGGACA
AATATCTGAACTTCCGTCAGACAGAATCACCCAGGTGACTTGCGCGGGCAAGATAGCTTA
CCTAATGCCAGACCAGTTATGGAAATGTAAGTCTACTCCAAGAGATACCTCACC---TAG
CGGGCCGCTCCTAGAATGCCCTTGTAGCTCTTTTCAATCTTCTATACATAGTTCCTGTTA
TACCTCCTATCAACAATGCAAATCAGGCAATAAGACATACTATACGGCCACGTTATTAAA
AACACAAACTGGGGGTACCAGTGACGTACAAGTATTAGGATCCACTAATAAACTTGTACA
ATCTCCTTGTAGTGGCCAAAAAGGAAAGCCTGTTTGTTGGAGCACTACCGCTCCCATTCA
CATTTCTGATGGAGGAGGCCCATTAGATACTGCAAGAATTAAAACCGTCCAGAGAAAA--
TTAGAAGAGATTCATAAAGCT--ATATCCTGAACTTCAATATCACTCCTTAGCCCTGCCT
GAGATTAGAGATAATTTTAGGCTCGATGCTCAAACTTTTGATATCCTCAATGCTACTTAC
AATTTACTTCAAATGTCCAATACAAGCCTAGCCCACGATTGTTGGCTTTGTCTTAAAA-T
GGGCCCCCC-TATTCCTCTAGCTATACCTAACCTTTTGTCGTCCTATGTCAATTACTCAA
ATGAATCCTTGGTAAATAATTCCTGTCCTATTATTTCTCCCCTCTTAGTTCAACCGATGA
CGTTTTCTAATTCCTCTTGTCTCTTTTCACCGTCATATAATAACACGAAAGAAATTGATC
TAGGCTATGTTGTGTTTGACAACTGTACCTCCATAATCAATGCCACTAACCCTTTGTGTG
CTGTAAATGGCTCGGTTTTCGTCTGTGGAAACAACATGGCATATACTTATCTACCTACAA
ATTGGACAGGGCTTTGTGTTCTGGCCACTCTTCTCCCCGACATTGATATCATCCCTGGAG
AT--GAACCTATCCCCATCCCCGCTATCGAACATTTTATTTATAGACCAAAACGAGCCAT
ACAATTTATTCCCTTGTTGGCCGGACTAGGAATCACCACTGCTTTTACTACAGGAGCCAC
AGGCCTAGGAGTCTCACTAACCCAATATACCAAATTATCCAATCAATTAATTTCAGATGT
ACAGACCTTATCCAGTACTATACAAGATTTACAAGATCAAGTAGATTCATTAGCAGAAGT
AGTTCTCCAAAATAGAAGAGGTCTAGATTTGCTAACGGCAGAACAGGGAGGGATCTGTTT
GGCTTTACAGGAAAAGTGCTGTTTTTACGCCAACAAATCCGGAATCGTCAGAGATAAGAT
AAAAAC-GTTACAAGAAGAACTAGAAAAGCGCAGAAAAGGCCTGGCCGCCAA--------
TCCCTTGTGGACTGGACTCGATGGACTTCTCCCCTATCTCCTGCCATTCCTTGGTCCTTT
ACTTACTCTTCTACTCTTTCTCACTCTCGGGCCTATAATCCTTAATAAGCTTATGGCGTT
TGTTAGACAACAAATCGAGGCCTTCCAGGCCAAGCCTATACAG-----GTCCATTATCAT
CGCCTTGAGATGACGGAAAATGGTGAGTCTTATTTGCCTTAATAAGACCACCTCCCCTGT
GTGCTGAACTGGA-CAGTCAATGACGGG-TAA-GAGGACACTATCTC-CATCGGAGCCTA
AG-ACAGGAGGGCCGCCCTT-GCTGTTGCCTTATCCCATGACGGGCCTAGAA-GATGGGG
ATGAGATGACCCAACCTAAGACAGGCGCAGTTCCCGAGGGG-TCATTT-CTT--ATCATA
AAATAATAAAAA-GGGGGACCTGTCCGGAGCTGCGCGCCCCGGCCATAGCAAATAATAAT
----GATTAAA----CGCCCGAGCTCTATTCCTTTCCACCTTCTACCTCCTCCCTAGATT
TGTTGTTTCTCTTT------TGTAT-CAATACCTCAT-AAAAGATGGCGCTCTTCCTGCT
TCTTCTTCACTTGTTTTTCCCCGAGGCC---------------GCGAAAATTGTTA--CT
TTGTAGCGCAGGCACCATCCCGCGCCCGGG-AAAATTACCAACTGACAGCGCAGGTGC--
-----------------------------AA-CATGA--CCTTCGACCAGAGAAACCA--
ATACCTA---CTTGGTCACGCCCTCT-GCGATGAGATCATC-TCCACC-TCTGGCCCAAC
CCCTTCCCCTCCAAGTGTATATAAGGCACTGCATTACTGCC--ATTAAA-CGAGACTTGA
TCAGAGCACTGTCTT-GTCTCCATTTCTC-GTGTCTCTTGTCCCCC-AAATTCCCACTCC
CTCC--TCCAGGGCCTGCTTCG-ACGATCCCGCGGGCCGGGA
>NC_018155.2 Papio anubis isolate 1X1155 chromosome 4, Panu_3.0-B
TGTCCGGAGCTGCGCACCCCGGCCATAGCAAA-TAATAATTAATGATTAAA---CGCCCG
AGCTCTATTCCTTTCCACCTTCTACCTCCTCCCTAGATTTGTTGTTTCTCTTT------T
GTATCAATA-CCTCATAATAGATGGCGCTCTTCCTGTTTTTTCTTCACTTGTTTTT-CCC
CCCGCAGC--------CGCGAAAATTGTTACTTTGTAGCGCAGGCACCATCCTGCGCCCG
GG-AAAATTACCAACTGACAGCGCAGGTGCAACA-TGACCTTCAACCAGAGAAACTAATA
CCTACTTGGTCACGCCCTCCGCGATGAGATCATCTCCGCCTCTGGCCCAACCCCTTCCCC
TCCAAGTGTATATAAGGCACTGCATTACTACCATTAAACGAGACTTGATCAGAGCACTGC
CTTGTCTCCATTTCTCGTGTCTCTTGTTCCCC--AAATTCCCACTCCCTCCTCCAGGGCC
TGCTTCGACGATCCCACGGGCCGGGATACGTGGCGCC-CGAACAGGGACCTGGAAACGAG
GGACTCCGTGAGGAAGAGGACGCCAAAGGACGGTCGACTGCTAACAAGGACAAAAGAAAT
TAAACTCTTCCGATCACCGCGGGAACCTGCC----GCGTCTGAATCGAAGGTAAGTGGCA
CGTCCGAAATGGGACAAGAATTAAGTCAACATCAAATTTATGTAGGACAATTAAAAGAGG
CTTTAAAGATACGAGGAGTAAAGGTTAAAGGTAATGATTTGTTTAAGTTTTTT-GATTTT
GTAAAAGATACTTGCCCTTGGTTCCCACAGGAAGGAACTATTGATATCAAAAGATGG-CG
TAGAGTAGGGGATTGTCTTCAGGACTATTATAATACTTTTGGGCCAGAAAAAATTCCTGT
GACCGCTTTTTCTTATTGGAACCTCATTAGAGATTTAATAGATAAGAAAGAGGCCGATCC
GCAAGTCATGGCTGCGGTCGCTCAGACAGAGCATATTTTAAAGGTTAGCTCCCGCTCCAA
CCTCGCAAAGCCTCCGCAAGATACGGAGGAGGACCTCATTTCCCTCGAAAGTGATCATGA
GGAAATTAAGTCTCCTTCTGTAACAGATAAAGAAATGCCACACGAAAACAAACC---AAA
AAAATACCCAATTTTACAGATGCTTCAAAAAGAAGAGGAAATTAATAAGCCTAATCAATC
AGACATAAATTGGGATGATTTAGAGGAAGAGGCAGCTAAATATCACAACCCTGATTTGCC
TCCCTTTACTTCATACCCGCCCCCATATAATAAGACCCATAATGAGGCTTCTGCGCCCAT
TGTTATGGCAGCAATAGATCCCAAAGAAGAATTAAAACAAAAAA-TTGCTCAACTAGAAG
AGCAAATTAAACTTGAAGAGTTACATCAATCATTGATAATTAGGCTCCAAAAGCTAAAAA
CAGGAAATGAAAAAATACTCAACTCAGACGCTACGGAGGGTTCCTTGCGCCCACCTCAGC
GGCCTGGACAACATGTTCCAAGAGGGGGGTTGGTTGCTAGCCGACGTAGAGAAGACTCCT
CCCCCAAAGACGTTTTTCCGGTCACTGAAACCATAGATGAACAGGGACAGGCTTGGAGAC
ATCATACTGGATTTGACTTTACTATTATAAAAGAGTTAAAGACTGCTGCCTCTCAGTATG
GGGCTACTGCTCCATATACTCTTGCTATAGTGGAATCTGTGGCTGATAATTGGCTCACTC
CTACAGACTGGAATACCTTAGTTAGGGCAGTCCTTTCTGGGGGAGACCACTTAATTTGGA
AGTCAGAGTTCTTTGAAAATTGTAGAGATACAGCTAAAAGAAATCAACAGGCAGGAAACG
GTTGGGATTTTGATATGTTAACGGGTTCAGGTAATTATGCAGACACTTGGGCCCAAATGC
AATATGATCCTGGATTGTTCTCACAAATCCAGGCTGCTGCTACAAAAGCCTGGAGAAAAC
TTCCCGTTAAAGGAGATCCAGGGGCCTCACTCACGGCAGTTAAACAAGGACCCG-ATGAG
CCATTTTCAGACTTTGTGCATAGACTTATGACCACGGCAGGTAGAATCTTTGGAAATGCA
GAAACGGGTGTAGATTATGTTAAACAGTTAGCTTATGAAAATGCTAACCCCGCCTGCCAA
GCGGCAATCAGACCTTATCGAAAGAAAACAGATTTAACAGGATACATTCGCCTTTGTTCA
GATATTGGGCCCTCATATCAACAAGGCCTAGCAATGGCCGCCGCTTTTAGCGGCCAAACA
GTAA-GAGACTTTCTCATTAACAAAGGTAAAGATAAAGGGGGA-TGTTTTAGGTGCGGTA
AAAGG-GGACACTTTGCAAAAGATTGCCATGAAAACCAAAATAAAAA-TCCAGAAGCGAA
AATCCCAGGCCTTTGCCCAAGGTGTAAAAGAGGAAGACACTGGGCAAACGAATGTAAATC
TAAAACTGACAGTCAAGGAAATCCTTTATCTCCCAGGCAGGGAAACGGGATGAGGGGCCA
GCCCCAGGCCCCGAAACAAGCATATGGGGCAGTCAGCTTTGTTCCAGCCAGCAACAGCAA
TCCATTTCAAAGCTTAGTAGAGCAA-CCCCAGGAAGTGCAGGACTGGACCTCAGTTCCAC
CTCCCACACAGTACTAACACCTGAAATGGGACCACAAACCTTAAATACTGGAATATATGG
ACC-CTTACCACCTAACACTTTTGGGCTACTTTTAGGAAGAAGTAGTGTCACCATGAGAG
GCTTACAAGTCCTCCCTGGAGTTATCGATAATGATTATGAAGGAGAAATTAAAATTATGG
---------CCAGAGCTATTGATAGTATTATTACTGTCCCTCAAGGAGTTAGAATAGCTC
AGTTAATCCTGCTACCTTTGGTTAAAACAGATAATAATATCCAACACTCT-AATAGAAAT
ATAAAAGGTTTC-GGATCATCAGAGATATATATTGGATGCAACCAATTACAAATCAAAAA
CCCTCTCTAACCTTATGGTTAGACGGGAAGGCATTTACTGGGCTAATAGACACAGGGGCT
GATGTAACTATCATTAAACAGGAAGATTGGCCCTCTCATTGGCCTACCACAGAGACTTTA
ACTCACTTAAGAGGAATTGGGCAAAGCAGTAATCCATAAACAAAGTTCTAAATACCTAAC
ATGGACAGATAAAGAAAACAATTCAGGCCTCATTAAGCCATTTGTCATCCCTTACCTACC
TGTTAACCTGTGGGGGCGAGATCTGCTCGCTCAAATGAAAATTATAATGTGTAGTCCAAA
TGATATAGTTACTGCACAAATGTTAACTCAAGGATACACCCCTGGTAAAGGTCTTGGAAA
AGGAGAAAACGGTATCCCACAGCCTATACTGGTTTCAGGACAACTTGATAAAAAGGGGTT
TGGAAATTTTTAGCTCAGGTCACTGACATACCTGCACCCCAAAGGTGCGCTGACCCCATT
ACTTGGAAGTCAGATGAGCCCGTTTGGGTTGATCAGTGGCCTTTACTCAATGATAAGCTA
AGTGCCGCCCAACAGTTAGTGCAGGAACAACTGGAAGCAGGACATATTGTAGAAAGTAAT
TCTCCTTGGAATATACCTATTTTTGTTATTAAAAAGAAGTCTGGCAAATGGAGACTCTTA
CAAGATTTAAGAGCAGTAAATATCACTATGATCCTTATGGGTGCCTTACAACCAGGATTG
CCTTCACCAGTTGCGATTCCTCAAAAATATTTTAAAATCATTATTGACCTTAAAGACTGC
TTTTTT-ACAATTCCCCTTCACCCTGCTGACCAAAAAAGATTTGCCTTTAGTCTTCCATC
TACAAATTTTAGACAACCAATGAAGCGCTATCAATGGAAAGTCTTACCTCAGGGTATGGC
CAATAGTCCTACCTTGTGTCAAAAATATGTAGCTGCTGCTATAGAGCCAGTCAGAAAAAC
ATGGACACAAATGTATATTATACATTATATGGATGATATTTTAATAGCAGGAGAAATTGG
CGAACAAGTCTTACAGTGTTTTGCCCAACTCAAACAGGAGTTAACAGCAGCCGGACTACA
AATAGCCCCAGAAAAAG---TACAATTACAGGATCCATACACCTATCTTGGTTTCCAAAT
TAATGG-ACCCAAAATCATTAATCAAAAGGCT-GTTATACGTCGTGATCATTTAAAAACT
TTAAATGATTTCCAGAAATTACTAGGAGACATAAATTGGCTTCGGCCGTACTTAAAACTC
ACTACAGGG-GAGTTAAAACCTCTTTTCGATATATTAAAAGGAGACTCTAATCCAAAATC
TCCCAGGTCCATTACTAAAGAAGCATTAATAGCACTCCAACAGGTGGAATATGCCATTGC
AACACAA---TTTG-TTA----------CCAGTATTAATTATTCTCAGCCATTAATATTC
ATTATTTTTAACACAGCAATAACCCCTACTGGCTTATTCTGGCAGAATAATCCCATTATG
TGGGTACACCTGCCT--TCCTCCCCTAAAAAGGTTTTGTTGCCTTATTATGATGCCATAG
CTGATCTAATTATCTTGGGAAGAGAAAACAGTAGAAAATACTTTGGAATAGAACCCTCTA
CCATTATACAGCCCT-----------ACACTCAATCTCACATCCATTGGCTGTTACAAAA
TACGGAAGCCTGGCCAATTGCTTGCGCTTCTTACACTGGCGCAGTTGACAACCATTACCC
ACCTAACAAACTCATTCAATTTTGCAAACTTCATGCGTTTGTGTTTCCCCATATTACCAG
TAAAGAACCCCTCAATGACGCATTACTAATTTTCACTGATGGATCTTCCACAGGACTTGC
CGCTTACACCTACAATGATGTAATCGTTAAATTCCAGACCACTTATACATCAGCTCAGCT
GGTCGAATTGCAAGCTATAATTGCAGCATTATCAGCTTTTCCTTGTCAGCCACTTAACAT
TTACACAGACAGCGCCTACCTGGCTCATTCAATACCCCTCTTAGAGACCGTGCCTCAAAT
TAAACATATTTCAGACACAGCTAACCTATTTTTACAATGTCAACAACTTATTCAAAAAA-
GGACTACTCCCTTTTTTCTTGGACATATTAGAGCACATTCA-GGATTACCGGGACCTTTA
ACACAAGGTAACGCAACAGCCGACACGGCAACAAAAACCATAGCCACAGTCACTATAGAC
AATTTACAACAAGCA-CAAAAAGCACACGCCTTACATCATTTAAACGCCCAAACCTTAAG
GCTCATGTTTAAACTTACCAGAGAACAAGCTCGACAAATAGTTAAACAATGCGCCAACTG
CATAACGTATTTACCTGTTCCTCATTTAGGAGTTAACCCCCGAGGACTCATCCCCAACGA
AATTTGGCAAATGGACGTTACTCACCACTCAGAATTCGGTCAATTAAAATATATCCATGT
ATGCATA--GACACCTATAGTGGGTTCATTATTGCAACTCT-CCAAACAGGAGAGGCCAC
GAAACATGTCATAGCTCATTTATTACACTGCTTTTCTATCTTAGGAATACCCAAACAAAT
TAAAACAGATAATGGCCCTGGTTATATAGCCAAAGCCTTTTTACAATTCTGTAATACCCT
ACAAATTAAACATACCACAGGCATTCCCTACAATCCCCAAGGACAAGGTATAGTAGAAAG
AGCCCATCTGTCATTAAAAACTGTTATCACAAAATTAAAAGGGGGGAGCTGGTACCCCGT
GAAGGGTACCCCCAGAAACATACTCAATCATGCCCTGTTTATCCTTAATTTTTTAAATTT
GGACAGTCATGGAAAATCTGCTGCCGATCATTTCTGGCATCCTGAATCTCAAAAACAGTT
CGCAATGGTAAAATGGAAAGATCCACTTGATAATTCATGGCATGGCCTCGATCCAGTTTT
AATTTGGGGAAGAGGCTCAGTATGCATCTTCTCGCAAAAAAA-TGATGCAGCCAGATGGC
TGCCTGAAAGATTGGTAAGACAAATAAATCATAACCATTGTCAGTCCAGGGAAGATAAAT
CTCCCTGAGAAGTTTCTTCCTTTTTGTTTTTCAGAAAATGAAGCCTAAAATGAGATTCCT
TTGGAAAATAATCGCTCTATATAGCATAGTGACAGTCTATGCAGGTTTTGGTGACCCTTG
TAAAGCGAGAGAATTAATACGAAAACAATACGGACAGCCTTGTGACTGCAGAGGGGGACA
AGTATCTGAACCTCCGTCAGACAGAATCACCCAGGTGACTTGCGCGGGCAAGATAGCTTA
CCTAATGCCAGACCAGTTATGGAAATGTAAGTCTACCCCAAGAGATACCTCACC---TAG
CGGGCCGCTCCTAGAATGCCCTTGTAGCTCTTTTCAATCTTCTATACATAGTTCCTGTTA
TACCTCCTATCAACAATGCAAATCAGGCAATAAGACATACTATACGGCCACGTTATTAAA
AACACAAACTGGAGGTACCAGTGACGTACAAGTATTAGGATCCACTAATAAACTTGTACA
ATCTCCTTGTAACGGCCAAAAAGGAAAGCCTGTTTGT-GGAGCACTACCGCTCCCATTCA
CATTTCTGATGGAG--AGCCCATTAGATATTGCAAGAATTAAAACCGTCCAGAGAAAA--
TTAGAAGAGATTCATAAAGCTCTATATCCTGAACTTCAATATCACCCCTTAGCCCTGCCT
GAGATTAGAGATAATTTTAGGCTCGATGCTCAAACTTTTGATATCCTCAATGCTACTTAC
AATTTACTTCAAATGTCCAATACAAGCCTAGCCCACGATTGTTGGCTTTGTCTTAAAA-T
GGGCCCCCC-TATTCCTCTAGCTATACCTAACCTTTTGTTGTCCTATGTCAATTACTCAA
ATGAATCCTTGGTAAATAATTCCTGTCCTATTATTTCTCCCCTCTTAGTTCAACCGATGA
CGTTTTCTAATTCCTCTTGTCTCTTTTCACTGTCATATAATAACACTAAAGAAATTGATC
TAGGCTATGTTGTGTTTGACAACTGTACCTCCATAATCAATGCCACTAACCCTTTGTGTG
CTGTAAATGGCTCGGTTTTCGTTTGTGGAAACAACATGGCATATACTTATCTACCTACAA
ATTGGACAGGGCTTTGTGTTCTGGCCACTCTTCTCCCCGACATTGATATCATCCCTGGAG
AT--GAACCTATCCCCATCCCCACTATTGAACATTTTATTTATAGACCGAAACGAGCCAT
ACAATTTATTCCCTTGTTGGCCGGACTAGGAATCACCACTGCTTTTACTACAGGAGCCAC
AGGCCTAGGAGTCTCACTAACCCAATATACCAAATTATCCAATCAATTAATTTCAGATGT
ACAGACCTTATCCAGTACTATACAAGATTTACAAGATCAAGTAGATTCATTAGCAGAAGT
AGTTCTCCAAAATAGAAGAGGTCTAGATTTATTAACAGCAGAGCAGGGAGGGATCTGTTT
GGCTTTACAGGAAAAGTGCTGTTTTTATGCCAACAAATCCGGAATCGTCAGAGATAAGAT
AAAAAC-GTTACAAGAAGAACTAGAAAAGTGCAGAAAAGGCCTGGCCGCCAA--------
TCCCTTGTGGACTGGACTCGATGGACTTCTCCCCTATCTCCTGCCATTCCTTGGTCCTTT
ACTTACTCTTCTACTCTTTCTCACTCTCGGGCCTATAATCCTTAATAAGCTTATGGCATT
TGTCAGACAACAAATCGAGGCCTTCCAGGCCAAACCTATACAG-----GTCCATTATCAT
CGCCTTGAGATGACTGAAAATGGTGAGTCTTATTTGCCTTAATAAGACCACCTCCCCTGC
GTGCTGAACTGGA-CAGTCAATGACGGG-TAA-GAGGACACTATCTC-CATCGGAGCCTA
AG-ACAGGAGGGCCACCCTT-GCTGCTGCCTTATCCCATGACGGGCCTAGAA-GATGGGG
ATGAGATGACCCAACCTAAGACAGGCGCAGTTCCCGAGGGG-TCATTT-CTT--ATCATA
AAATAATAAAAA-GGGGGACCTGTCCGGAGCTGCGCACCCCGGCCATAGCAAATAATAAT
TAATGATTAAA----AGCCCGAGCTCTATTCCTTTCCACCTTCTACCTCCTCCCTAGATT
TGTTGTTTCTCTTT------TGTAT-CAATACCTCAT-AATAGATGGCGCTCTTCCTGTT
TTTTCTTCACTTGTTTTTCCCCACG------------------GCGAAAATTGTTA--CT
TTGTAGCGCAGGCACCATCCCGCGCCCGGG-AAAATTACCAACTGACAGCGCAGGTGC--
-----------------------------AA-CATGA--CCTTCGACCAGAGAAACTA--
ATACCTA---CTTGGTCACGCCCTCC-ACGATGAGATCATC-TCCGCC-TCTGGCCCAAC
CCCTTCCCCTCCAAGTGTATATAAGGCACTGCATTACTGCC--ATTAAA-CGAGACTTGA
TCAGAGCACTGTCTT-GTCTCCATTTCTC-GTGTCTCTTGTTCCCC-AAATTCCCACTCC
CTCC--TCCAGGGCCTGCTTCG-ACGATCCCGCGGGCCGGGA
>NC_041760.1:63495810-63503992 Macaca mulatta isolate AG07107 chromosome 7, Mmul_10
TGTCCGGAGCTGTGCGCCCCGGCCATAGCAAA-TAATAATTAATGATTAAA---TGCCCG
AGCTCTATTCCTTTCCACCTTCTACCTCCTCCCTAGATTTGTTGTTTCTCTTT------T
GTATCAATA-CCTCATAATAGATGGCGCTCTTCCTGCTTCTTCTTCACTTGTTTCC-CCC
CCCCCCC---CACGGCGGCGAAAATTGTTACTTTGTAGCACAGGCACCATCCCGTGCCCG
GG-AAAATTACCAACTGACAGCGCAGGTGCAACA-TGACATTCGACCAGAGAAACCAATA
CCTACTTGGTCACGCCCTCTGCGATGAGATCATCTCTGCCTCTGGCCCAACCCCTTCCCC
TCCAAGTGTATATAAGGCACTGCATTACCGCCATTAAACGAGACTTGATCAGAGCACTGT
CTTGTCTCCATTTCTCGTGTCTCTTGTTCCCC--AAATTCCCACCCCCTCCTCCAGGGCC
TACACTGACTATCCCGCGGGCCGGGATACGTGGCGCC-CGAACAGGGACCTGGAAACGAG
GGACTCCGTGAGGAAGAGGACGCCAAAGGACGGTCGACCGCTAACGAAGACAAAAGGAGT
CAAACTCTTCCGATCACCGCGGGAACCTGCC----GCGTCAGGATCGAAGGTAAGTGACG
CGTCCGAAATGGGACAAGAATTAAGCCAACATCAAATATATGTAGGACAATTAAAAGAGG
CTTTAAAGATACGAGGAGTAAAGGTTAAAGGTAATGATTTGTTTAAATTTTTT-GATTTT
GTAAAAGACACTTGCCCTTGGTTCCCACAGGAAGGAACTATTGATATTAAAAGATGG-CG
TAGAGTAGGGGATTGTTTGCAGGACTATTATAATACTTTTGGGCCAGAAAAAATTCCTGT
AACCGCCTTCTCTTATTGGAACCTCATTAGAGATTTAATAGATAAGAAGGAGGCCAATCC
GCAAGTCATGGCTGCGGTCGCTCAGACAGAGCATATTTTAAAGGTTAGCTCCCGCTCTAA
CCTCACAAAGCCTCCGCAAGATACGGAGGAAGATCTCATTTCCCTCGAAAGTGATCATGA
GGAAATGAAGTCTCCTTCTGTAACAGATAAAGAAATACCACACGAAAACAAACC---AAA
AAAATACCCAATTTTACAGATGCTTCAAAAGGAGGAGGAAATTAATAAGCCTAATCAATC
GGATATAAATTGGGATGATTTAGAGGAAGAAGCAGCTAAATATCACAACCCTGATTTGCC
TCCCTTTACTTCATACCCACCCCCATATAATAAGACACATAATGAGGCTTCTGCGCCCAT
TGTTATGGCAGCAATAGATCCCAAAGAAGAATTAAAGCAAAAAA-TTGCTCAACTAGAAG
AACAGATTAAACTTGAAGAGTTACATCAATCATTGATAATTAGGCTCCAAAAGCTAAAAA
CAGGAAATGAAAAAATACCTAACTCAGACACTATGGAGGGTTCCTTGCGCCCACTTCAGC
GGCCTGGACAACATGTTCCAAGAGGGGGGTTAGTTGCTAGCCGACATAGAGAAGACTCCT
CCCCCAAAGACGTTTTTCCAGTCACGGAAACCATAGATGAACAGGGACAGGCTTGGAGGC
ATCATACTGGATTTGATTTTACTATTATAAAAGAGTTAAAGACTGCTGCTTCTCAGTATG
GGGCTACTGCTCCATATACTCTTGCTATAGTGGAATCTGTAGCTGAGAATTGGCTCACTC
CTACGGACTGGAATACCTTAGTCAGGGCAGTTCTTTCTGGGGGAGACCACTTAATTTGGA
AGTCAGAGTTCTTTGAAAATTGTAGAGATACAGCTAAAAGAAATCAACATGCAGGAAACG
GTTGGGATTTTGATATGTTAACTGGTTCAGGTAATTATGCAGACACTCAGGCCCAAATGC
AATATGACCCTGGACTGTTCTCACAAATCCAGGCTGCTGCTACAAAAGCCTGGAGAAAAC
TTCCCGTTAAAGGAGATCCAGGGGCCTCGCTCACAGCGGTTAAACAAGGACCCG-ATGAG
CCATTTTCAGACTTTGTGCATAGACTTATGACCACGGCAGGTAGAATCTTTGGAAATGCA
GAAACGGGTGTAGATTATGTTAAAAAGTTAGCTTATGAAAATGCTAACCCCGCCTGCCAA
GCGGCAATCAGACCTTATCGAAAGAAAACAGATTTAACAGGATACATTCGCCTTTGTTCA
GATATTGGGCCCTCATATCAACAAGGCCTAGCAATGGCCGCCGCTTTTAGCGGCCAAACA
GTAA-GAGATTTCCTCATTAACAAAGGTAAAGATAAAGGGGGA-TGTTTCAGATGCGGTA
AAAGG-GGATACTTTGCAAAAGATTGCTGTGAAAACCAAAATAAGAG-TCCAGAAGCAAA
AATCCCAGGCCTTTGCCCAAGGTGTAAAAGAGGAAGGCACTGGGCAAACGAATGTAAATC
TAAAACTGACAGTCAAGGAAATCCTTTACCCCCCAGGCAGGGAAACGGGATGAGGGGCCA
GCCTCAGGCCCCGAAACAAGCATATGGGGCAGTCAGCTTTGTTCCAGCCAGCAACAGCAA
TCCATTTCAAAGCTTAGTAGAGCAA-CCCCAGGAAGTGCAGGATTGGACCTCAGTTCCAC
CTCCCACACAATACTAACACCTGAAATGGGACCGCAAACCTTAAATACCGGAATATATGG
ACC-CTTACCAGCTAATACTTTTGGGCTACTTTTAGGAAGAAGTAGTGTCACCATGAGAG
GCTTACAAGTCCTCCCTGGAGTTATTGATAATGATTATGAAGGAGAAATTAAAATTATGG
---------CCAGAGCTATTGATAGTATTATTACTGTCCCTCAAGGAGTTAGAATAGCTC
AGTTACTCCTGCTACCTTTGGTTAAAACAGATAATAATATCCAATACTCT-AATAGAAAT
ACAAAAGGTTTC-GGATCATCAG--AGATATATTGGGTGCAACCAATTACAAATCAAAAA
CCCTCTCTAACCTTATGGTTAGACGGGAAGGCATTCACTGGACTAATAGACACAGGGGCT
GATGTAACGATCATTAAACAGGAAGATTGGCCCTCTCATTGGCCTACCACAGAAACTTTA
ACTCACTTGAGAGGAATTGGACAAAGCAGTAATCC-TAAACAAAGTTCTAAATATCTAAC
ATGGACAGATAAAGAAAACAATTCAGGCCTCATTAAGCCATTTGTCATTCCTCACCTACC
TGTTAACCTTTGGGGGCGAGATTTACTCTCTCAAATGAAAATTATAATGTGTAGTCCAAA
TGATATAGTTACTGCACAAATGTTAACTCAAGGATACACCCCTGGTAAAGGTCTTGGAAA
AGGAGAGAACGGTATCCCACAGCCTATACTGGTTTCAGGACAACTTGATAAAAAGGGGTT
TGGAAATTTTTAGCTCAGGCCACTGACATACCTGCACCCCAAAGGTGCGCTGACCCCATT
ACTTGGAAGTCAGATGAGCCCGTTTGGGTTGATCAGTGGCCTTTACTCAATGATAAACTA
AGTGCTGCCCAACAGTTAGTGCAGGAACAACTAGCAGCAGGACATATTGAGGAAAGTAAT
TCCCCTTGGAATACACCTATTTTTGTTATTAAAAAGAAGTCTGGTAAATGGAGACTCTTA
CAAGATTTAAGAGCAGTAAATATCACTATGATCCTTATGGGTGCCTTACAACCAGGATTG
CCTTCACCGGTTGCGATTCCTCAAAAATATTTTAAAATCGTTATTGACCTTAAAGATTGC
TTTTTT-ACAATTCCCCTTCACCCTGCTGACCAGAAAAGATTTGCCTTTAGTCTTCCATC
TACAAATTTTAAACAACCAATGAAGCGCTATCAATGGAAAGTCTTACCTCAGGGTATGGC
CAATAGTCCTACCTTGTGTCAAAAATATGTAGCTGCCGCTATAGAGCCAGTCAGAAAAAC
ATGGGCACAAATGTATATTATACATTATATGGATGATATTTTAATAGCAGGAGAAATTGG
CGAACAAGTCTTACAGTGCTTCGCCCAACTCAAACAGGAGTTAACAGCAGCCGGACTACA
AATAGCCCCAGAAAAGG---TACAATTACAAGATCCATACACCTATCTTGGTTTCCAAAT
TAATGG-ACCCAAAATCATTAATCAAAAGGCC-GTTATACGTCGTGATCATTTAAAAACT
TTAAATGATTTCCAAAAATTACTGGGAGACATAAATTGGCTTCGGCCGTACTTAAAGCTC
ACCACAGGA-GAGTTAAAACCTCTTTTCGATATATTAAAAGGAGACTCTAATCCAAAATC
CCCCAGGTCCATTACTAAAGAAGCATTAATAACACTCCAACAGGTAGAACATGCCATTGC
AACACAA---TTTG-TTA----------CCAGCATTGATTATTCTCAGCCATTAATATTC
ATTATTTTTAACACAACAATAACCCCTACTGGCTTATTCTGGCAAAATAATCCCATTATG
TGGGTACACCTGCCC--TCCTCCCCTAAAAAGGTTTTGTTGCCTTATTATGATGCCATAG
CTGATCTAATTATCTTGGGAAGAGAAAACAGTAGAAAATACTTTGGAATAGAACCCTCTA
CTATTATACAACCCT-----------ACACTCAATCACACATCCATTGGCTGTTACAAAA
TACGGAAGCCTGGCCAATTGCTTGCGCTTCTTACACTGGCGTGATTGACAACCATTACCC
ACCTAACAAACTCATTCAATTTTGCAAACTTCATGCGTTTGTATTTCCCCATATTACCAG
TAAAGAACCTCTCAATGACGCATTACTAATTTTCACTGATGGATCTTCCACAGGACTTGC
CGCTTACACTTACAATAATGTAGTCGTTAAATTCCAGACCACTTATACATCAGCTCAGCT
GGTCGAATTGCAAGCTATAATTGCAGCACTATCAGCTTTTCCTTGTCAGCCACTTAACAT
TTATACAGACAGCGCCTACCTGGCTCATTCAATACCCCTCTTAGAGACCGTGTCTCAAAT
TAAACATATTTCAGACACAGCTAACCTATTTTTACAATGCCAACAACTTATTCAAAAAA-
GGACTACTCCCTTTTTTCTTGGGCATATTAGGGCACATTCA-GGATTACCGGGACCTTTA
ACTCAAGGTAACGCAACAGCCGACACGGCAACAAAAACCATAGCCACAGTCACTACAGAC
AATTTGCAACAAGCG-CAAAAAGCACATGCCTTACATCATTTAAACGCCCAAACCTTAAG
GCTTATGTTTAAACTTACCAGAGAACAAGCTCGACAAATAGTTAAACAATGCGCCAACTG
CATAACATATTTACCTGTTCCCCATCTAGGAGTTAATCCCCGAGGACTCATCCCCAACGA
AATTTGGCAAATGGACGTTACTCACCACTTAGAATTCGGTCAAGTAAAATATATCCATGT
ATGCATA--GACACCTATAGTGGATTCATCAGTGCAACTCT-CCAAACAGGAGAGGCCAC
CAAACATGTCATAGCTCATTTATTACACTGCTTTTCTATTTTAGGAATACCCAAACAAAT
CAAAACAGATAATGGCCCCGGTTATATAGCCAAAACCTTCTTACAATTTTGTAATACCCT
ACAAATTAAATATACCACAGGCATTCCCTATAATCCCCAAGGACAAGGTATAGTAGAAAG
AGCTCATCTGTCATTAAAAACTGTTATCACAAAATTAAAAGGGGGGAGCTGGTACCCCGT
GAAGGGTACCCCCAGAAACATACTCAATCATGCCCTGTTTATCCTTAATTTTTTAAATTT
GGACAGTCATGGAAAATCGGCTGCCGACCGTTTCTGGCATCCTGAATCTCAAAAACAGTT
TGCAATGGTAAAATGGAAAGATCCACTCGATAGTTCATGGCATGGCCCCGATCCAGTTTT
AATTTGGGGAAGAGGCTCAGTATGCATCTTCTCACAAAAAAA-TGATGCAGCCAGATGGC
TGCCTGAAAGATTGGTAAGACAAATAAATCATAACCATTGTCAGTCCAGGGAAGATAAAT
CTCCCTGAGAAGTTCTTTCCTTCTTGTTTTTCAGAAAATGAAGCCTAACATGAGATTCCT
TTGGGGAATAATCACTCTATATAGCATAGTGGCAGTCTATGCAGGTTTTGGTGACCCTCG
TAAAGCAAGAGAATTATTACGAAAACAATACGGCCAGCCTTGTGACTGCAGAGGGGGACA
AATATCTGAACCTCCGTCAGATAGAATCACCCAGGTGACTTGCGTGGGCAAGACAGCTTA
CCTAATGCCAAACCAGTTATGGAAATGTAAGTCTACCCCAAGAGATACCTCACC---TAG
CGGGCCGCTCCTAGAATGCCCTTGTAGCTCTTTCCAATCTTCTGTACATAGTTCCTGTTA
TGCCTCCTATCAACAATGCAAATCAGGCAATAGAACATACTATACGGCCACGTTACTAAA
AACACAAACTGGAGGTACCAATAGCGTACAAGTATTAGGATCCACTAATAAACTTGTACA
ATCTCCTTGTAACGGCCAAAAAGGAAAGCCTGTTTGTTGGAGCACTACCGCCCCCATTCA
CATTTCTGATGGAGGAGGCCCATTAGATATTACAAGAATTAAAACCGTCCAGAAAAAA--
TTAGAAGAAATTCATAAAGCTTCTTATCCTGAACTTCAATATCACCCTTTAGCCCTGCCT
GAGCTTATCTCTAATTTTAGGCTCGATGCTCAAACCTTCGATATCCTCAATGCTACTTAC
AATTTACTTCAAATGTCCAATACAAGCCTGGCCCACGATTGTTGGCTTTGTCTTAAAA-T
GGGCCCCCC-TATTCCTCTAGCCATACCTAACCTTTCATTGCCCTATGTCAATTACTCAA
ATGAATCCTTAGTAAATAATTCCTGTCCTATTACCCCCCCACTCTTAGTTCAACCGATGA
CGTTTTCTAATTCCTCTTGCCTCTTTTCACCATCATATAATAACACTAAAGAAATTGATT
TAGGCTATGTTGTGTTTGGCAACTGTACTTCCATAATCAATGCCACCAACTCTTTGTGTG
CTATAAATGGCTCGGTTTTCGTTTGTGGAAACAACATGGCATATACGTATCTACCTACAA
ATTGGACAGGGCTTTGTGTTCTGGCCACTCTTCTCCCCGACATTGATATCATCCCTGGAA
AT--GAACCTATCCCCATCCCCGCTATTGAACATTTTATTTATAGACCGAAATGAGCCAT
ACAATTTATTCCCTTGTTGGCTGGACTAGGAATCACCACTGCTTTTACTACAGGAGCCAC
AGGCCTAGGAGTCTCACTAACCCAATATACTAAATTATCCAATCAATTAATCTCAGATGT
ACAGACCTTATCCAGTACTATACAAGATTTACAAGATCAAGTAGATTCATTAGCAGAAGT
AGTTCTCCAGAATAGAAGAGGCCTAGATTTGTTAACGGCAGAACAGGGAGGGATCTGTTT
GGCTTTACAGGAAAAGTGCTGTTTTTACCCCAACAAATCCGGAATCGTCAGAGATAAGAT
AAAAAC-GTTACAAGAAGAACTAGAAAAGCCCAGAAAAGGCCTGGCCGCCAA--------
TCCCTTGTGGACTGGACTCAATGGACTTCTCCCCTATCTCCTGCCATTTCTTGGTCCTTT
ACTTACTCTTCTACTCTTCCTCACTCTCGGGCCTATAATCCTTAATAAGCTTATGGCATT
TGTCAGACAACAAATCGAGGCCTTCCAGGCCAAACCTATACAG-----GTCCATTATCAT
CGCCTTGAGATGACTGAAAATGGTGAGTCTTATTTACCTTAATAAGACCACCTCCCCTGT
GTGCTGAACTGGA-CAGTCAATGATGGG-TAA-GAGGACACTATCCC-CATCGGAGCCTA
AG-ACAGGAGGGCCACCCTT-GCTGCTGCCTTATCCCATGACGGGCCTAGAA-GATGGGG
ATGAGTTGACCCAACCTAAGACAGGCGCAGTTCCCGAGGGG-TCATTT-CTT--ATCATA
AAATAATAAAAA-GGGGGACCTGTCCGGAGCTGCACGCCCCGGCCATAGCAAATAATAAT
TAATGATTAAA----CGCCCGAGCTCTATTCCTTTCCACCTTCCACCTCCTCCCTAGATT
TGTTGTTTCTCTTT------TGTAT-CAATACCTCAT-AATAGATGGCGCTCTTCCTGCT
TCTTCTTCACTTGTTTTTCCCCCCCGCGGCT------------GCGAAAATTGTTA--CT
TTGTAGCACAGGCACCATCCCGTGCCCGGG-AAAATTACCAACTGACAGCGCAGGTGC--
-----------------------------AA-CATGA--CGTTCGACCAGAGAAACCA--
ATACCTA---CTTGGTCACGCCCTCT-GCGATGAGATCATC-TCCGCC-TCTGGCCCAAC
CCCTTCCCCTCCAAGTGTATATAAGGCACTGCATTACCGCC--ATTAAA-CGAGACTTGA
TCAGAGCACTGTCTT-GTCTCCATTTCTC-GTGTCTCTTGTCCCCC-AAATTCCCACTCC
CTCC--TCCAGGGCCTGCTTCG-ACGATCCCGCGGGCCGGGA
>NC_027895.1 Macaca mulatta isolate 17573 chromosome 3, Mmul_8.0.1-A
TGTCCGGAGCTGCGTGCCCCGGCCATAGCAAA-TAATAATTAATGATTAAA---CGCCCG
AGCTCTATTCCTTTCCACCTTCTACCTCCTCCCTAGATTTGTTGTTCCTCTTT------T
GTATCAATA-CCTCATAATAGATGGCGCTCTTCCTGCTGCTTCTTCACTTGTTTTT-CCC
CCCCGGC---------TGCGAAAATTGTTACTTTGTAGCACAGGCACCATCCCGTGCCCG
GG-AAAATTACCAACTGACAGCGCAGGTGCAACA-TGACGTTTGACCAGAGAAACCAATA
CCTACTTGGTCACGCCCTCTGCGATGAGATCATCTCTGCCTCTGGCCCAACCCCTTCCCC
TCCAAGTGTATATAAGGCACTGCATTACCGCCATTAAATGAGACTTGATCAGAGCACTGT
CTTGTCTCCATTTCTCGTGTCTCTTGTCCCCC--AAATTCCCACTCCCTCCTCCAGGGCC
TGCTTCGACGATCCCGCGGGCCGGGATACGTGGCGCC-CGAACAGGGACCTGGAAATGAG
GGACTCCGTGAGGAAGAGGACGCCAAAGGACGGTCGACCGCTAACGAAGACAAAAGGAGT
CAAACTCTTCCGATCACCGCGGGAACCTGCC----GCGTCAGGATCGAAGGTAAGTGACG
CGTCCGAAATGGGACAAGAATTAAGCCAACATCAAATATATGTAGGACAATTAAAAGAGG
CTTTAAAGATACGAGGAGTAAAGGTTAAAGGTAATGATTTGTTTAAATTTTTT-GATTTT
GTAAAAGACACTTGCCCTTGGTTCCCACAGGAAGGAACTATTGATATTAAAAGATGG-CG
TAGAATAGGGGATTGTCTTCAGGACTATTATAATACTTTTGGGCCAGAAAAAATTCCTGT
AACCGCCTTCTCTTATTGGAACCTCATTAGAGATTTAATAGATAAGAAGGAGGCCAATCC
GCAAGTCATGGCTGCGGTCGCTCAGACAGAGCATATTTTAAAGGTTAGCTCCCGCCCTAA
CCTCGCAAAGCCTCCGCAAGATACGGAGGAGGATCTCATTTCCCTCGAAAGTGATCATGA
GGAAATTAAGTCTCCTTCTGTAACAGATAAAGAAATGCCACACGAAAACAAACC---AAA
AAAATACCCGATTTTACAGATGCTTCAAAAAGAGGAGGAAATTAATAAGCCTAATCAATT
GGACATAAATTGGGATGATTTAGAGGAAGAGGCAGCTAAATATCACAACCCTGATTTGCC
TCCCTTTACTTCATACCCACCCCCATATAATAAGACACATAATGAGGCTTCTGCGCCCAT
TGTTATGGCAGCAATAGATCCCAAAGAAGAATTAAAGCAAAAGA-TTGCTCAACTAGAAG
AGCAAATTAAACTTGAAGAGTTACATCAATCATTGATAATTAGGCTCCAAAAGCTAAAAA
CAGGAAATGAAAAAATACCTAACTCAGACGCTATGGAGGGTTCCTTGCGCCCACTTCAGC
GGCCTGGACAACATGTTCCAAGAGGGGGGTTAGTTGCTAGCCGACATAGAGAAGACTCCT
CCCCTAAAGACGTTTTTCCGGTCACGGAAACCATAGATGAACAGGGACAGGCTTGGAGGC
ATCATACTGGATTTGATTTTACTATTATAAAAGAGTTAAAGACTGCTGCCTCTCAGTATG
GGGCTACTGCTCCATATACTCTTGCTATAGTGGAATCTGTGGCTGATAATTGGCTCACTC
CTACAGACTGGAATACCTTAGTTAGGGCAGTCCTTTCTGGGGGAGACCACTTAATTTGGA
AGTCAGAGTTCTTTGAAAATTGTAGAGATACAGCTAAAAGAAATCAACAGGCAGGAAACG
GTTGGGATTTTGATATGTTAACAGGTTCAGGTAATTATGCAGACACTCGGGCCCAAATGC
AATACGACCCTGGACTGTTCTCACAAATCCAGGCTGCTGCTACAAAAGCCTGGAGAAAAC
TTCCCGTTAAAGGAGATCCAGGGGCTTCGCTCACAGCGGTTAAACAAGGACCCG-ATGAG
CCATTTTCAGACTTTGTGCATAGACTTATGACCACGGCAGGTAGAATCTTTGGAAATGCA
GAAACGGGTGTAGATTATGTTAAACAGTTAGCTTATGAAAATGCTAACCCCGCCTGCCAA
GCGGCAATCAGACCTTATCGAAAGAAAACAGATTTAACAGGATACATTCGCCTTTGTTCA
GATATTGGGCCCTCATATCAACAAGGCCTAGCAATGGCCGCCGCTTTTAGCGGCCAAACA
GTAA-GAGATTTCCTCATTAACAAAGGTAAAGATAAAGGGGGA-TGTTTTAGATGCAGTA
AAAGG-GGACACTTTGCAAAAGATTGCTGTGAAAACCAAAATAAGAG-TCCAGAAGCAAA
AATCCCAGGCCTTTGCCCAAGGTGTAAAAGAGGAAGGCACTGGGCAAACGAATGTAAATC
TAAAACTGACAGTCAAGGAAATCCTTTACCCCCCAGGCAGGGAAACGGGATGAGGGGCCA
GCCTCAGGCCCCGAAACAAGCATATGGGGCAGTCAGCTTTGTTCCAGCCAGCAACAGCAA
TCCATTTCAAAACTTAGTAGAGCAA-CCCCAGGAAGTGCGGGATTGGACCTCAGTTCCAC
CTCCCACACAGTACTAACACCTGAAATGGGACCACAGACCTTAAATACCGGAATATATGG
ACC-CTTACCACCTAACACTTTTGGGCTACTTTTAGGAAGAAGTAGTGTCACCATGAGAG
GCTTACAAGTCCTCCCTGGAGTTATCGATAATGATTATGAAGGAGAAATTAAAATTATGG
---------CCAGAGCTATTGATAGTATTATTACTGTCCCTCAAGGAGTTAGAATAGCTC
AGTTACTCCTGCTACCTTTGGTTAAAACAGATAATAATATCCAATACTCT-AATAGAAAT
ATAAAAGGTTTC-GGATCATCAG--ATATATATTGGGTGCAACCAATTACAAATCAAAAA
CCCTCTCTAACCTTATGGTTAGACGGGAAGGCATTCACTGGACTAATAAACACAGGGGCT
GATGTAACGATCATTAAACAGGAAGATTGGCCCGCTCATTGGCCTACTACAGAAACTTTA
ACTCACTTGAGAGGAATTGGACAAAGCAGTAATCC-TAAACAAAGTTCTAAATATCTAAC
ATGGACAGATAAAGAAAACAATTCAGGCCTCATTAAGCCATTTGTCATTCCTCACCTACC
TGTTAACCTTTGGGGGCGAGATCTGCTCTCTCAAATGAAAATTATAATGTGTAGTCCAAA
TGATATAGTTACTGCACAAATGTTAACTCAAGGATACACCCCTGGTAAAGGTCTTGGAAA
AGGAGAAAACGGTATCCCACAGCCTATACTGGTTTCAGGACAACTTGATAAAAAGGGGTT
TGGAAATTTTTAGCTCAGGCCACTGACATACCTGCACCCCAAAGGTGCGCTGACCCCATT
ACTTGGAAGTCAGATGAGCCCATTTGGGTTGATCAGTGGCCTTTACTCAATGATAAACTA
AATGCTGCCCAACAGTTAGTGCAGGAACAACTAGCAGCAGGACATATTGAGAAAAGTAAT
TCCCCTTGGAATACACCTATTTTTGTTATTAAAAAGAAGTCTGGTAAATGGAGACTCTTA
CAAGATTTAAGAGCAGTAAATATCACTATGATCCTTATGGGTGCCTTACAACCAGGATTG
CCTTCACCAGTTGCGATTCCTCAAAAATATTTTAAAATCATTATTGACCTTAAAGATTGC
TTTTTT-ACAATTCCCCTTCACCCTGCTGACCAAAAAAGATTTGCCTTTAGTCTTCCATC
CACAAATTTTAAACAACCAATGAAGCGTTATCAATGGAAAGTCTTACCTCAGGGTATGGC
CAATAGTCCTACATTGTGTCAAAAATATGTAGCTGCCGCTATAGAGCCAGTCAGAAAAAC
ATGGGCACAGATGTATATTATACATTATATGGATGATATTTTAATAGCAGGAGAAATTGG
CGAACAAGTCTTACAGTGCTTCGCCCAACTCAAACAAGAGTTAACAGCAGCCGGACTACA
AATAGCCCCAGAAAAGG---TACAATTACAAGATCCATACACTTATCTTGGTTTCCAAAT
TAATGGGACCCAAAATCATTAATCAAAAGGCC-GTTATACATCGTGATCATTTAAAAACT
TTAAATGATTTCCAAAAATTACTGGGAGACATAAATTGGCTTCGGCCGTACTTAAAGCTC
ACCACAGGA-GAGTTAAAACCTCTTTTCGATATATTAAAAGGAGACTCTAATCCAAAATC
TCCCAGGTCCATTACTAAAGAAGCATTAATAGCACTCCAACAGGTAGAACATGCCATTGC
AACACAA---TTTG-TTA----------CCGGTATTGATTATTCTCAGCCATTAATATTC
CTTATTTTTAACACAACAATAACCCCTACTGGCCTATTTTGGCAGATCAATCCCATTATG
TGGGTACACCTGCCC--TCCTCCCCTAAAAAGGTTTTGTTGCCTTATTATGATGCAATAG
CTGATCTAATTATCTTGGGAAGAGAAAACAGTAGAAAATACTTTGGAATAGAACCCTCTA
CCATTATACAGCCCT-----------ACACTCAATCACGCATCCATTGGCTGTTACAAAA
TACGGAAGCCTGGCCAATTGCTTGCGCTTCTTATACTGGCGCGATTGACAACCATTACCC
ACCTAACAAACTTATTCAATTTTGCAAACTTCATGCGTTTGTATTTCCCCATATTACCAG
TAAAGAACCTCTCAATGACGCATTACTAATTTTCACTGATGGATCTTCCACAGGACTTGC
CGCTTACACTTACAATAATGTAGTCGTTAAATTCCAGACCACTTATACATCAGCTCAGCT
GGTCGAATTGCAAGCTATAATTGCAGCACTATCAGCTTTTCCTTGTCAGCCACTTAACAT
TTATACAGACAGCGCCTACCTGGCTCATTCAATACCCCTCTTAGAGACCGTGTCTCAAAT
TAAACATATTTCAGACACAGCTAACCTATTTTTACAATGTCAACAACTTATCCGAAAGA-
GGACTACTCCCTTTTTTCTTGGGCATATTAGGGCACATTCA-GGATTACCGGGACCTTTA
ACTCAAGGTAACGCAACAGCCAACACGGCAACAAAAACCATAGCCACAGTCACTACAGAC
AATTTGCAACAAGCA-CAAAAAGCACATGCCTTACATCATTTAAACGCCCAAACCTTAAG
GCTTATGTTTAAACTTACCAGAGAACAAGCTCAACAAATAGTTAAACAATGCGCCAACTG
CATAACATATTTACCTGTTCCCCATTT-GGAGTTAATCCCCGAGGACTCATCCCCAACGA
AATTTGGCAAATGGACGTTACTCACCACTTAGAATTCGGTCAACTAAAATATATCCATAT
ATGCATA--GACACCTATAGTGGATTCATCAGTGCAACTCT-CCAAACAGGAGAGGCCAC
CAAACATGTCATAGCTCATTTATTACACTGCTTTTCTATTTTAGGAATACCCAAACAAAT
CAAAACAGATAATGGCCCCGGTTATATAGCCAAAACCTTTTTACAATTCTGTAATACTCT
ACAAATTAAACATACCACAGGCATTCCCTATAATCCCCAAGGACAAGGTATAGTAGAAAG
AGCTCATCTGTCATTAAAAACTGTTATCACAAAATTAAAAGGGGGGAGCTGGTACCCCGT
GAAGGGTACCCCCAGAAACATACTCAATCATGCCCTGTTTATCCTTAATTTTTTAAATTT
GGACAGTCATGGAAAATCGGCTGCCGACCGTTTCTGGCATCCTGAATCTCAAAAACAGTT
TGCAATGGTAAAATGGAAAGATCCACTTGACAGTTCATGGCATGGCCCCGATCCAGTTTT
AATTTGGGGAAGAGGCTCAGTATGCATCTTCTCACAAAAAAA-TGATGCAGCCAGATGGC
TGCCTAAAAGATTGGTAAGACAAATAAATCATAACCATTGTCAGTCCAGGGAAGATAAAT
CTCCCTGAGAAGTTCTTTCCTTCTTGTTTTTCAGAAAATGAAGCCTAACATGAGATTCCT
TTGGGGAATAATCGCTCTATATAGCATAGTGGCAGTCTATGCAGGTTTTGGTGACCCTCG
TAAAGCAAGAGAATTATTACGAAAACAATACAGCCAGCCTTGTGATTGCAGAGGGGGACA
AGTATCTGAACCTCCGTCAGACAGAATCACCCAGGTGACTTGCGTGGGCAAGACAGCTTA
CCTAATGCCAAACCAGTTATGGAAATGTAAGTCTACCCCAAGAGATACCTCACC---TAG
CGGGCTGCTCCTAGAATGCCCTTGTAGCTCTTTCCAATCTTCTGTACATAGTTCCTGTTA
TACCTCCTATCAACAATGCAAATCAGGCAATAGAACATATTATACGGCCACGTTACTAAA
AACACAAACTGGAGGCATTAATGACGTACAAGTATTAGGATCCACTAATAAACTTGTACA
ATCTCCTTGTAACGGCCAAAAAGGAAAGCCTGTTTGTTGGAGCACTACCGCCCCCATTCA
CATTTCTGATGGAGGAGGCCCATTAGATACTGCAAGAATTAAAACCGTCCAGAAAAAA--
TTAGAAGAAATTCATAAAGCTCTATATCCGGAACTTCAATATCACCCCTTAGCCTTGCCT
GAGCTTAGAGATAATTTTAGGCTCGATGCTCAAACCTTCGATATCCTCAATGCTACTTAC
AATTTACTTCAAATGTCCAATACAAGCCTGGCCCACGATTGTTGGCTTTGTCTTAAAA-T
GGGCCCCCC-TATTCCTCTAGCCATACCTAACCTTTCATTGCCCTATGTCAATTACTCAA
ATGAATCCTTAGTAAATAATTCCTGTCCTATTA---CCCCCCCCTTAGTTCAACCGATGA
CGTTTTCTAATTCCTCTTGCCTCTTTTCACCATCATATAATAACACTAAAGAAATTGATT
TAGGCTATGTTGTGTTTGACAACTGTACCTCCATAATCAATGCCACCAACCCTTTGTGTG
CTGTAAATGGCTCGGTTTTCGTTTGTGGAAACAACATGGCATATACTTATCTACCTACAC
ATTGGACAGGGCTTTGTGTTCTGGCCACTCTTCTCCCCGACATTGATATCATCCCTGGAG
AT--GAACCTATCCCCATCCCCGCTATTGAACATTTTATTTATAGACCAAAACGAGCCAT
ACAATTTATTCCCTTGTTGGCAGGACTAGGAATCACCACTGCTTTTACTACAGGAGCCAC
AGGCCTAGGAGTCTCACTAACCCAATATACCAAATTATCCAATCAATTAATTTCAGATGT
ACAGACCTTATCCAGTACTATACAAGATTTACAAGATCAAGTAGATTCATTAGCAGAAGT
AGTTCTCCAGAATAGAAGAGGTCTAGATTTGTTAATGGCAGAACAGGGAGGGATCTGTTT
GGCTTTACAGGAAAAGTGCTGTTTTTACGCCAACAAATCCGGAATCATCAGAGATAAGAT
AAAAAC-GTTACAAGAAGAACTAGAAAAGCGCAGAAAAGGCCTGGCCGCCAA--------
TCCCTTGTGGACTGGGCTCGATGGACTTCTCCCCTATCTCCTGCCATTTCTTGGTCCTTT
ACTTACTCTTCTACTCTTCCTCACTCTCGGGCCTATAATCCTTAATAAGCTTATGGCATT
TGTCAGACAACAAATCGAGGCCTTCCAGGCCAAACCTATACAG-----GTCCATTATCAT
CGCCT-GAGATGACTGAAAATGGTGAGTCTTATTTAC-TTAATAAGACCACCTCCCCCGT
GTGCTGAACTGGA-CAGTCAATGACGGG-TAA-GAGGACACTATCCC-CATCGGAGCATA
AG-ACAGGAGGGCCGCCCTT-GCTGCTGCCTTATCCCATGACGGGCCTAGAA-GATGGGG
ATGAGTTGACCCAACCTAAGACAGGCGCAGTTCCCGAGGGG-TCATTT-CTT--ATCATA
AAATAATAAAAA-GGGGGACCTGTCCGGAGCTGCACGCCCCGGCCATAGCAAATAATAAT
TAATGATTAAA----CGCCCGAGCTCTATTCCTTTCCACCTTCTACCTCCTCCCTAGATT
TGTTGTTCCTCTTT------TGTAT-CAATACCTCAT-AATAGATGGCGCTCTTCCTGCT
GCTTCTTCACTTGTTTTTCCCCCCGCGGC-------------TGCGAAAATTGTTA--CT
TTGTAGCACAGGCACCATCCCGTGCCCGGG-AAAATTACCAACTGACAGCGCAGGTGC--
-----------------------------AA-CATGA--CGTTTGACCAGAGAAACCA--
ATACCTA---CTTGGTCACGCCCTCT-GCGATGAGATCATC-TCTGCC-TCTGGCCCAAC
CCCTTCCCCTCCAAGTGTATATAAGGCACTGCATTACCGCC--ATTAAA-CGAGACTTGA
TCAGAGCACTGTCTT-GTCTCCATTTCTC-GTGTCTCTTGTCCCCC-AAATTCCCACTCC
CTCC--TCCAGGGCCTGCTTCG-ACGATCCCGCGGGCCGGGA
>NC_041761.1:47135738-47143910 Macaca mulatta isolate AG07107 chromosome 8, Mmul_10
TGTCCGGAGCTGCGTGCCCCGGCCATAGCAAA-TAATAATTAATGATTAAA---CGCCCG
AGCTCTATTCCTTTCCACCTTCTACCTCCTCCCTAGATTTGTTGTTTCTCTTT------T
GTATCAATA-CCTCATAATAGATGGCGCTCTTCCTGCTTCTTCTTCACTTGTTTTT-CCC
CCACGGC---------CGTGAAAATTGTTACTTTGTAGCACAGGCACCATCCCGTGCCCG
GG-AAAATTACCAACTGACAGCGCAGGTGCAACA-TGACGTTTGACCAGAGAAACCAATA
CCTACTTGGTCACGCCCTCTGCGATGAGATCATCTCCGCCTCTGGCCCAACCCCTTCCCC
TCCAAGTGTATATAAGGCACTGCATTACCGCCATTAAACGAGACTTGATCAGAGCACTGT
CTTGTCTCCATTTCTCGTGTCTCTTGTCCCCC--AAATTCCCACTCCCTCCTCCAGGGCC
TGCTTCCACGATCCCGCGGGCCGGGATACGTGGTGCC-CGAACAGGGACCTGGAAACGAG
GGACTCCGTGAGGAAGAGGACGCCAAAGGACGGTCGACCGCTAATAAAGACAAAAGGAGT
CAAATTCTTCCGATCACCGTGGGAACCTGCC----GCGTCAGGATCAAAGGTAAGTGGCG
CGTCCGAAATGGGACAAGAATTAAGCCAACATCAAATATATGTAGGACAATTAAAAGAGG
CTTTAAAGATACGAGGAGTAAAGGTTAAAGGTAATGATTTGTTTAAATTTTTT-GATTTT
GTAAAAGACACTTGCCCTTGGTTCCCACAGGAAGGAACTATTGATATTAAAAGATGG-CG
TAGAGTAGGGGATTGTCTTCAGGACTATTATAATACTTTTGGGCCGGAAAAAATTCCTGT
AACCGCCTTCTCTTATTGGAACCTCATTAGAGATTTAATAGATAAGAAGGAGGCCGATCC
ACAAGTCATGGCTGCGGTCGCTCAGACAGAGCATATTTTAAAGGTTAGCTCCCGCTCTAA
CCTCGCAAAGCCTCCGCAAGATACGGAGGAGGATCTCATTTCCCTCGAAAGTGATCATGA
GGAAATTAAGTCTCCTTCTGTAACAGATAAAGAAATGCCACACGAAAACAAACC---AAA
AAAATACCCAATTTTACAGATGCTTCAAAAAGAGGAGGAAATTAATAAGCCTAATCAATC
GGACATAAATTGGGATGATTTAGAGGAAGAGGCAGCTAAATATCACAACCCTGATTTGCC
TCCCTTTACTTCATACCCACCCCCATATAATAAGATGCATAATGAGGCTTCTGCGCCTAT
TGTTATGGCAGCAATAGATCCCAAAGAAGAATTAAAGCAAAAGA-TTGCTCAACTAGAAG
AGCAAATTAAACTTGAATAGTTACATCAATCATTGATAATTAGGCTCCAAAAGCTAAAAA
CAGGAAATGAAAAAATACCCAACTCAGACGCTATGGAGGGTTCCTTGCGCCCACCTCAGC
GGCCTGGACAACATGTTCCAAGAGGGGGGTTAGTTGCTAGCCGACATAGAGAAGACTCCT
CCCCCAAAGACGTTTTTCCGGTCACTGAAACCATAGATGAACAGGGACAGGCTTGGAGGC
ATCATACTGGATTTGATTTTACTATTATAAAAGAGTTAAAGACTGCTGCCTCTCAGTATG
GGGCTACTGCTCCATATACTCTTGCTATAGTGGAATCTGTGGCTGATAATTGGCTCACTC
CTACAGACTGGAATACCTTAGTTAGGGC-GTCCTTTCTGGGGGAGACCACTTAATTTGGA
AGTCAGAGTTATTTGAAAATTGTAGAGATACAGCTAAAAGAAATCAACAGGCAGGAAACG
GTTGGGATTTTGATATGTTAACTGGTTCAGGTAATTATGCAGACACTCGGGCCCAAATGC
AATACGATCCTGGATTGTTCTCACAAATCCAGGCTGCTGCTACAAAAACCTGGAGAAAAC
TTCCCGTTAAAGGAGATCCAGGGGCTTCACTCACAGCGGTTAAACAAGGACCCG-ATGAG
CCATTTTCAGACTTTGTGCATAGGCTTATGACCACGGCAGGTAGAATCTCTGGAAATGCA
GAAACGGGTGTAGATTATGTTAAACAGTTAGCTTATGAAAATGCTAACCCCGCCTGCCAA
GCGGCAATCAGACCTTATCGAAAGAAAACAGATTTAACAGGATACATTCGCCTTTGTTCA
GATATTGGGCCCTCATATCAACAAGGCCTAGCAATGGCCGCCGCTTTTAGCGGCCAAACA
GTAA-GAGACTTCCTCATTAACAAAGGTAGAGATAAAGGGGGA-TGTTTTAGGTGCGGTA
AAAGG-CGACACTTTGCAAAAGATTGCCATGAAAACCAAAATAAGAG-TCCAGAAGCAAA
AATCCCAGGCCTTTGCCCAAGGTGTAAAAGAGGAAGGCACTGGGCAAACGAATGTAAATC
TAAAACTGACAGTCAAGGAAATCCTTTACCCCCCAGGCAGGGAAACGGGATGAGGGGCCA
GCCCCAGGCCCCGAAACAAGCATATGGGGCAGTCAGCTTTGTTACAGCCAGCAACAGCAA
TCCATTTCAAAACTTAGTAGAGCAA-CCCCAGGAAGTGCGGGATTGGACCTCAGTTCCAC
CTCCCACACAGTACTAACACCTGAAATGGGACCACAGACCTTAAATACCGGAATATATGG
ACC-CTTACCACCTAACACTTTTGGGCTACTTTTAGGAAGAAGTAGTGTCACCATGAGAG
GCTTACAAGTCCTCCCTGGAGTTATTGATAATGATTATGAAGGAGAAATTAAAATTATGG
---------CCAGAGCTATTGATAGTATTATTACTGTCCCTCAAGGAGTTAGAATAGCTC
AGTTACTCCTGCTACCTTTGGTTAAAACAGATAATAATATCCAATACTCT-AATAGAAAT
AGAAAAGGTTTC-GGATCATCAG--AGATATATTGGGTGCAACCAATTACAAATCAAAAA
CCCTCTCTAACCTTATGGTTAGATGGGAAGGCATTCACTGGACTAATAGACACAGGGGCT
GATGTAACGATCATTAAACAGGAAGATTGGCCCTCTCATTGGCCTACCACAGAAACTTTA
ACTCACTTGAGAGGAATTGGACAAAGCAGTAATCC-TAAACAAAGTTCTAAATACCTAAC
ATGGACAGATAAAGAAAACAATTCAGGCCTCATTAAGCCATTTGTCATCCCTTACCTACC
TGTTAACCTTTGGGGGCGAGATCTGCTCTCTCAAATGAAAATTATAATGTGTAGTCCAAA
TGATATAGTTACTGCACAAATGTTAACTCAAGGATACACCCCTGGTAAAGGTCTTGGAAA
AGGAGAAAACGGTATCCCACAGCCTATACTGGTTTCAGGACAACTTGATAAAAAGGGGTT
TGGAAATTTTTAGCTCAGGCCACTGACATACCTGCACCCCAAAGGTGCGCTGACCCCATT
ACTTGGAAGTCAGATGAGCCCGTTTGGGTTGATCAGTGGCCTTTACTCAATGATAAACTA
AGTGCTGCCCAACAGTTAGTGCAGGAACAACTAGCAGCAGGACATATTGAGGAAAGTAAT
TCCCCTTGGAATACACCTATTTTTGTTATTAAAAAGAAGTCTGGTAAATGGAGACTCTTA
CAAGATTTAAGAGCAGTAAATATCACTATGATCCTTATGGGTGCCTTACAACCAGGATTG
CCTTCACCGGTTGCGATTCCTCAAAAATATTTTAAAATCGTTATTGACCTTAATGATTGC
TTTTTT-ACAATTCCCCTTCACCCTGCTGACCAGAAAAGATTTGCCTTTAGTCTTCCATC
TACAAATTTTAAACAACCAATGAAGCGCTATCAATGGAAAGTCTTACCTCAGGGTATGGC
CAATAGTCCTACCTTGTGTCAAAAATATGTAGCTGCCGCTATAGAGCCAGTCAGAAAAAC
ACGGGCACAGATGTATATTATACATTGTATGGATGATATTTTAATAGCAGGAGAAATTGG
CGAACAAGTCTTACAGTGTTTTGCCCAACTCAAACAGGAGTTAACAGCAGCAGGACTACA
AATAGCCCCAGAAAAGG---TACAATTACAAGATCCATACACCTATCTTGGTTTCCAAAT
TAATGG-ACCCAAAATCATTAATCAAAAGGCC-GTTATATGTCGTGATCATTTAAAAACT
TTAAATGATTTCCAAAAATTACTGGGAGACATAAATTGGCTTCGGCCGTACTTAAAGCTC
ACCACAGGA-GAGTTAAAACCTCTTTTCGATATATTAAAAGGAGACTCTAATCCAAAATC
TCCCAGGTCCATTACTAAAGAAGCATTAATAGCACTCCAACAGGTAGAACATGCCATTGC
AACACAA---TTTG-TTA----------CCGGTATTGATTATTCTCAGCCATTAATATTC
CTTATTTTTAACACAACAATAACCCCTACTGGCCTATTTTGGCAAAATAATCCCATTATG
TGGGTACACCTGCCC--TCCTCCCCTAAAAAGGTTTTGTTGCCTTATTATGATGCAATAG
CTGATCTAATTATCTTGGGAAGAGAAAACAGTAGAAAATACTTTGGAATAGAACCCTCTA
CTATTATACAACCCT-----------ACACTCAATCACACATCCATTGGCTGTTACAAAA
TACGGAAGCCTGGCCAATTGCTTGCACTTCTTACACTGGCGTGATTGACAACCATTACCC
ACCTAACAAACTCATTCAGTTTTGCAAACTTCATGCGTTTGTGTTTCCCCATATTACCAG
TAAAGAACCTCTCAATGACGCATTACTAATTTTCACTGATGGATCTTCCACAGGACTTGC
CGCTTACACTTACAATGATATAATCATTAAACTCCAGACCACTTATACATCAGCTCAGCT
GGTCGAATTGCAAGCTATAATTGCAGCACTATCAGCTTTTCCTTGTCAGCCACTTAACAT
TTATACAGACAGCGCCTACCTGGCTCATTCAATACCCCTCTTAGAGACCGTGTCTCAAAT
TAAACATATTTCAGACACAGCTAACCTATTTTTACAATGCCAACAACTTATTCAAAAAA-
GGACTACTCCCTTTTTTCTTGGGCATATTAGAGCACATTCA-GGATTACCGGGACCTCTA
ACACAAGGTAACGCAACAGCTGACAGGGCAACAAAAACCATAGCCACAGTCACTACAGAC
AATTTGCAACAAGCG-CAAAAAGCACATGCCTTACATCATTTAAACGCCCAAACCTTAAG
GCTTATGTTTAAACTTACCAGAGAACAAGCTCAACAAATAGTTAAACAATGCGCCAACTG
CATAACGCATTTACCTGTTCCCCATTTAGGAGTTAATCCCCGAGGACTCATCCCCAACGA
AATTTGGCAAATGGACGTTACTCACCACTTAGAATTCGGTCAACTAAAATATATCCATGT
ATGCATA--GACACCTATAGTGGATTCATCAGTGCAACTCT-CCAAACAGGAGAGGCCAC
CAAACATGTCATAGCTCATTTATTACACTGCTTTTCTATTTTAGGAATACCCAAACAAAT
CAAAACAGATAATGGCCCCGGTTATATAGCCAAAACCTTCTTACAATTTTGTAATACCCT
ACAAATTAAACATACCACAGGCATTCCCTATAATCCCCAAGGACAAGGTATAGTAGAAAG
AGCTCATCTGTCATTAAAAACTATTATCACAAAATTAAAAGGGGGGAGCTGGTACCCCGT
GAAGGGTACCCCCAGAAACATACTCAATCATGCCCTGTTTATTCTTAATTTTTTAAATTT
GGACAGTCATGGAAAATCGGCTGCTGACCGTTTCTGGCATCCTGAATCTCAAAAACAGTT
TGCAATGGTAAAATGGAAAGATCCACTTGATAATTCATGGCATGGCCCCGATCCAGTTTT
AATTTGGGGAAGAGGCTCAGTATGCATCTTCTCACAAAAAAA-TGATGCAGCCAGATGGC
TGCCTGAAAGATTGGTAAGACAAATAAATCATAACCATTGTCAGTCCAGGGAAGATAAAT
CTCCCTGAGAAGTTCTTTCCTTCTTGTTTTTCAGAAAATGAAGCCTAACATGAGATTCCT
TTGGGGAATAATCGCTCTATATAGCATAGTGGCAGTCTATGCAGGTTTTGGTGACCCTCG
TAAAGCAAGAGAATTATTACGAAAACAATACGGCCAGCCTTGTGATTGCAGAGGGGGACA
AGTATCTGAACCTCTGTCAGACAGAATCACCCAGGTGACCTGCATGGGCAAGACAGCTTA
CCTAATGCCAAACCAGTTATGGAAATGTAAGTCTACCCCAAGAGATACCTCACC---TAG
CGGGCCGCTCCTAGAATGCCCTTGTAGCTCTTTCCAATCTTCTGTACATAGTTCCTGTTA
TACCTCCTATCAACAATGCAAATCAGGCAATAGAACATACTATACGGCCACGTTACTAAA
AACACAAACTGGAGGTACCAATAGCGTACAAGTATTAGGATCCATTAATAAACTTGTACA
ATCTCCTTGTAATGGCCAAAAAGGAAAGCCTGTTTGTTGGAGCACTACCGCCCCCATTCA
CATTTCTGATGGAGGAGGCCCATTAGATACTGCAAGAATTAAAACCGTCCAGAAAAAA--
TTAGAAGAAATTCATAAAGCTCTATATCCGGAACTTCAATATCACCCCTTAGCCTTGCCT
GAGCTTAGAGATAATTTTAGGCTCGATGCTCAAACCTTCGATATCCTCAACGCTACTTAC
AATTTACTTCAAATGTCCAATACAAGTCTGGCCCATGATTGTTGGCTTTGCCTTAAAAAT
GGGCCCCCC-TATTCCTCTAGCCATACCTAACCTTTCATTGCCCTATGTCAATTACTCAA
ATGAATCCTTAGTAAATAATTCCTGTCCTATTA--CCCCCCCCCTTAGTTCAACCGATGA
CGTTTTCTAATTCCACTTGCCTCTTTTCACCATCATATAATAACACTAAAGAGATCGATT
TAGGCTATGTTGTGTTTGACAACTGTACCTCCATAATCAATGCCACCAACCCTTTGTGTG
CTGTAAATGGCTCGGTTTTCGTTTGTGGAAACAACATGGCATATACGTATCTACCTACAA
ATTGGACAGGGCTTTGTGTTCTGGCCACTCTTCTCCCCGACATTGATATCATCCCTGGAG
AT--GAACCTATCCCCATCCCCGCTATTGAACATTTTATTTATAGACCAAAACGAGCCAT
ACAATTTATTCCCTTGTTGGCAGGACTAGGAATCACCACTGCTTTTACTACAGGAGCCAC
AGGCCTAGGAGTCTCACTAACCCAATATACTAAATTATCCAATCAATTAATTTCAGATGT
ACAGACCTTATCCAGTACTATACAAGATTTACAAGATCAAGTAGATTCATTAGCAGAAGT
AGTTCTCCAGAATAGAAGAGGTCTAGATTTGTTAACGGCAGAACAGGGAGGGATCTGTTT
GGCTTTACAGGAAAAGTGCTGTTTTTACGCCAACAAATCCGGAATCGTCAGAGATAAGAT
AAAAAC-GTTACAAGAAGAACTAGAAAAGCACAGAAAAGGCCTGGCCGCCAA--------
TCCCTTGTGGACTGGACTCGATGGACGTCTCCCCTATCTCCTGCCATTTCTTGGTCCTTT
ACTCACTCTTCTACTCTTCCTCACTCTCGGGCCTATAATCCTTAATAAGCTTATGGCATT
TGTCAGACAACAAATCGAGGCCTTCCAGGCCAAACCTATACAG-----GTCCATTATCAT
CGCCTTGAGATGACTGAAAATGGTGAGTCTTATTTACCTTAATAAGACCACCTCCCCTGT
GTGCTGAACTGGA-CAGTCAATGACGGG-TAA-GAGGACACTATCCC-CATCGGAGCCTA
AG-ACAGGAGGGCCGCCCTT-GCTGCTGCCTTATCCCATGACGGGCCTAGAA-GATGGGG
ATGAGTTGACCCAACCTAAGACAGGCGCAGTTCCCGAGGGG-TCATTT-CTT--ATCATA
AAATAATAAAAA-GGGGGACCTGTCCGGAGCTGCGCGCCCCGGCCATAGCAAATAATAAT
TAATGATTAAA----CGCCCAAGCTCTATTCCTTTCCACCTTCTACCTCCTCCCTAGATT
TGTTGTTTCTCTTT------TGTAT-CAATACCTCAT-AATAGATGGCGCTCTTCCTGCT
TCTTCTTCACTTGTTTTTCCCCCGCGGCC--------------GCGAAAATTGTTA--CT
TTGTAGCACAGGCACCATCCCGTGCCCGGG-AAAATTACCAACTGACAGCGCAGGTGC--
-----------------------------AA-CATGA--CGTTCGACCAGAGAAACCA--
ATACCTA---CTTGGTCACGCCCTCT-GCGATGAGATCATC-TCCGCC-TCTGGCCCAAC
CCCTTCCCCTCCAAGTGTATATAAGGCACTGCATTACCGCC--ATTAAA-CGAGACTTGA
TCAGAGCACTGTCTT-GTCTCCATTTCTC-GTGTCTCTTGTCCCCC-AAATTCCCACTCC
CTCC--TCCAGGGCCTGCTTCG-ACGATCCCGCGGGCTGGGA
>NW_005093490.1 Macaca fascicularis unplaced genomic scaffold, Macaca_fascicularis_5.0 Scaffold38
TGTCCCGAGCTGCATGCCCCGGTCATAGCAAA-TAATAATTAATGGTTAAA---CGCCCG
AGCTCTATTCCTTTCCACCTTCTACCTCCTCCCTAGATTTGTTGTTTCTCTTT------A
GTATCAATA-CCTCATAATAGATGGCGGTTTTCCTGCTTCTTCTTCACTTGTTTTT-CCC
CCGCGGC---------CGCGAAAATTGTTACTTTGTAGCACAGGCACCATCCCGTGCCTG
GG-AAAATTACCAACTGACAGCGCAGGTGCAACA-TGACGTTCGACCAGAGAAACCAATA
CCTACTTGGTCACGCCCTCTGCGATGAGATCATCTCCGCCTCTGGCCTAACCCCTTCCCC
TCCAAGTGTATATAAGGCACTGCATTACCGGCATTAAACGAGACTTGATCAGAGCACTGT
CTTGTCTCCGTTTCTCGTGTCTCTTGTTCCCC--AAATTCCCACCCCCTCCTCCAGGGCC
TGCTTCGACGATCCCGTGGGCCGGGATACTTGGCGCC-CCAACAGGGACCTGGAAACGAG
GGACTCCGTGAGGAAGAGGACGCCAAAGGACGGTCGACCGCTAACGAAGATAAAAGGAGT
CAAATTCTTTCGATCACCGCGGGAACCTGCC----GCGTCTGAATCGAAGGTAAGTGACG
CGTCCGAAATGGGACAACAATTAAGCCAACATCAAATATATGTAGGACAATTAAAAGAGG
CTTTAAAGACACGAGGAGTAAAGGTTAAAGGTAACGATTTGTTTAAATTTTT--GATTTT
GTAAAAGACACTTGCCCTTGGTTCCCACAGGAAGGAACTATTGATATTAAAAGATGG-CG
TAGAGTAGGGGATTGTCTTCAGGACTATTATAATACTTTTGGGCCGGAAAAAATTCCTGT
AACCGCCTTCTCTTATTGGAACCTCATTAGAGTTTTAATAGATAAGAAGGAGGCCGATCC
GCAAGTCATGGCTGCGGTCGCTCAGACAGAGCATATTTTAAAGGTTAGCTCCCGCCCTAA
CCTCGCAAAGCCTCCGCAAGATACGGAGGAGGATCTCATTTCCCTCGAAAGTGATCATGA
GGAAATTAAGTCTCCTTCTGTAACAGATAAAGAAATGCCACACGAAAACAAACC---AAA
AAAATACCCAATTTTACAGATGCTTCAAAAAGAGGAGGAAATTAATAAGCCTAATCAATT
GGATATAAATTGGGATGATTTAGAGGAAGAGGCGGCCAAATATCACAACCCTGATTTGCC
TCCCTTTACTTCATACCCACCCCCATATAATAAGACACATAATGAGGCTTCTGCGCCCAT
TGTTATGGCATCAATAGATCCCAAAGAAGAATTAAAGCAAAAAA-TTGCTCAACTAGAAG
AACAGATTAAACTTGAAGAGTTACATCAATCATTGATAATTAGGCTCCAAAAGCTCAAAA
CAGGAAATGAAAAAATACCCAACTCAGACGCTATGGAGGATTCCTTGCGCCCACTTCAGC
GGCCTGGACAACATGTTCCGAGAGGGGGGTTAGTTGCTAGCCGACATAGAGAAGACTCCT
CACCCAAAGACGTTTTTCCAGTCACTGAAACCATAGATGAACAGGGACAGGCTTGGAGGC
ATCATACTGGATTTGATTTTACTATTATAAAAGAGTTAAAGACTGCTGCCTCTCAGTATG
GGGCTACTGCTCCATATACTCTTGCTATAGTGGAATTTGTAGCTGAGAATTGGCTCACTC
CTACAGACTGGAATACCTTAGTCAGGGCAGTTGTTTCTGGGGGAGACCACTTAATTTGGA
AGTCAGAGTTCTTTGAAAATTGTAGAGATACAGCTAAAAGAAATCAACAGGCAGGAAACG
GTTGGGATTTTGATATGTTAACTGGTTCAGGTAATTATGCAGACACTCAGACCCAAATGC
AATATGACCCTGGACTGTTCTCACAAATCCAGGCTGCTGCTACAAAAGCCTGGAGAAAAC
TTCCCGTTAAAGGAGATCCAGGGGCTTCGCTCACAGTGGTTAAACAAGGACCCG-ATGAG
GCATTTTCAGACTTTGTGCATAGGCTTATGACCACGGCAGGTAGAATCTTTGGAAATGCA
GAAACGGGTGTAGATTATGTTAAACAGTTAGCTTATGAAAATGCTAACCCCGCCTGCCAA
GCGGCAATCAGACCTTATCGAAAGAAAACAGATTTAACAGGATACATTCGCCTTTGTTCA
GATATTGGGCCCTCATATCAACAAGGCCTAGCAATGGCCGCCGCTTTTAGCGGCCAAACA
GTAAAGAGATTTCCTCATTAACAAAGGTAAAGATAAAGGGGGA-TGTTTTAGATGCGGTA
AAAGG-GGACACTTTGCAAAAGATTGCTGTGAAAACCAAAATAAGAG-TCCAGAAGCAAA
AATCCCAGGCCTTTGCCCAAGGTGTAAAAGAGGAAGGCACGGGGCAAACGAATGTAAATC
TAAAACTGACAGTCAAGGAAATCCTTTACCCCCCAGGCAGGGAAACGGGATGAGGGGCCA
GCCTCAGGCCCCGAAACAAGCATATGGGGCAGTCAGCTTTGTTCCAGCCAGCAACAGCAA
TCCATTTCAAAACTTAGTAGAGCAA-CCCCAGGAAGTGCGGGATTGGACCTCAGTTCCAC
CTCCCACACAGTACTAACACCTGAAATGGGACCACAGACCTTAAATACCGGAATATATGG
ACC-CTTACCACCTAACACTTTTGGGCTACTTTTAGAAAGAAGTAGTGTCACCATGAGAG
GCTTACAAGTCCTCCCTGGAGTTATCGATAATGATTATGAAGGAGAAATTAAAATTATGG
---------CCAGAGCTATTGATAGTATTATTACTGTCCCTCAAGGAGTTAGAATAGCTC
AGTTACTCCTGCTACCTTTGGTTAAAACAGATAATAATATCCAATACTCT-AATAGAAAT
ATAAAAGGTTTC-GGATCATCAG--AGATATATTGGGTGCAACCAATTACAAATCAAAAA
CCCTCTCTAACCTTATGGTTAGACGGGAAGGCATTCACTGGACTAATAGACACAGGGGCT
GATGTAACAATCATTAAACAGGAAGATTGGCCCTCTCATTGGTCTACCACAGAAACTTTA
CCTCACTTGAGAGGAATTGGACAAAGCAGTAATCC-TAAACAAAGTTCTAAATACCTAAC
ATGGACAGATAAAGAAAACAATTCAGGCCTCATTAAGCCATTTGTCATTCCTCACCTACC
TGTTAACCTTTGGGGGCGAGATCTGCTCTCTCAAATGAAAATTATAATGTGTAGTCCAAA
TGATATAGTTACTGCACAAATGTTAACTCAAGGATACACCCCTGGTAAAGGTCTTGGAAA
AGGAGAAAACGGTATCCCACAGCCTATACTGGTTTCAGGACAACTTGATAAAAAGGGGTT
TGGAAATTTTTAGCTCAGGCCACTGACATACCTGCACCCCAAAGGTGTGCTGACCCCATT
ACTTGGAAGTCAGATGAGCCCGTTTGGGTTGATCAGTGGCCTTTACTCAATGATAAACTA
AGTGCTGCCCAACAGTTAGTGCAGGAACAACTGATAGCAGGGCATATTGTGGAAAGTAAT
TCTCCTTGGAATACACCTATTTTTGTTATTAAAAAGAAGTCTGGTAAATGGAGACCCTTA
CAAGATTTAAGAGCAGTAAATATCACTATGATCCTTATGGGTGCCTTACAACCAGGATTG
CCTTCACCGGTTGCGATTCCTCAAAAATATTTTAAAATCATTATTGACCTTAAAGATTGC
TTTTTT-ACAATTCCCCTTCACCCTGCTGACCAAAAAAGATTTGCCTTTAGTCTTCCATC
CACAAATTTTAAACAACCAATGAAGCGTTATCAATGGAAAGTTTTACCTCAGGGTATGGC
TAATAGTCCTACCTTGTGTCAAAAATATGTAGCTGCCGCTATAGAGCCAGTCAGAAAAAC
ATGGGCACAGATGTATATTATACATTATATGGATGATATTTTAATAGCAGGAGAAATTGG
CGAACAAGTCTTACAGTGTTTTCCCCAACTTAAACAAGAGTTAACAGCAGCCGGACTACA
AATAGCCCCAGAAAAGG---TACAATTACAAGATCCATACACCTATCTTGGTTTCCAAAT
TAATGG-ACCCAAAATCATTAATCAAAAGGCC-GTTATACATTGTGATCATTTAAAAACT
TTAAATAATTTCCAAAAATTACTGGGAGACATAAATTGGCTTCGGCCGTACTTAAAGCTC
ACCACAGGA-GAGTTAAAACCTCTTTTCGATATATTAAAAGGAGACTCTAATCCAAAATC
CCCCAGGTCCATTACTAAAGAAGCATTAATAGCACTCCAACAGGTAGAACATGCCATTGC
AACACAA---TTTG-TTA----------CCAGCATTGATTATTCTCAGCCATTAATATTC
ATTATTTTTAACACAACAATAACCCCTACTGGCCTATTTTGGCAGAACAATCCCATTATG
TGGGTACACCTGCCC--TCCTCCCCTAAAAAGGTTTTGTTGCCTTATTATGATGCAATAG
CTGATCTAATTATCTTGGGAAGAGAAAACAGTAGAAAATACTTTGGAATAGAACCCTCTA
CTATTATACAATCCT-----------ACACTCAATCACGCATCCATTGGCTGTTACAAAA
TACGGAAGCCTGGCCAATTGCTTGCGCTTCTTTCACTGGCGTGATTGACAACCATTACCC
ACCTAACAAACTCATTCAATTTTGCAAACTTCATGCATTTGTATTTCCCCATATTACCAG
TAAAGAACCTCTCAATGACGCATTACTAATTTTCACTGATGGGTCTTCCACAGGACTTCC
CGCTTACACCTACAATAATGTAGTCATTAAATTCCAGACCACTTATACATCAGCTCAGCT
GGTCGAATTGCAAGCTATAATTGCAGCACTATCAGCTTTTCCTTGTCAGCCACTTAACAT
TTATACAGACAGCGCCTACCTGGCTCATTCAATACCCCTCTTAGAGACCGTGTCTCAAAT
TAAACATATTTCAGACACAGCTAACCTATTTTTACAATGCCAACAACTTATTCAAAAAA-
GGACTACTCCCTTTTTTCTTGGGCATATTAGGGCACATTCA-GGATTACCGGGACCTTTA
ACTCAAGGTAACGCAACAGCTGACACGGCAACAAAAACCATAGCCACAGTCACTACAGAC
AATTTGCAACAAGTG-CAAAAAGCACATGCCTTACATCATTTAAACGCCCAAACCTTAAG
GCTTATGTTTAAACTTACCAGAGAACAAGCTCGACAAATAGTTAAACAATGCGCCAACTG
CATAACATATTTACCTGTTCCCCATCTAGGAGTTAAGCCCTGAGGACTCATCCCCAACGA
AATTTGGCAAATGGACGTTACTCACCACTTAGAATTCGGTCAACTAAAATATATCCATGT
ATGCATA--GACACCTATAGTGGATTCATCAGTGCAACTCT-CCAAACAGGAGAGGCCAC
CAAACATGTCATAGCTCATTTATTACACTGCTTTTCTCTTTTAGGAATACCCAAACAAAT
CAAAACAGATAATGGCCCTAGTTATATAGCCAAAACCTTCTTACAATTTTGTAATACCCT
ACAAATTCAACATACCACAGGCATTCCCTATAATCCCCAAGGACAAGGTATAGTAGAAAG
AGCTCATCTGTCATTAAAAACTATTATCACAAAATTAAAAGGGGGGAGCTGGTACCCCGT
GAAGGGTACCCCCAGAAACATACTCAATCATGCCCTGTTTATCCTTAATTTTTTAAATTT
GGACAGTCATGGAAAATCGGCTGCCAACCGTTTCTGGCATCCTGAATCTCAAAAACAGTT
TGCAATGGTAAAATGGAAAGATCCACTTGATAATTCATGGCATGGCCCCGATCCAGTTTT
AATTTGGGGAAGAGGCTCAGTATGCATCTTCTCACAAAAAAA-TGATGCAGCCAGATGGC
TGCCTGAAAGATTGGTAAGACAAATAAATCATAACCATTGTCAGTCCAGGGAAGATAAAT
CTCCCTGAGAAGTTCTTTCCTTCTAGTTTTTCAGAAAATGAAGCCTAACATGAGATTCCT
TTGGGGAATAATCGCTCTATATAGGATAGTGGCAGTCTATGCAGGTTTTGGTGACCCTCG
TAAAGCAAGAGAATTATTACGAAAACAATACGGCCAGCCTTGTGATTGCAGAGGGGGACA
AGTATCTGAACCTCCGTCAGACAGAATCACCCAGGTGACTTGCGTGGGCAAGACAGCTTA
CCTAATGCCAAACCAGTTATGGAAATGTAAGTCTACCCCAAGAGATACCTCACC---TAG
CGGGCCGCTCCTAGAATACCCTTGTAGCTCTTTCCAATCTTCTGTACATAGTTCCTGTTA
TACCTCCTATCAACAATGCAAATCAGGCAATAGAACATATTATACGGCCACGTTACTAAA
AACACAAACTGGAGGCATTAATGACGTACAAGTATTGGGATCCACTAATAAACTTGTACA
ATCGCCTTGTAACGGCCAAAAAGGAAAGCCTGTTTGTTGGAGCACTACCGCCCCCATTCA
CATTTCTGATGGAGGAGGCCCATTAGATACTGCAAGAATTAAAACCGTCCAGAAAAAA--
TTAGAAGAAATTCATAAAGCTCTATATCCGGAACTTCAATATCACCCTTTAGCCCTGCCT
GAGCTTAGAGATAATTTTAGGCTGGATGCTCAAACCTTCGATATCCTCAACGCTACTTAC
AATTTACTTCAAATGTCCAATACAAGTCTGGCCCATGATTGTTGGCTTTGCCTTAAGA-T
GGGCCCCCC-TATTCCTCTAGCTATACCTAACCTTTCATTGTCCTATGTCAATTACTCAA
ATGAATCCTTAGTAAATAATTCCTGTCCTATTATCCCCCACCTCTTAGTTCAACCGATGA
CGTTTTCTAATTCCACTTGCCTCTTTTCACCATCATATAATAACACTAAAGAGATCGATT
TAGGCTATGTTGTGTTTGACAACTGTACCTCCATAATCAATGCCACCAACCCTTTGTGTG
CTGTAAATGGCTCGGTTTTCGTTTGTGGAAACAACATGGCATATACTTATCTACCTACAC
ATTGGACAGGGCTTTGTGTTCTGGCCACTCTTCTCCCCGACATTGATATCATCCCTGGAG
AT--GAACCTATCCCCATCCCCGCTATTGAACATTTTATTTATAGACCAAAACGAGCCAT
ACAATTTATTCCCTTGTTGGCAGGACTAGGAATCACCACTGCTTCTACTACAGGAGCCAC
AGGCCTAGGAGTCTCACTAACCCAATATACCAAATTATCCAATCAATTAATTTCAGATGT
ACAGACCTTATCCAGTACTATACAAGATTTACAAGACCAAGTAGATTCATTAGCAGAAGT
AGTTCTCCAGAATAGAAGAGGTCTAGATTTGTTAACGGCAGAAAAGGGAGGGATATGTTT
GGCTTTACAGGAAAAGTGCTGTTTTTACGCCAACAAATCCGGAATCTTCAGAGATAAGAT
AAAAAC-GTTACAAGAAGAACTAGAAAAGCGTAGAAAAGGCCTGGCCACCAA--------
TCCCTTGTGGACTGGACTCGATGGACTTCTCCCCTATCTCCTGCCATTTCTTGGTCCTTT
ACTTACTCTTCTACTCTTCCTCACTCTTGGGCCTATAATCCTTAATAAGCTGATGGCATT
TGTCAGACAACAAATCGAGGCCTTCCAGGCCAAACCTATACAG-----GTCCATTATCAT
CACCTTGAGATGACTGAAAATGGTGAGTCTTATTTACCTTAATAAGACCACCTCTCCTGC
GTGCTGAACTGGA-CAGTCAATGACGGG-TAA-GAGGACACTATCTC-CATCGGAGCCTA
AG-ACAGGAGGGCCGCCCTT-GCTGCTGCCTTATCCCATGACAGGCCTAGAA-GATGGGG
ATGTGTTGACCCAACCTAAGACAGGCGCAGTTCCCGAGGGG-TCATTT-CTT--ATCATA
AAATAATAAAAA-GGGGGACCTGTCCAGAGCTGCACGCCCCGGCCATAGCAAATAATAAT
TAATGATTAAA----CGCCCGAGCTCTATTCCCTTCCACCTTCTACCTCCTCCCTAGATT
TGTTGTTTCTCTTT------TGTAT-CAATACCTCAT-AATAGATGGCGCTCTTCCTGCT
TCTTCTTCACTTGTTTTTCCCCCGCGGCA--------------GCGAAAATTGTCA--CT
TTGTAGCACAGGCACCATCCCGTGCCCGGG-AAAATTACCAACTGACAGTGCAGGTGC--
-----------------------------AA-CATGA--CGTTCGACCAGAGAAACCA--
ATACCTA---CTTGGTCACGCCCTCT-GCGATGAGATCATC-TCCGCC-TCTGGCCCAAC
CCCTTCCCCTCCAAGTGTATATAAGGCACTGCATTACCGCC--ATTAAA-CGAGACTTGA
TCAGAGCACTGTCTT-GTCTCCATTTCTC-GTGTCTCTTGTTCCCC-AAATTCCCACCCC
CTCC--TCCAGGGCCTGCTTCG-ACTATCCCGCGGGCCGGGA
>NC_041766.1:21401809-21409977 Macaca mulatta isolate AG07107 chromosome 13, Mmul_10
TGTCCGGAGCTGCGCGACCCGGCCACAGCAAA-TAATAATTAATGATTAAA---TGCCCG
AGCTCTATTCCTTTCCACCTTCTACGTCCTCCCTAGATTTGTTGTTTCTCTTT------T
GTATCAATA-CCTCATAATAGATGGCGCTCTTCCTGCTTCTTCTTCACTTGTTTTT-CCC
CCGCGGC---------CGTGAAAATTGTTACTTTGTAGCACAGGCACCATCCCGTGCCCG
GG-AAAATTACCAACTGACAGCGCAGGTGTAACA-TGACGTTCGACCAGAGAAACCAATA
CCTACTTGGTCACGCCCTCTGCGATGAGATCATCTCCGCCTCTGGCCCAACCCCTTCCCC
TCCAAGTGTATATAAGGCACTGCATTACCGCCATTAAATGAGACTTGATCAGAGCACTGT
CTTGTCTCCATTTCTCGTGTCTCTTGTTCCCC--AAATTCCCACCCCCTCCTCCAGGGCC
TGCTTCGACTATCCCGCGGGCTGGGATATGTGGCGCC-CGAACAAGGACCTGGAAACGAG
GGACTCCATGAGGAAGAGGACTCCAAAGGACGGTCGACCGCTAATAAAGACAAAAGGAGT
CAAATTCTTCCGATCACCACGGGAACCTGCT----GCGTCAGAATCGAAGGTAAGTGACG
CGTCCGAAATGGGACAAGAATTAAGCCAACATCAAATATATGTAGGACAATTAAAAGAGG
CTTTAAAGATACGAGGAGTAAAGGTTAAAGGTAATGATATGTTTAAATTTTTT-GATTTT
GTAAAAGACACTTGCCCTTGGTTCCCACAGGAAGGAACTATTGATATTAAAAGATGG-CG
TAGAGTAGGGGATTGTCTACAGGACTATTATAATACTTTTGGGCCGGAAAAAATTCCTGT
AACCGCCTTCTCTTATTGGAACCTCATTAGCGATTTAATAGATAAGAAGGAGGCCGATCC
GCAAGTCATGGCTGCGGTCGCTCAGACAGAGCATATTTTAAAGGTTAGCTCCCGCTCTAA
CCTCGCAAAGCCTCTGCAAGATACGGAGGAGGATCTCATTTCCCTCGTAAGTGATCATGA
GGAAATTAAGTCTCCTTCTGTAACAGATAAAGAAATGCCACACGAAAACAAACC---AAA
AAAATACCCAATTTTACAGATGCTTCAAAAAGAGGAGGAAATTAATAAGCCTAATCAATT
GGACATAAATTGGGATGATTTAGAGGAAGAGGCAGCTAAATATCACAACCCTGATTTGCC
TCCCTTTACTTCATACCCACCCCCATATAATAAGACGCATAATGAGGCTTCTGCGCCT--
-GTTATGGCAGCAATAGATCCCAAAGAAGAATTAAAGCAAAAGA-TTTCTCAACTAGAAG
AACAGATTAAACTTGAAGAGTTACATCAATCATTGATAATTAGGCTCCAAAAGCTAAAAA
CAGGAAATGAAAAAATACCTAACTCAGACGCTATATAGGGTTCCTTGCGCCCACTTCAGC
GGCCTGGACAACATGTTCCAAGAGGGGGGTTAGTTGCTAGCCGACATAGAGAAGACTCCT
CCCCCAAAGACATTTTTCCGGTCACGGAAACCATAGATGAACAGGGACAGGCTTGGAGGC
ATCATACTGGATTTGATTTTACTATTATAAAAGAGTTAAAGACTGCTGCCTCTCAGTATG
GGGCTACTGCTCCATATACTCTTGCTATAGTGGAATCTGTGGCTGATAATTGGCTCACTC
CTACAGACTGGAATACCTTAGTTAGGGCAGTCCTTTCTGGGGGAGACCACTTAATTTGGA
AGTCAGAGTTCTTTGAAAACTGTAGAGATACAGCTAAAAGAAATCAACAGGCAGGAAACG
GTTGGGATTTTGATATGTTAACTGGTTCAGGTAATTATGCAGACACTCGGGCCCAAATGC
AGTATGATCCTGGATTGTTCTCACAAATCCAGGCTGCTGCTACAAAAGCCTGGAGAAAAC
TTCCCGTTAAAGGAGATCCAGGGGCTTCGCTCACAGTGGTTAAACAAGGACCCG-ATGAG
CCATTTTCAGACTTTGTGCATAGGCTTATGACCACGGCAGGTAGAATCTTTGGAAATGCA
GAAACGGGTGTAGATTATGTTAAACAGTTAGCTTATGAAAATGCTAACCCTGCCTGCCAA
GCGGCAATCAGACCTTATCGAAAGAAAACAGATTTAACAGGATACATTCGCCTTTGTTCA
GATATTGGGCCCTCATATCAACAAGGCCTAGCAATGGCCACTGCTTTTAGCGGCCAAACA
GTGA-GAGACTTCCTCATTAACAAAGGTAGAGATAAAGGGGGA-TGTTTTATGTGCGGTA
AAAGG-GGACACTTTGCAAAAGATTGCTGTGAAAACCAAAATAAGAG-TCCAGAAGCAAA
AATCCCAGGCCTTTGCCCAAGGTGTAAAAGAGGAAGGCACTAGGCAAACGAATGTAAATC
TAAAACTGACAGCCAAGGAAATCCTTTACCCCCCAGGCAGGGAAACGGGATGAGGGGCCA
GCCCCAGGCCC-GAAACAAGCATATGGGGCAGTCAGCTTTGTTCCAGCCAGCAACAGCAA
-CCATTTCAAAACTTAGTAGAGCAA-CCCCAGGAAGTGCGGGATTAGACCTCAGTTCCAC
CTCCCACACAGTACTAACACCTGAAATGGGACCGCAAACCTTAAATACCGGAATATATGG
ACC-CTTACCACCTAACACTTTTGGGCTACTTTTGGGAATAAGTAGTGTCACCATGAGAG
GCTTACAAGTCCTCCCTGGAGTTATCGATAATGATTATGAAGGAGAAATTAAAATTATGG
---------CCAGAGCTATTGATAGTATTATTACTGTCCCTCAAGGAGTTAGAATAGCTC
AGTTACTCCTGCTACCTTTGGTTAAAACAGATAATAATATCCAATACTCT-AATAGAAAT
ATAAAAGGTTTC-GGATCATCAG--AGATATATTGGGTGCAACCAATTACAAATCAAAAA
CCCTCTCTAACCTTATGGTTAGACGGGAAGGCATTCACTGGACTAATAGACACAGGGGCT
GATGTAACGATCATTAAACAGGAAGATTGGCCCTCTCATTGGCCTACTACAGAAACTTTA
ACTCACTTGAGAGGAATTGGACAAAGCAGTAATCC-TAAACAAAGTTCTAAATACCTAAC
ATGGACAGATAAAGAAAACAATTCAGGCCTCATTAAGCCATTTGTCATTCCTCACCTACC
TGTTAACCTTTGGGGGCGAGATCTACTCTCTCAAATGAAAATTATAATGTGTAGTCCAAA
TGATATAGTTACTGCACAAATGTTAACTCAAGGATACACCCCTGGTAAAGGTCTTGGAAA
AGGAGAAAACGGTATCCCACAGCCTATACTGGTTTCAGGACAACTTGATAAAAAGGGGTT
TGGAAATTTTTAGCTCAGGCCACTGACATACCTGCACCCCAAAGGTGCGCTGACCCCATT
ACTTGGAAGTCAGATGAGCCCGTTTGGGTTGATCAGTGGCCTTTACTCAATGATAAACTA
AGTGCTGCCCAACAGTTAGTGCAGGAACAACTGATAGCAGGGCATATTGTGGAAAGTAAT
TCTCCTTGGAATACACCTATTTTTGTTATTAAAAAGAAGTCTGGTAAATGGAGACTCTTA
CAAGACTTAAGAGCAGTAAATATCACTATGATCCTTATGGGTGCCTTACAACCAGGATTG
CCTTCACCGGTTGCGATTCCTCAAAAATATTTTAAAATCATTATTGACCTTAAAGATTGC
TTTTTT-ACAATTCTCCTTCACCCTGCTGACCAAAAAAGATTTGCCTTTAGTCTTCCATC
CACAAATTTTAAACAACCAATGAAGCGTTATCAATGGAAAGTTTTACCTCAGGGTATGGC
TAATAGTCCTACCTTGTGTCAAAAATATGTAGCTGCCGCTATAGAGCCAGTCAGAAAAAC
ATGGGCACAGATGTATATTATACATTATATGGATGATATTTTAATAGCAGGAGAAATTGG
CGAACAAGTCTTACAGTGTTTTCCCCAACTTAAACAAGAGTTAACAGCAGCCGGACTACA
AATAGCCCCAGAAAAGG---TACAATTACAAGATCCATACACCTATCTTGGTTTCCAAAT
TAATGG-ACCCAAAATCATTAATCAAAAGGCC-GTTATACATCATGATCATTTAAAAACT
TTAAATAATTTCCAAAAATTACTGGGAGACATAAATTGGCTTCGGCCGTACTTAAAGCTC
ACCACAGGA-GAGTTAAAACCTCTTTTCGATATATTAAAAGGAGACTCTAATCCAAAATC
CCCCAGGTCCATTACTAAAGAAGCATTAATAGCACTCCAACAGGTAGAACATGCCATTGC
AACACAA---TTTG-TTA----------CCAGCATTGATTATTCTCAGCCATTAATATTC
ATTATTTTTAACACAACAATAACCCCTA-TGGCTTATTCTGGCAAAATAATCCCATTATG
TGGGTACACCTGCCC--TCCTCCCCTAAAAAGGTTTTGTTGCCTTATTATGATGCAATAG
CTGATCTAATTATCTTGGGAAGAGAAAACAGTAGAAAATACTTTGGAATAGAACCCTCTA
CTATTATACAATCCT-----------ACACTCAATCACACATCCATTGGCTGTTACAAAA
TACGGAAGCCTGGCCAATTGCTTGTGCTTCTTTCACTGGCGTGATTGACAACCATTACCC
ACCTAACAAACTCATTCAATTTTGCAAACTTCATGCGTTTGTATTTCCCCATATTACCAG
TAAAGAACCTCTCAATGACGCATTACTAATTTTCACTGATGGGTCTTCCACAGGACTTGC
CGCTTACACCTACAATAATGTAGTCGTTAAATTCCAGACCACTTATACATCAGCTCAGCT
GGTCGAATTGCAAGCTATAATTGCAGCACTATCAGCTTTTCCTTGTCAGCCACTTAACAT
TTATACAGACAGCGCCTACCTGGCTCATTCAATACCCCTCTTAGAGACCGTGTCTCAAAT
TAAACATATTTCAGACACAGCTAACCTATTTTTACAATGCCAACAACTTATTCAAAAAA-
GGACTACTCCCTTTTTTCTTGGGCATATTAGGGCACATTCA-GGATTACCGGGACCTTTA
ACTCAAGGTAACGCAACAGCTGACACGGCAACAAAAACCATAGCCACAGTCACTACAGAC
AATTTGCAACAAGTG-CAAAAAGCACATGCCTTACATCATTTAAACGCCCAAACCTTAAG
GCTTATGTTTAAACTTACCAGAGAACAAGCTCGACAAATGGTTAAACAATGCGCCAACTG
CATAACGCATTTACCTGTTCCCCGTTTAGGAGTTAATCCCCGAGGACTCATTCCCAACGA
AATTTGGCAAATGGACGTTACTCACCACTTAGAATTCGGTCAACTAAAATATATCCATGT
ATGCATA--GACACCTATAGTGGATTCATCAGTGCAACTCT-CCAAACAGGAGAGGCCAC
CAAACATGTCATAGCTCATTTATTACACTGCTTTTCTCTTTTAGGAATACCCAAACAAAT
CAAAACAGATAATGGCCCTAGTTATATAGCCAAAACCTTCTTACAATTTTGTAATACCCT
ACAAATTAAACATACCACAGGCATTCCCTATAATCCCCAAGGACAAGGTATAGTAGAAAG
AGCTCATCTGTCATTAAAAACTATTATCACAAAATTAAAAGGGGGGAGCTGGTACCCCGT
GAAGGGTACCCCCAGAAACATACTCAATCATGCCCTGTTTATCCTTAATTTTTTAAATTT
GGACAGTCATGGAAAATCGGCTGCCAACCGTTTCTGGCATCCTGAATCTCAAAAACAGTT
TGCAATGGTAAAATGGAAAGATCCACTTGATAATTCATGGCATGGCCCCGATCCAGTTTT
AATTTGGGGAAGAGGCTCAGTATGCATCTTCTCACAAAAAAA-TGATGCAGCCAGATGGC
TGCCTGAAAGATTGGTAAGACAAATAAATCATAACCATTGTCAGTCCAGGGAAGATAAAT
CTCCCTGAGAAGTTCTTTCCTTCTAGTTTTTCAGAAAATGAAGCCTAACATGAGATTCCT
TTGGGGAATAATCGCTCTATATAGGATAGTGGCAGTCTATGCAGGTTTTGGTGACCCTCG
TAAAGCAAGAGAATTATTACGAAAACAATACGGCCAGCCTTGTGATTGCAGAGGGGGACA
AGTATCTGAACCTCCGTCAGACAGAATCACCCAGGTGACTTGCGTGGGCAAGACAGCTTA
CCTAATGCCAAACCAGTTATGGAAATGTAAGTCTACCCCAAGAGATACCTCACC---TAG
CGGGCTGCTCCTAGAATACCCTTGTAGCTCTTTCCAATCTTCTGTACATAGTTCCTGTTA
TACCTCCTATCAACAATGCAAATCAGGCAATAGAACATATTATACGGCCACGTTACTAAA
AACACAAACTGGAGGCATTAATGACGTACAAGTATTGGGATCCACTAATAAACTTGTACA
ATCGCCTTGTAATGGCCAAAAAGGAAAGCCTGTTTGTTGGAGCACTACCGCCCCCATTCA
CATTTCTGATGGAGGAGGCCCATTAGATACTGCAAGAATTAAAACCGTCCAGAAAAAA--
TTAGAAGAAATTCATAAAGCTCTATATCCGGAACTTCAATATCACCCTTTAGCCCTGCCT
GAGCTTAGAGATAATTTTAGGCTGGATGCTCAAACCTTCGATATCCTCAACGCTACTTAC
AATTTACTTCAAATGTCCAATACAAGTCTGGCCCATGATTGTTGGCTTTGCCTTAAGA-T
GGGCCCCCC-TATTCCTCTAGCTATACCTAACCTTTCATTGTCCTATGTCAATTACTCAA
ATGAATCCTTAGTAAATAATTCCTGTCCTATTATCCCCCACCTCTTAGTTCAACCGATGA
CGTTTTCTAATTCCACTTGCCTCTTTTCACCATCATATAATAACACTAAAGAGATCGATT
TAGGCTATGTTGTGTTTGACAACTGTACCTCCATAATCAATGCCACCAACCCTTTGTGTG
CTGTAAATGGCTCGGTTTTCGTTTGTGGAAACAACATGGCATATACTTATCTACCTACAC
ATTGGACAGGGCTTTGTGTTCTGGCCACTCTTCTCCCCGACATTGATATCATCCCTGGAG
AT--GAACCTATCCCCATCCCCGCTATTGACCATTTTATTTATAGACCAAAACGAGCCAT
ACAATTTATTCCCTTGTTGGCAGGACTAGGAATCACCACTGCTTGTACTACAGGAGCCAC
AGGCCTAGGAGTCTCACTAACCCAATATACCAAATTATCCAATCAATTAATTTCAGATGT
ACAGACCTTATCCAGTACTATACAAGATTTACAAGACCAAGTAGATTCATTAGCAGAAGT
AGTTCTCCAGAATAGAAGAGGTCTAGATTTGTTAACGGCAGAAAAGGGAGGGATATGTTT
GGCTTTACAGGAAAAGTGCTGTTTTTACGCCAACAAATCCGGAATCTTCAGAGATAAGAT
AAAAAC-GTTACAAGAAGAACTAGAAAAGCGCAGAAAAGGCCTGGCCACCAA--------
TCCCTTGTGGACTGGACTCGATGGACTTCTCCCCTATCTCCTGCCATTTCTTGGTCCTTT
ACTTACTCTTCTACTCTTCCTCACTCTTGGGCCTATAATCCTTAATAAGCTGATGGCATT
TGTCAGACAACAAATCGAGGCCTTCCAGGCCAAACCTATACAG-----GTCCATTATCAT
CACCTTGAGATGACTGAAAATGGTGAGTCTTATTTACCTTAATAAGACCACCTCCCCTGC
GTGCTGAACTGGA-CAGACAATGACGGG-TAA-GAGGACACTATCTC-CATCGGAGCCTA
AG-ACAGGAGGGCCGCCCTT-GCTGCTGCCTTATCCCATGACAGGCCTAGAA-GATGGGG
ATGTGTTGACCCAACCTAAGACAGGCACAGTTCCCGAGGGG-TCATTT-CTT--ATCATA
AAATAATAAAAA-GGGGGACCTGTCCAGAGCTGCGCGCCCCGGCCATAGCAAATAATAAT
TAATGATTAAA----CGCCCGAGCTCTATTCCCTTCCACCTTCTACCTCCTCCCTAGATT
TGTTGTTTCTCTTT------TGTAT-CAATACCTCAT-AATAGATGGCGCTCTTCCTGCT
TCTTCTTCACTTGTTTTTCCCCCGCGGCA--------------GCGAAAATTGTCA--CT
TTGTAGCACAGGCACCATCCCGTGCCCGGG-AAAATTACCAACTGACAGTGCAGGTGC--
-----------------------------AA-CATGA--CGTTCGACCAGAGAAACCA--
ATACCTA---CTTGGTCACACCCTCT-GCGATGAGATCATC-TCCGCC-TCTGGCCCAAC
CCCTTCCCCTCCAAGTGTATATAAGGCACTGCATTACCGCC--ATTAAA-CGAGACTTGA
TCAGAGCACTGTCTT-GTCTCCATTTCTC-GTGTCTCTTGTTCCCC-AAATTCCCACCCC
CTCC--TCCAGGGCCTGCTTCG-ACTATCCCACGGGCCGGGA
>Ensembl_provirus Macaca_mulatta_chromosome_Y 4120154 to 4128338 minus
TGTCCGGAGCTGCGTGCCCCGGCCATAGCAAA-TAATAATTAATGATTAAA---CGCCCG
AGCTCTATTCCTTTCCACCTTCTACCTCCTCCCTAGATTTGTTGTTTCTCTTT------T
GTATCAATA-CCTCATAATAGATGGCGCTCTTCCTGCTTCTTCTTCACTTGTTTTCCCCC
CCCCCCCCCCCGCAGCGGCGAAAATTGTTACTTTGTAGCACAGGCACCATCCCGTGCCCG
GG-AAAATTACCAACTGACAGCGCAGGTGCAACA-TGACCTTCGACCAGAGAAACCAATA
CCTACTTGGTCACGCCCTCTGCGATGAGATCATCTCCGCCTCTGGCCCAACCCCTTCCCC
TCCAAGTGTATATAAGGCACTGCATTACCGCCATTAAACGAGACTTGATCAGAGCACTGT
CTTGTCTCCATTTCTCGTGTCTCTTGTTCCCC--AAATTCCCACCCCCTCCTCCAGGGCC
TGCTTCGACGATCCCGCGGGCCGGGATACGTGGCGCC-CGAACAGGGACCTGGAAACGAG
GGACTCTGTGAGGAAGAGGACGCCAAAGGACGGTCGACCGCTAATAAAGACAAAAGGAGT
CAAATTCTTCCGATCACCATGGGAACCTGCC----ATGTCAGAATCGAAGGTAAGTGATG
CATCCGAAATGGGACAAGAATTAAGCCAACATCAAATATATGTAGGACAATTAAAAGAGG
CTTTAAAGATACGAGGAGTAAAGGTTAAAGGTAATGATTTGTTTAAATTTTTT-GATTTT
GTAAAAGACACTTGCCCTTGGTTCCCACAGGAAGGAACTATTGATATTAAAAGATGG-CG
TAGAGTAGGGGATTGTCTTCAGGACTATTATAATACTTTTGGGCCGGAAAAAATTCCTGT
AACCGCCTTCTCTTATTGGAACCTCATTAGAGATTTAATAGATAAGAAGGAGGCCGATAC
GCAAGTCATGGCTGCGGTCGCTCAGACAGAGCATATTTTAAAGGTTAGCTCCCGCTCTAA
CCTCGCAAAGCCTCCGCAAGATACGGAGGAGGATCTCATTTCCCTCGAAAGTGATCATGA
GGAAATTAAGTCTCCTTCTGTAACAGATAAAGAAATGCCACATGAAAACAAACC---AAA
AAAATACCCAATTTTACAGATGCTTCAAAAAGAGGAGGAAATTAATAAGCCTAATCAATC
GGACATAAATTGGGATGATTTAGAGGAAGAGGCAGCTAAATATCACAACCCTGATTTGCC
TCCCTTTACTTCATACCCACCCCCATATAATAAGACACATAATGAGGCTTCTGCGCCTAT
TGTTATGGCAGCAATAGATCCCAAAGAAGAATTAAAACAAAAAA-TTGCTCAACTAGAAG
AACAGATTAAACTTGAAGAGTTACATCAATCATTGATAATTAGGCTCCAAAAGCTAAAAA
CAGGAAATGAAAAAATACCTAACTCAGACGCTATGGAGGGTTCCTTGTGCCCACTTCAGC
GGCCTGGACAACATGTTCCAAGAGGGGGGTTAGTTGCTAGCTGACATAGAGAAGACTCCT
CCCCCAAAGACGTTTTTCCGGTCACGGAAACCATAGATGAACAGGGACAGGCTTGGAGGC
ATCATACTGGATTTGATTTTACTATTATAAAAGAGTTAAAGACTGCTGCCTCTCAGTATG
GGGCTACTGCTCCATATACTCTTGCTATAGTGGAATCTGTGACTGATAATTGGCTCACTC
CTACAGACTGGAATACCTTAGTCAGGGCAGTTCTTTCTGGGGGAGACCACTTAATTTGGA
AGTCAGAGTTCTTTGAAAATTGTAGAGATACAGCTAAAAGAAATCAACAGGCAGGAAACG
GTTGGGATTTTGATATGTTAACTGGTTCAGGTAATTATGCAGACACTCGGGCCCAAATGC
AGTATGATCCTGGACTGTCCTCACAAATCCAGGCTGCTGCTACAAAAGCCTGGAGAAAAC
TTCCCGTTAAAGGAGATCCAGGGGCCTCGCTCACAGCAGTTAAACAAGGACCCG-ATGAG
CCATTTTCAGACTTTGTGCATAGACTTATGACCACGGCAGGTAGAATCTTTGGAAATGCA
GAAACGGGTGTAGATTATGTTAAACAGTTAGCTTATGAAAATGCTAACCCCGCCTGCCAA
GCGGCAATCAGACCTTATGGAAAGAAAACAGATTTAACAGGATACATTCGCCTTTGTTCA
GATATTGGGCCCTCATATCAACAAGGCCTAGCAATGGCCGCCGCTTTTAGCGGCCAAACA
GTAA-GAGATTTCCTCATTAACAAAGGTAAAGATAAAGGGGGA-TGTTTTAGATGCGGTA
AAAGG-GGACACTTTGCAAAAGATTGCTGTGAAAACCAAAATAAGAG-TCCAGAAGCAAA
AATCCCAGGCCTTTGCCCAAGGTGTAAAAGAGGAAGGCACTGGGCAAACAAATGTAAATC
TAAAACTGACAGTCAAGGAAATCCTTTACCCCCCAGGCAGGGAAACGGGATGAGGGGCCA
GCCTCAGGCCCCGAAACAAGCATATGGGGCAGTCAGCTTTGTTCCAGCCAGCAACAGCAA
TCCATTTCAAAACTTAGTAGAGCAA-CCCCAGGAAGTGCGGGATTGGACCTCAGTTCCAC
CTCCCACACAGTACTAACACCTGAAATGGGACCGCAAACCTTAAATACCGGAATATATGG
ACC-CTTACCACCTAACACTTTTGGGCTACTTTTA----------GTGTCACCATGAGAG
GCTTACAAGTCCTCCCTGGAGTTATCGATAATGATTATGAAGGAGAAATTAAAATTATGG
---------CCAGAGCTATTGATAGTATTATTACTGTCCCTCAAGGAGTTAGAATAGCTC
AGTTACTCCTGCTACCTTTGGTTAAAACAGATAATAATATCCAATACTCT-AATAGAAAT
ATAAAAGGTTTC-AGATCATCAG--AGATATATTGGGTGCAACCAATTACAAATCAAAAA
CCCTCTCTAACCTTATGGTTAGACGGGAAGGCATTCACTGGACTAATAGACACAGGGGCT
GATGTAACGATCATTAAACAGGAAGATTGGCCCTCTCATTGGCCTACCACAGAAACTTTA
ACTCACTTGAGAGGAATTGGACAAAGCAGTAATCC-TAAACAAAGTTCTAAATATCTAAC
ATGGACAGATAAAGAAAACAATTCAGGCCTCATTAAGCCATTTGTCATTCCTCACCTACC
TGTTAACCTTTGGGGGCGAGATCTGCTCTCTCCAATGAAAATTATAATGTGTAGTCCAAA
TGATATAGTTACTGCACAAATGTTAACTCAAGGATACACCCCTGGTAAAGGTCTTGGAAA
AAAAGAAAACGGTATCCCACAGCCTATACTGGTTTCAGGACAACTTGATAAAAAGGGGTT
TGGAAATTTTTAGCTCAGGCCACTGACATACCTGCACCCCAAAGGTGCGCTGACCCCATT
ACTTGGAAGTCAGATGAGCCTGTTTGGGTTGATCAGTGGCCTTTACTCAATGATAAACTA
AGTGCTGCCCAACAGTTAGTGCAGGAACAACTAGCAGCAGGACATATTGAGGAAAGTAAT
TCCCCTTGGAATACACCTATTTTTGTTATTAAAAAGAAGTCTGGTAAATGGAGACTCTTA
CAAGATTTAAGAGCAGTAAATATCACTATGATCCTTATGGGTGCCTTACAACCAGGATTG
CCTTCACCAGTTGCGATTCCTCAAAAATATTTTAAAATCGTTATTGACCTTAAAGATTGC
TTTTTT-ACAATTCCCCTTCACCCTGCTGACCAAAAAAGATTTGCCTTTAGTCTTCCATC
CACAAATTTTAAACAACCAATGAAGCGTTATCAATGGAAAGTTTTACCTCAGGGTATGGC
TAATAGTCCTACCTTGTGTCAAAAATATGTAGCTGCCGCTATAGAGTCAGTCAGAAAAAC
ATGGGCACAGAAGTATATTATACATTATATGGATGATATTTTAATAGCAGGAGAAATTGG
CGAACAAGTCTTACAGTGTTTTGCCCAGCTCAAACAGGAGTTAACAGCAGCAGGACTACA
AATAGCCCCAGAAAAGG---TACAATTACAAGATCCATACACCTATCTTGGTTTCCAAAT
TAATGG-ACCCAAAATCATTAATCAAAAGGCT-GTTATACGTCGTGATCATTTAAAAACT
TTAAATGATTTCCAAAAATTACTGGGAGACATAAATTGGCTTCGACCGTACTTAAAGCTC
ACCACAGGA-GAGTTAAAACCTCTTTTCGATATATTAAAAGGAGACTCTAATCCAAAATC
TCCCAGGTCCATTACTAAAGAAGCATTAATAGCACTCCAACAGGTAGAACATGCCATTGC
AACACAA---TTTG-TTA----------CCAGCATTGATTATTCCCAGCCATTAATATTC
ATTATTTTTAACACAACAATAACCCCTACTGGCTTATTCTGGCAAAATAATCCCATTATG
TGGGTACACCTGCCC--TCCTCCCCTAAAAAGGTTTTGTTGCCTTATTATGATGCCATAG
CTGATCTAATTATCTTGGGAAGAGAAAACAGTAGAAAATACTTTGGAATAGAACCCTCTA
CCATTATACAACCCT-----------ACACTCAATCACACATCCATTGGCTGTTACAAAA
TACGGAAGCCTGGCCAATTGCTTGCGCTTCTTATACTGGCGCGATTGACAACCATTACCC
ACCTAACAAACTTATTCAATTTTGCAAACTTCATGCGTTTGTGTTTCCCCATATTACCAG
TAAAGAACCTCTCAATGACGCATTACTAATTTTCACTGATGGATCTTCCATAGGACTTGC
CGCTTACACTTACAATAATGTAGTCGTTAAATTCCAGACCGCTTATACATCAGCTCAGCT
GGTCGAATTGCAAGCTATAATTGCAGCACTATCAGCTTTTCCTTGTCAGCCACTTAACAT
TTATACAGACAGCGCCTACCTGGCTCACTCAATACCCCTCTTAGAGACCGTGTCTCAAAT
TAAACATATTTCAGACACAGCTAACCTATTTTTACAATGCCAACAACTTATTCAAAAAA-
GGACTACTCCCTTTTTTCTTGGGCATATTAGAGCACATTCA-GGATTACCGGGACCTTTA
ACTCAAGGTAACGCAACAGCCGACATGGCAACAAAAACCATAGCCACAGTCACTACAGAC
AATTTGCAACAAGTG-CAAAAAGCACATGCCTTACATCATTTAAAGGCCCAAACCTTAAG
GCTTATGTTTAAACTTACCAGAGAACAAGCTCAACAAATAGTTAAACAATGCGCCAACTG
CATAACGCATTTACCTGTTCCCCATTTAGGAGTTAATCCCCGAGGACTCATTCCCAACAA
AATTTGGCAAATGGACGTTACTCACCACTTAGAATTCGGTCAACTAAAATATATCCATGT
ATGCATA--GACACCTATAGTGGATTCATCAGTGCAACTCT-CCAAACAGGAGAGGCCAC
CAAACATGTCATAGCTCATTTGTTACACTGCTTTTCTATTTTAGGAATACCCAAACAAAT
CAAAACAGATAATGGCCCCGGTTATATAGCCAAAACCTTCTTACAATTTTGTAATACCCT
ACAAATTAAACATACCACAGGCATTCCCTATAATCCCCAAGGACAAGGTATAGTAGAAAG
AGCTCATCTGTCATTAAAAATTGTTATCACAAAATTAAAAGGGGGGAGCTGGTACCCCGT
GAAGGGTACCCCCAGAAACATACTCAATCATGCCCTGTTTATCCTTAATTTTTTAAATTT
GGACAGTCATGGAAAATCGGCTGCCGATCGTTTCTGGCATCCTGAATCTCAAAAACAGTT
TGCAATGGTAAAATGGAAAGATCCACTTGATAATTCATGGCATGGCCCCGATCCAGTTTT
AATTTGGGGAAGAGGCTCAGTATGCATCTTCTCACAAAAAAA-TGATGCAGCCAGATGGC
TGCCTGAAAGATTGGTAAGACAAATAAATCATAACCATTGTCAGTCCAGGGAAGATAAAT
CTCCCTGAGAAGTTCTTTCCTTCTTGTTTTTCAGAAAATGAAGCCTAACATGAGATTCCT
TTGGGGAATAATCGCTCTATATAGCATAGTGGCAGTCTATGCAGGTTTTGGTGACCCTCG
TAAAGCAAGAGAATTATTACAAAAACAATACGGCCAGCCTTGTGATTGCAGAGGCGGACA
AGTATCTGAACCTCCGTCAGATAGAATCACCCAGGTGACCTGCACGGGCAAGACAGCTTA
CCTAATGCCAAACCAGTTATGGAAATGTAAGTCTACCCCAAGAGATACCTCACC---TAG
CGGGCCGCTCCTAGAATGCCCTTGTAGCTCTTTCCAATCTTCTGTACATAGTTCCTGTTA
TACATCCTATCAACAATGCAAATCAGGCAATAGAACATATTATACGGCCACGTTACTAAA
AACACAAACTGGAGGCATTAATGACGTACAAGTATTAGGATCCACTAATAAACTTGTACA
ATCGCCTTGTAACGGCCAAAAAGGAAAGCCTGTTTGTTGGAGCACTACTGCCCCCATTCA
CATTTCTGATGGAGGAGGCCCATTAGATACTGCAAGAATTAAAACCGTCCAGAAAAAA--
TTAGAAGAAATTCATAAAGCTCTATATCCGGAACTTCAATATCACCCTTTAGCCTTGCCT
GAGCTTAGAGATAATTTTAGGCTCGATGCCCAAACCTTCGATATCCTCAATGCTACTTAC
AATTTACTTCAAATGTCCAATACAAGCCTGGCCCATGATTGTTGGCTTTGCCTTAAGA-T
GGGCCCCCC-TATTCCTCTAGCCATACCTAACCTTTCATTGCCCTATGTCAATTACTCAA
ATGAATCCTTAGTAAATAATTCCTGTCCTATTA--CCCCCCCCCTTAGTTCAACCGATGA
CATTTTCTAATTCCACTTGCCTCTTTTCACCATTATATAATAACCCTAAAGAGATTGATT
TAGGCTATGTTGTGTTTGACAACTGTACCTCCATAATCAATGCCACCAACCCTTTGTGTG
CTGTAAATGGCTCGGTTTTCGTTTGTGGAAACAACATGGCATATACGTATCTACCTACAC
ATTGGACAGGGCTTTGTGTTCTGGCCACTCTTCTCCCCGACATTGATATCATCCCTGGAG
AT--GAACCTATCCCCATCCCCGCTATTGAACATTTTATTTATAGACCGAAACGAGCCAT
ACAATTTATTCCCTTGTTGGCAGGACTAGGAATCACCACTGCTTTTACTACAGGAGCCAC
AGGCCTAGGAGTCTCACTAACCCAATATACCAAATTATCCAATCAATTAATTTCAGATGT
ACAGACCTTATCCAGTACTATACAAGATTTACAAGACCAAGTAGATTCATTAGCAGAAGT
AGTTCTCCAAAATAGAAGAGGTCTAGATTTGTTAATGGCAGAACAGGGAGGGATCTGTTT
GGCTTTACAGGAAAAGTGCTGTTTTTACGCCAACAAATCCGGAATCATCAGAGATAAGAT
AAAAAC-GTTACAAGAAGAACTAGAAAAGCGCAGAAAAGGCCTGGCCGCCAA--------
TCCCTTGTGGACTGGACTCGATGGACTTCTCCCCTATCTCCTGCCATTTCTTGGTCCTTT
ACTTACTCTTCTACTCTTCCTCACTCTCGGGCCTATAATCCTTAATAAGCTTATGGCATT
TGTCAGACAACAAATCGAGGCCTTCCAGGCCAAACCTATACAG-----GTCCATTATCAT
CGCCTTGAGATGACTGAAAATGGTGAGTCTTATTTACCTTAATAAGACCACCTCCCCTGT
GTGCTGAACTGGA-CAGTCAATGACGGG-TAA-GAGGACACTATCTC-CATCGGAGCCTA
AG-ACAGGAGGGCCACCTTT-GCTGCTGCCTTATCCCATGACGGGCCTAGAA-GGTGGGG
GTGAGTTGACCCAACCTAAGACAGGCGCAGTTCCCGAGGGG-TCATTT-CTT--ATCATA
AAATAATAAAAA-GGGGGACCTGTCTGGAGCTGCGCGCCCCGGCCATAGTGAATAATAAT
TAATGATTAAA----CGCCCGAGCTCTATTCCTTTCCACCTTCTACCTCCTCCCTAGATT
TGTTGTTTCTCTTT------TGTAT-CAATACCTCAT-AATAGATGGCGCTCTTCCTGCT
TCTTCTTCACTTGCTTCCTCCCCCCCCCCCCCCCCCCGCGGCGGTGAAAATTGTTA--CT
TTGTAGCACAGGCACCATCCCGTGCCCGGG-AAAATTACCAACTGACAGTGCAGGTGCCC
GGGAAAATTACCAACTGACAGCGCAGGTGCAACATGA--CGTTCGACCAGAGAAACCA--
ATACCTA---CTTGGTCACGCCCTCT-GCGATGAGATCATC-TCCGCC-TCTGGCCCAAC
CCCTTCCCCTCCAAGTGTATATAAGGCACTGCATTACCGCC--ATTAAA-CGAGACTTGA
TCAGAGCACTGTCTT-GTCTCCATTTCTC-GTGTCTCTTGTTCCCC-AAATTCCCACCCC
CTCC--TCCAGGGCCTGCCTCG-ACGATCCCGCGGGCCGGGA
>NC_041754.1:103723616-103731779 Macaca mulatta isolate AG07107 chromosome 1, Mmul_10
TGTCCGGAGCTGCGCGCCCCAGCCATAGCAAA-TAATAATTAATGATTAAA---CACCCG
AGCTCTATTCCTTTCCACCTTCTACCTCCTCCCTAGATTTGTTGTTTCTCTTT------T
GTATCAATA-CCTCATAATAGATGGCGCTCTTCCTGCTTCTTCTTCACTTGTTTTT-CCA
CTGCGGC---------CGCGAAAATTATTACTTTGTAGCACAGGCACCATCCCGTGCCCG
GG-AAAATTACCAACTGACAGCGCAGGTGCAACA-TGACGTTCGACTAGAGAAACCAATA
CCTACTTGGTCACGCCCTCTGCGATGAGATCATCTCCGCCTCTGGCCCAACCCCTTCCCC
TCCAAGTGTATATAAGGCACTGCATTACCGGCATTAAACGAGACTTGATCAGAGCACTGT
CTTGTCTCCATTTCTCGTGTCTCTTGTCCCCC--AAATTCCCACTCCCTCCTCCAGGGCC
TGCTTCGACGATCCCGTGGGCCGGGATACGTGGCGCC-CGAACAGGGACCTGGAAACGAG
GGACTCCGTGAGGAAGAGGACGCCAAAGGACGGTCGACCGCTAATAAAGACAAAAGGAGT
CAAATTCTTCCGATCACCGCGGGAACCTGCC----GCGTCAGAATCAAAGGTAAGTGACG
CGTCTGAAATGGGACAAGAATTAAGCCAACATCAAATATATGTAGGACAATTAAAAGAGG
CTTTAAAGATACGAGGAGTAAAGGTTAAAGGTAATGATTTGTTTAAATTTTTT-GATTTT
GTAAAAGATACTTGCCCTTGGTTCCCACAGGAAGGAACTATTGATATTAAAAGATGG-CG
TAGAGTAGGGGATTGTCTTCAGGACTATTATAATACTTTTGGGCCGGAAAAAATTCCTGT
AACCGCCTTCTCTTATTGGAACCTCATTAGAGATTTAATAGATAAGAAGGAGGCCGATCC
GCAAGTCATGGCTGCGGTCGCTCAGACAGAGCATATTTTAAAGGTTAGCTCCCGCTCTAA
CCTCGCAAAGCCTCCGCAAGATACGGAGGAGGATCTCATTTCCCTCGAAAGTGATCATGA
GGAAATTAAGTCTCCTTCTGTAACAGATAAAGAAATGCCACACGAAAACAAACC--AAAA
AAAATACCCGATTTTACAGATGCTTCAAAAGGAGGAGGAAATTAATAAGCCTAATCAATC
GGACATAAATTGGGATGATTTAGAGGAAGAGGCGGCTAAATATCACAACCCTGATTTGCC
TCCCTTTACTTCATACCCACCCCCATATAATAAGACGCATAATGAGGCTTCTGCGCCTAT
TGTTATGGCAGCAATAGATCCCAAAGAAGAATTAAAGCAAAAGA-TTGCTCAACTAGAAG
AACAAATTAAACTTGAAGAGTTACATCAATCATTGATAATTAGGCTCCAAAAGCTAAAAA
CAGGAAATGAAAAAATACCTAACTCAGACGCTATGGAGGGTTCCTTGCGCCCACTTCAGC
GGCCTGGACAGCATGTTCCAAGAGGGGGGTTAGTTGCTAGCCGACATAGAGAAGACTCCT
CCCCTAAAGACGTTTTTCCGGTCACTGAAACCATAGATGAACAGGGACAGGCTTGGAGGC
ATCATACTGGATTTGATTTTACTATTATAAAAGAGTTAAAGACTGCTGCCTCTCAGTATG
GGGCTACTGCTCCATATACTCTTGCTATAGTGGAATCTGTGGCTGATAATTGGCTCACTC
CTACAGACTGGAATACCTTAGTTAGGGCAGTCCTTTCTGGGGGAGACCACTTAATTTGGA
AGTCAGAGTTCTTTGAAAATTGTAGAGATACAGCTAAAAGAAATCAACAGGCAGGAAACG
GTTGGGATTTTGATATGTTAACTGGTTCAGGTAATTATGCAGACACTCGGGCCCAAATGC
AGTATGACCCTGGACTGTTCTCACAAATCCAGGCTTCTGCTACAAAAGCCTGGAGAAAAC
TTCCCGTTAAAGGAGATCCAGGGGCTTCGCTCACAGCGGTTAAACAAGGACCCG-ATGAG
CCATTTTCAGACTTTGTGCATAGACTTATGACCACGGCAGGTAGAATCTTTGGAAATGCA
GAAACGGGTGTAGATTATGTTAAACAGTTAGCTTATGAAAATGCTAACCCCGCCTGCCAA
GTGGCAATCAGACCTTATCGAAAGAAAACAGATTTAACAGGATACATTCGCCTTTGTTCA
GATATTGGGCCCTCATATCAACAAGGCCTAGCAATGGCCGCCGCTTTTAGCGGCCAAACA
GTGA-GAGACTTCCTCATTAACAAAGGTAGAGATAAAGGGGGA-TGTTTTAGATGCGGTA
AAAGG-GGACACTTTGCAAAAGATTGCCATGAAAACCAAAATAAGAG-TCCAGAAGCAAA
AATCCCAGGCCTTTGCCCAAGGTGTAAAAGAGGAAGGCACTGGGCAAACGAATGTAAATC
TAAAACTGATAGTCAAGGAAATCCTTTACCCCCCAGGCAGGGAAACGGGATGAGGGGCCA
GCCTCAGGCCCCGAAACAAGCATATGGGGCAGTCAGCTTTGTTCCAGCCAGCAACAGCAA
TCCATTTCAAAACTTAGTAGAGCAA-CCCCAGGAAGTGCGGGATTGGACCTCAGTTCCAC
CTCCCACACAGTACTAACACCTGAAATGGGACCACAGACCTTAAATACCGGAATATATGG
ACC-CTTACCACCTAACACTTTTGGGCTACTTTTAGGAAGAAGTAGTGTCACCATGAGAG
GCTTACAAGTCCTCCCTGGAGTTATCGATAATGATTATGAAGGAGAAATTAAAATTATGG
---------CCAGAGCTATTGAAAGTATTATTACTGTCCCTCAAGGAGTTAGAATAGCTC
AGTTACTCCTGCTACCTTTGGTTAAAACAGATAATAATATCCAATACTCT-AATAGAAAT
ATAAAAGGTTTC-GGATCATCAG--AGATATATTGGGTGCAACCAATTACAAATCAAAAA
CCCTCTCTAACCTTATGGTTAGACGGGAAGGCATTCACTGGACTAATAGACACAGGGGCT
GATGTAACGATCATTAAACAGGAAGATTGGCCCTCTCATTGGCCTACCACAGAAACTTTA
ACTCACTTGAGAGGAATTGGACAAAGCAGTAATCC-TAAACAAAGTTCTAAATACCTAAC
ATGGACAGATAAAGAAAACAATTCAGGCCTCATTAAGCCATTTGTCATTCCTCACCTACC
TGTTAACCTTTGGGGGCGAGATCTGCTCTCTCAAATGAAAATTATAATGTGTAGTCCAAA
TGATACAGTTACTGCACAAATGTTAACTCAAGGATACACCCCTGGTAAAGGTTTTGGAAA
AGGAGAAAACGGTATCCCACAGCCTATACTGGTTTCAGGACAACTTGATAAAAAGGGGTT
TGGAAATTTTTAGCTCAGGCCACTGACATACCGGCACCCC-----------CACCCCATT
ACTTGGAAGTCAGATGAGCCCGTTTGGGTTGATCAGTGGCCTTTACTCAATGATAAACTA
AGTGCTGCCCAACAGTTAGTGCAGGAACAACTGATAGCAGGGCATATTGTGGAAAGTAAT
TCCCCTTGGAATACACCTATTTTTGTTATTAAAAAGAAGTCTGATAAATGGAGACTCTTA
CAAGATTTAAGAGCAGTAAATATCACTATGATCCTTATGGGTGCCTTACAACCAGGATTG
CCTTCACCAGTTGCGATTCCTCAAAAATATTTTAAAATCGTTATTGACCTTAAAGATTGC
TTTTTT-ACAATTCCCCTTCACCCTGCTGACCAAAAAAGATTTGCCTTTAGTCTTCCATC
CACAAATTTTAAACAACCAATGAAGCGTTATCAATGGAAAGTTTTACCTCAGGGTATGGC
TAATAGTCCTACCTTGTGTCAAAAATATGTAGCTGCCACTATAGAGCCAGTCAGAAAAAC
ATGGGCACAGATGTATATTATACATTATATGGATGATATTTTAATAGCAGGAGAAATTGG
CGAACAAGTCTTACAGTGTTTTGCCCAACTCAAACAGGAGTTAACAGCAGCAGGACTACA
AATAGCCCCAGAAAAAG---TACAATTACAAGATCCATACACTTATCTTGGTTTCCAAAT
TAATGG-ACCCAAAATCATTAATCAAAAGGCC-GTTATACGTCGTGATCATTTAAAAACT
TTAAATGATTTCCAAAAATTACTGGGAGACATAAATTGGCTTCGACCGTACTTAAAGCTC
ACCACAGGA-GAGTTAAAACCTCTTTTCGATATATTAAAAGGAGACTCTAATCCAAAATC
TCCCAGGTCCATTACTAAAGAAGCATTAATAGCACTCCAACAGGTAGAACATGCCATTGC
AACACAA---TTTG-TTA----------CCAGCATTGATTATTCTCAGCCATTAATATTC
ATTATTTTTAACACAACAATAACCCCTACTGGCTTATTCTGGCAAAATAATCCCATTATG
TGGGTACACCTGCCC--TCCTCCCC-AAAAAGATTTTGTTGCCTTATTATGATGCCATAG
CTGATCTAATTATCTTGGGAAGAGAAAACAGTAGAAAATACTTTGGAATAGAACCCTCTA
CTATTATACAACCCT-----------ACACTCAATCACACATCCATTGGCTGTTACAAAA
TACGGAAGCCTGGCCAATTGCTTGCGCTTCTTACACTGGCGTGATTGACAACCATTACCC
ACCTAACAAACTCATTCAATTTTGCAAACTTCATGCGTTTGTGTTTCCCCATATTACCAG
TAAAGAACCTCTCAATGACGCATTACTAATTTTCACTGATGGATCTTCCACAGGACTTGC
CGCTTACACTTACAATAATGTAGTCGTTAAATTCCAGACCACTTATACATCAGCTCAGCT
GGTCGAATTGCAAGCTATAATTGCGGCACTATCAGCTTTTCCTTGTCAGCCACTTAACAT
TTATACAGACAGCGCCTACCTGGCTCATTCAATACCCCTCTTAGAGACCGTGTCTCAAAT
TAAACATATTTCAGATACAGCTAACCTATTTTTACAATGTCAACAACTTATCCGAAAAA-
GGACTACTCCCTTTTTTCTTGGGCATATTAGGGCACATTCA-GGATTACCGGGACCTTTA
ACTCAAGGTAACGCAACAGCCGACACGGCAACAAAAACCATAGCCACAGTCACTACAGAC
AATTTGCAACAAGCG-CAAAAAGCACATGCCTTACATCATTTAAACGCCCAAACCTTAAG
GCTTATGTTTAAACTTACCAGAGAACAAGCTCGACAAATAGTTAAACAATGCGCCAACTG
CATAACATATTTACCTGTTCCCCATT-AGGAGTTAATCCCCGAGGACTCATTCCCAACGA
AATTTGGCAAATGGACGTTACTCACCACTTAGAATTCGGTCAACTAAAATATATCCATGT
ATGCATA--GACACCTATAGTGGATTCATCAGTGCAACTCT-CCAAACAGGAGAGGCCAC
CAAACATGTCATAGCTCATTTATTACACTGCTTTTCTATTTTAGGAATACCCAAACAAAT
CAAAACAGATAATGGCCCCGGTTATATA-CCAAAACCTTCTTACAATTTTGTAATACCCT
ACAAATTAAACATACCACAGGCATTCCCTATAATCCCCAAGGACAAGGTATAGTAGAAAG
AGCTCATCTGTCATTAAAAACTGTTATCACAAAATTAAAAGGGGG-AGCTGGTACCCCGT
GAAGGGTACCCCCAGAAACATACTCAATCATGCCCTGTTTATCCTTAATTTTT-AAATTT
GGACAGTCATGGAAAATCGGCTGCCGACCGTTTCTGGCATCCTGAATCTCAAAAACAGTT
TGCAATGGTAAAATGGAAAGATCCACTTGATAATTCATGGCATGGCCCCGATCCAGTTTT
AATTTGGGGAAGAGGCTCAGTATGCATCTTCTCACAAAAAAA-TGATGCAGCCAGATGGC
TGCCTGAAAGATTGGTAAGACAAATAAATCATAACCATTGTCAGTCCAGGGAAGATAAAT
CTCCCTGAGAAGTTCTTTCCTTCTTGTTTTTCAGAAAATGAAGCCTAACATGAAATTCCT
TTGGAGAATAATCGCTCTATATAGCATAGTGGCAGTCTATGCAGGTTTTGGTGACCCTCG
TAAGGCAAGAGAATTATTACGAAAACAATACGGCCAGCCTTGTGATTGCAGAGGGGGACA
AGTATCTGAACCTCCGTCAGACAGAATCACCCAGGTGACTTGCGTGGGCAAGACAGCTTA
CCTAATGCCAAACCAGTTATGGAAATGTAAGTCTACCC-AAGAGATACCTCACC---TAG
CGGGCCGCTCCTAGAATGCCCTTGTAGCTCTTTCCAATCTTCTGTACATAGTTCCTGTTA
TACATCCTATCAACAATGCAAATCAGGCAATAGAACATATTATACGGCCACGTTACTAAA
AACACAAACTGGAGGCATTAATGACGTACAAGTATTAGGATCCACTAATAAACTTGTACA
ATCGCCTTGTAACGGCCAAAAAGGAAAGCCTGTTTGTTGGAGCACTACCGCCCCCATTCA
CATTTCTGATGGAGGAGGCCCATTAGATACTGCAAGAATTAAAACCGTCCAGAAAAAA--
TTAGAAGAAATTCATAAAGCTCTATATCCGGAACTTCAATATCACCCTTTAGCCTTGCCT
GAGCTTAGAGATAATTTTAGGCTCGATGCCCAAACCTTCGATATCCTCAATGCTACTTAC
AATTTACTTCAAATGTCCAATACAAGTCTGGCCCATGATTGTTGGCTTTGCCTTAAGA-T
GGGCCCCCC-TATTCCTCTAGCTATACCTAACCTTTTATTGTCCTATGCCAATTACTCAA
ATGAATCCTTAGTAAATAATTCCTGTCCTATTAT-CCCCCCCCCTTAGTTCAACCGATGA
CGTTTTCTAATTCCACTTGCCTCTTTTCACCATCATATAATAACACTAAAGAAATTGATT
TAGGCTATGTTGTGTTTGACAACTGTACCTCCATAATCAATGCCACCAACCCTTTGTGTG
CTGTAAATGGCTCGGTTTTCATTTGTGGAAACAACATGGCATATACGTATCTACCTACAC
ATTGGACAGGGCTTTGTGTTCTGGCCACTCTTCTCCCCGACATTGATATCATCCCTGGAG
ATTTGAACCTATCCCCATCCCCGCTATTGAACATTTTATTTATAGACCAAAACGAGCCAT
ACAATTTATTCCCTTGTTGGCAGGACTAGGAATCACCACTGCTTTTACTACAGGAGCCAC
AGGCCTAGGAGTCTCACTAACCCAATATACCAAATTATCCAATCAATTAATTTCAGATGT
ACAGACCTTATCCAGTACTATACAAGATTTACAAGACCAAGTAGATTCATTAGCAGAAGT
AGTTCTCCAGAATAGAAGAGGTCTAGATTTGTTAACGGCAGAACAGGGAGGGATCTGTTT
GGCTTTACAGGAAAAGTGCTGTTTTTATGCCAACAAATCCGGAATTGTCAGAGATAAGAT
AAAAAC-TTTGCAAGAAGAACTAGAAAAGCGCAGAAAAGGCCTGGCCGCCAA--------
TCCCTTGTGGACTGGACTCGATGGACTTCTCCCCTATCTCCTGCCATTTCTTGGTCCTTT
ACTCACCCTTCTACTTTTCCTCACTCTCGGGCCTATAATCCTTAATAAGCTTATGGCATT
TGTCAGACAACAAATCGAGGCCTTCCAGGCCAAACCTATACAG-----GTCCATTATCAT
TGCCTTGAGATGACTGAAAATGGTGAGTCTTATTTACCTTAATAAGACCACCTCCCCTGT
GTGCTGAACTGGA-CAGTCAATGACGGG-TAA-GAGGACACTATCCC-CATCGGAGCCTA
AG-ACAGGAGGGCCGCCCTT-GCTGCTGCCTTATCCCATGACGGGCCTAGAA-GATGGGG
ATGAGTTGACCCAACCTAAGACAGGCGCAGTTCCCGAGGGG-TCATTT-CTT--ATCATA
AAATAATAAAAA-GGGGGACCTGTCCGGAGCTGCGCGCCCCAGCCATAGCAAATAATAAT
TAATGATTAAA----CGCCCGAGCTCTATTCCTTTCCACCTTCTACCTCCTCCCTAGATT
TGTTGTTTCTCTTT------TGTAT-CAATACCTCAT-AATAGATGGCGCTCTTCCTGCT
TCTTCTTCACTTGTTCCCCCCCCCCCCCCAGCC----------GCGAAAATTGTTA--CT
TTGTAGCACAGGCACCATCCCGTGCCCGGG-AAAATTACCAACTGACAGGGCAGGTGC--
-----------------------------AA-CATGA--CCTTCGACCAGAGAAACCA--
ATACCTA---CTTGGTCACGCCCTCT-GCGATGAGATCATC-TCCGCC-TCTGGCCCAAC
CCCTTCCCCTCCAAGTGTATATAAGGCACTGCATTACCGGC--ATTAAA-CAAGACTTGA
TCAGAGCACTGTCTG-GTCTCCATTTCTC-GTGTCTCTTGTCCCCC-AAATTCCCACTCC
CTCC--TCAAGGGCCTGCTTCG-ACGATCCCGCGGGCCGGGA
>NC_037668.1 Theropithecus gelada isolate Dixy chromosome 1, Tgel_1.0-A
TGTCCGGAGCTGCGTGCCCCGGCCATAGCGAA-TAATAATTAACGATTAAAA--CGCCTG
AGCTCTATTCATTTCCACCTCTCACCTCCTTCCTAGATTTGTCCTTTTCCCTG------T
AT-TAAATA-CCTCACACAAGATGGCGCTCTTCCTGCTTCTTCTTCACCCATCTTT-CCC
GCACGC-----------GCGAAAATTGTTACTTTGTAGCACAGGCGCCATCCCGCACCCG
GG-AAAGTTTCCAACTGACAGCGCAGGCGCAACA-TGACGTCCGACCAGAGAAACCAATA
CCTACCTGGCCACGCCCTCCGCGATGAGATCATCTCCGCCTGTGGCCCAACCCCTTCCCC
TCCAAGTGTATATAAGGCGTTGCATTACCTCCATTAAACGAGACTTGATCAGAGCACTGT
CTTGTCTCCATTTCTCGTGTCTCTTGTTCCCC--AAATTCCCACTCCCTCCTCCAGGGCC
TGCTTCGACGATCCCGCGGGCCGGGATACATGGCGCC-CGAACAGGGACCTGGAAACGAG
GGACTCCATGAGGAAGAGGACGCCAAAGGACGGTCGACCGCTAACAAGGACAAAAGAAAT
TAAACTCTTCCGATCATCGCGGGAACCTGCC----GCGTCTGAATCGAAGGTAAGTGGCG
CGTCCGAAATGGGACAAGAATTAAGTCAGCATCAAATTTATGTAGGACAATTAAAAGAGG
CTTTAAAGATACGAGGAGTAAAGGTTAAAGGTAATGATTTGTTTAAATTTTTT-GATTTT
GTAAAAGACACTTGCCCTTGGTTCCCACAGGAAGGAACTATTGATTTCAAAAGATGG-CG
TAGAGTAGGGGATTGTTTTCAGGACTATTATAATACTTTTGGGCCAGAAAAAATTCCTGT
GACCGCCTTCTCTTATTGGAACCTCATTAGAGATTTAATAGATAAGAAGGAGGCCGATCC
ACAAGTCATGGCTGCGGTCGCTCAGACAGAGCATATTTTAAAGGTTAGTTCCCGCTCTAA
CCTCACAAAGCCTCCGCAAGATACGGAGGAGGATCTCATTTCCCTCGAAAGTGATCATGA
GGAAATCAAGTCTCCTTCTGTAACAGACAAAGAAATGCCACATGAAAACAAACC---AAA
AAAATGCCCAATTTTGCAGATGCTTCAAAAAGAGGAGGAAATTAATAAGCCTAATCAATC
AGACATAAATTGGGATGATTTAGAGGAAGAGGCAGCTAAATATCACAACCCTGATTTGCC
TCCCTTTACTTCATACCCGCCCCCATATAATAAGACACATAATGAGGCTTCTGCGCCCAT
TGTTATGGCAGCAATAGATCCCAAAGAAGAATTAAAACAAAAAA-TTGTTCAACTAGAAG
AGCAAATTAAACTTGAAGAGTTACATCAATCATTGATAATTAGGCTCCAAAAGCTAAAAA
CAGGAAATGAAAAAATACCCAACTCAGACGCTATGGAGGGTTCCTTGCGCCCACCTCAGC
GGCCTGGACAACATGTTCCAAGAGGGGGGTTAGTTGCTAGCCGACAGAGAGAAGACTCCT
CCCCCAAAGACGTTTTTCCAGTCACTGAAACCATAGATGAACAGGGACAGGCTTGGAGAC
ATCATACTGGGTTTGACTTTACTATTATAAAAGAGTTAAAGACTGCTGCCTCTCAGTATG
GGGCTACTGCTCCATATACTCTTGCTATAGTAGAATCTGTAGCCGATAATTGGCTCACTC
CTACAGACTGGAATACCTTAGTTAGGGCAGTCCTTTCTGGGGGAGACCACTTAATTTGGA
AGTCAGAGTTCTTTGAAAATTGTAGAGATACAGCCAAAAGAAATCAACAGGCAGGAAACG
GTTGGGATTTTGATATGTTAACTGGTTCAGGTAATTATGCAGACACCCAGACCCAAATGC
AATATGATCCTGGATTGTTCTCACAAATCCAGGCTGCCGCTACAAAGGCCTGGAGAAAAC
TTCCCGTTAAAGGAGATCCAGGGGCCTCGCTCACAGCGGTTAAACAAGGACCCG-ATGAG
CCATTTTCAGACTTTGTGCATAGACTTATGACCACGGCAGGTAGAATCTTTGGAAATGCA
GAAACGGGTGTAGATTATGTTAAACAGTTAGCTTATGAAAACGCTAACCCCGCCTGCCAA
GCGGCAATCAGACCTTATCGAAAGAAAACAGATTTAACAGGATACATTCGCCTTTGTTCA
GATATTGGGCCCTCATATCAACAAGGCCTAGCAATGGCCGCCACTTTTGGCGGCCAAACA
GTAA-GAGACTTCCTCATTAACAAAGGTAAAGATAAAGGGGGA-TGTTTTAGATGCGGTA
AAAAG-GGACACTTTGCAAAAGATTGCCATGAAAACCAAAATAAGAA-TCCAGAAGCAAA
AATTCCAGGCCTTTGCCCAAGGTGTAAAAGAGGAAGGCACTGGGCAAACGAATGTAAATC
TAAAACTGACAGTCAAGGAAATCCTTTATCCCCCAGGCAGGGAAACGGGATGAGGGGCCA
GCCCCAGGCCCCGAAACAAGCATATGGGGCAGTCAGCTTTGTTCCAGCCAGCAACAGCAA
TCCATTTCAAAGCTTAGTAGAGCAA-CCCCAGGAAGTGCAGGACTGGACCTCAGTTCCAC
CTCCCACACAGTACTAACACCTGAAATGGGACCACAAACCTTAAATACCAGAATATATGG
ACC-TTTACCACCTAACACTTTTGGGCTACTTTTAGGAAGAAGTAGTGTCACCATGAGAG
GCTTACAAGTCCTCCCTGGAGTTATCGATAATGATTATGAAGGGAAAATTAAAATCATGG
---------CCAGAGCTATTAACAACATTATTACTGTCCCTCAAGGAGTTAGAATAGCTC
AGTTAATCCTGCTACCTTTGGTTAAAACAGATAATAATATCCAACACTCT-AATAGAAAT
ATAAAAGGTTTC-GGATCATCAG--AGATATATTGGGTGCAACCAATTACAAATCAAAAA
CCCTCTCTAACCTTATGGTTAGACGGGAAGGCATTCACTGGGCTAATAGACACAGGGGCT
GATGTAACTATCATTAAACAGGAAGATTGGCCCTCTCATTGGCCTACTACAGAGACTTTA
ACTCACTTGAGAGGAATTGGACAAAGCAGTAATCC-TAAACAAAGTTCTAAATACCTAAC
ATGGACAGATAAAGAAAACAATTCAGGCCTTATTAAGCCATTTGTCATCCCTTACCTACC
TGTTAACCTTTGGGGGCGAGATCTGCTCTCTCAAATGAAAATTATAATGTGTAGTCCAAA
TGATATAGTTACTGCACAAATGTCAACTCAAGGATACACCCCTGGTAAAGGTCTTGGAAA
AGGAGAAAACGGTATTCCACAGCCTATACTGGTTTCAGGACAACTTGATAAAAAGGGGTT
TGGAAATTTTTAGCTCAGGCCACTGACATACCTGCACCCCAAAGGTACGCTGACCCCATT
ACTTGGAAGTCAGATGAGCCCGTTTGGGTTGATCAGTGGCCTTTACTCAATGATAAACTA
AGTGCTGCCCAACAGTTAGTGCAGGAACAACTGGTAGCAGGACATGTTGTGGAAAGTAAC
TCTCCTTGGAACACACCTATTTTTGTTATTAAAAAGAAGTCTGGCAAATGGAGACTCTTA
CAAGATTTAAGAGCACTAAATATCACTATGATCCTTATGGGTGCCTTACAACCAGGATTG
CCTTCACCAGTTGCGATTCCTCAAAAATATTTTAAAATCATTATTGACCTTAAAGACTGC
TTTTTT-ACAATTCCCCTTCACCCTGCTGACCAAAAAAGATTTGCCTTTAGTCTTCCATC
TACAAATTTTAGACAACCAATGAAGCGCTATCAATGGAAAGTCTTACCTCAGGGTATGGC
CAATAGTCCTACCTTGTGTCAAAAATATGTAGCTGCTGCTATAGAGCCAGTCAGAAAAAC
ATGGACACAAATGTATATTATACATTATATGGATGATATTTTAATAGCAGGAGAAATTGG
CGAACAAGTCTTACAGTGCTTTGCCCAACTCAAACAAAAGTTAACAGCAGCCGGACTACA
AATAGCCCCAGAAAAAG---TACAATTATAAGATCCATACACCTATCTTGGTTTTCAAAT
TAATGG-ACCCAAAATCATTAATCAAAAGGCC-GTTATACGTCGTGATCATTTAAAAACT
TTAAATGATTTCCAAAAATTACTGGGAGACATAAATTGGCTTCGGCCGTACTTAAAACTC
ACTACAGGA-GAGTTAAAACCTCTTTTCGATATATTAAAAGGAGACTCTAATCCAAAATC
CCCCAGGTCCATTACTAAAGAAGCATTAATAGCACTCCAACAGGTGGAATATGCCATTGC
AACACAA---TTTG-TTA----------CCAGTATTGATTATTCTCAGCCATTAATATTC
ATTATTTTTAACACAACAATAACCCCTACTGGCTTATTCTGGCAGAACAATCCCATTATG
TGGGTACACCTGCCC--TCCTCCCCTAAAAAGGTTTTGTTGCCTTATTATGATGCCATAG
CTGATCTAATTATCTTAGGAAGAGAAAACAGTAGAAAGTACTTTGGAATAGAACCCTCTA
CCATTATACAGCCCT-----------ACACTCAATCACACATCCATTGGCTGTTACAAAA
TACGGAAGCCTGGCCAATTGCTTGCGCTTCTTACACTGGCATAATTGACAACCATTACCC
ACCTAACAAACTCATTCAATTTTGCAAACTTCATGCGTTTGTGTTTCCCCATATTACCAG
TAAAGAACCTCTCAATGACGCATTACTAATTTTCACTGATGGATCTTCTACAGGACTCGC
CGCATACACTTACAATAATGTAATCGTTAAATTCCAGACCACTTATACATCAGCTCAGCT
GGTCGAATTGCAAGCTATAATTGCAGCATTATCAGCTTTTCCTTGTCAGCCACTTAACAT
TTACACAGACAGCGCCTACCTGGCTCATTCAATACCCCTCTTAGAGACCGTGCCTCAAAT
TAAACATATTTCAGACACAGCTAACTTATTTTTACAATGTCAACAACTTATTCAAAAAAA
GGACTACTCCCTTTTTTCTTGGGCATATCAGAGCACATTCA-GGATTACCGGGACCTTTA
ACACAAGGTAACGCAACAGCCGACACGGCAACAAAAACCATAGCCACAGTCACTACAGAC
AATTTGCAACAAGCA-CAAAAAGCACATGCCTTACATCATTTAAACGCCCAAACCTTAAG
ACTTATGTTTAAACTTACTAGAGAACAAGCTCGACAAATAGTTAAACAATGCGCCAACTG
CATAACGTATTTACCTGTTCCTCATTTAAGAGTTAACCCCCGAGGACTCATCCCCAACGA
AATTTGGCAAATGGACGTTACTCACCACTTAGAATTCGGTCAACTAAAATATATCCACGT
ATGCATA--GACACCTATAGTGGATTCATTATTGCAACTCT-CCAAACAGGAGAGGCCAC
TAAACATGTCATAGCTCATTTATTACATTGCTTTTCTATTTTAGGAATACCCAAACAAAT
CAAAACAGATAATGGCCCTGGTTATATAGCCAAAACCTTTTTACAATTCTGCAATACCCT
ACAAATTAAACATACCACAGGCATTCCCTACAATCCCCAAGGACAAGGTATAGTAGAAAG
AGCTCATCTGTCATTAAAAACTGTTATCACAAAATTAAAAGGGGGGAGCTGGTACCCCGT
GAAGGGTACCCCCAGAAACATACTCAATCATGCCCTGTTTATCCTTAATTTTTAAAATTT
GGACAGTCATGGAAAGTCTGCTGCCAACCGTTTCTGGCATCCTGAATCTCAAAAACAGTT
TGCAATGGTAAAATGGAAAGATCCACTTGATAATTCATGGCATGGCCCCAATCCAGTTTT
AATTTGGGGAAGAGGCTCAGTATGCATCTTCTCACAAAAAAA-TGATGCAGCCAGATGGC
TGCCTGAAAGATTGGTAAGACAAATAAATCATAACCATTGTCAGTCCAGGGAAAATAAAT
CTCCCTGAGAAGTTTCTTCCTTTTTGTTTTTCAGAAAATGAAGCCTAAAATGAGATTCCT
TTGGAAAATAATCGCTCTATATAGCATAGTGACAGTCTATGCAGGTTTTGGTGACCCTCG
TAAAGCAAGAGGATTACTACGAAAACAATACGGCCAGCCTTGTGACTGCAGAGGGGGACA
AATATCTGAATCTCCGTCAGACAGAATCACCCAGGTGACTTGCGCGGGCAAGACAGCTTA
CCTAATGCCAAACCAGTTATGGAAATGTAAGTCTACCCCAAGAGACACCTCGCC---TAG
CGGGCCGCTCCTAGAATGCCCTTGTAGCTCTTTCCAATCTTCTATACATAGTTCCTGTTA
TACCTCCTATCAACAATGCAAATCAGGCAATAAGACATACTATACGGCCACGTTACTAAA
AACACAAACTGGAGGTACCAATGATGTACAAGTATTAGGATCCACTAATAAACTTGTACA
ATCTTCTTGTAATGGCCAAAAAGGAAAGCCTGTTTGTTGGAGCACTACCGCTCCCATTCA
CATTTCTGATGGAGGAGGCCCATTAGATATTGCAAGAATTAAAACCGTCCAGAAAAAA--
TTAGAAGAGATTCATAAAGCTCTATATCCTGAACTTCAATATCACCCCTTAGCCCTGCCT
GAGATTAGAGATAATTTTAGGCTCGATGCTCAAACTTTTGATATCCTCAATGCTACTTAC
AATTTACTTCAAATGTCCAATACAAGCCTAGCCCACGATTGTTGGCTTTGTCTTAAAA-T
GGGCCCCCCCTATTCCTCTAGCTATACCTAACCTTTTGTTGTCCTATGTCAATTACTCAA
ATGAATCCTTGGTAAATAATTCCTGTCCTATTATTTCTCCCCTCTTAGTTCAACCGATGA
CGTTTTCTAATTCCTCTTGCCTCTTTTCACCGTCATATAATAGCACTAAAGAAATTGATC
TAGGCTATGTTGTGTTTGACAACTGTACCTCCATAATCAATGCCACTAACCCTTTGTGTG
CTGTAAATGGCTCGGTTTTCGTCTGTGGAAACAACATGGCATATACTTATCTACCTACAA
ATTGGACAGGGCTTTGTGTTCTGGCCACTCTTCTCCCCGACATTGATATCATCCCTGGAG
AT--GAACCTATCCCCATCCCTGCCATCGAACATTTTATTTATAGACCGAAACGAGCCAT
ACAATTTATTCCCTTATTGGCTGGACTAGGAATCACCACTGCATTTACTACAGGAGCCAC
AGGCCTAGGGGTCTCACTAACCCAATATACTAAACTATCCAACCAATTAATTTCAGATAT
ACAGACCTTATCCAGTACTATACAAGATTTACAAGACCAAGTAGACTCATTAGCTGAAGT
AGTTCTCCAGAATAGAAGAGGTCTAGATTTATTAACAGCAGAACAGGGAGGGATCTGTTT
GGCTTTACAGGAAAAGTGCTGTTTTTACGCCAACAAATCCGGAATCGTCAGAGATAAGAT
AAAGAC-TTTACAAGAAGAACTAGAAAAGCGCAGAAAGGGCCTGGCTGCCAA--------
TCCATTGTGGACGGGACTCGATGGACTCCTCCCCTATCTCCTGCCATTTCTTGGTCCTTT
ACTTACTCTTCTACTTTTCCTCACTCTCGGGCCTATAATCCTTAATAAGCTTATGGCATT
CGTCAGACAACAAATCGAGGCCTTCCAGGCCAAACCTATACAG-----GTCCATTATCAT
CGCCTTGAGATGACTGAAAATGGTGAGTCTTGTTTGCCTCAATAAGACCACCTCCCCTGT
GTGCTGAACTGGA-CAGTCAATGACGGG-TAA-GAGGACACTATCTC-CACCGGAGCCTA
AG-ACAGGAGGGCCGCCCTT-GCTGCTGCCTTATCCCATGACGGGCCTAGAA-GGTGGGG
ATGAGTTGACCCAACCTAAGACAGGCGCAGTTCCTGAGGGG-TTGTTTTCTT--GTCATA
AAACAATAAAAA-GGGGGACCTGTCCGGAGCTGCGTGCCCCGGCCATAGCGAATAATAAT
TAACGATTAAAA---CGCCTGAGCTCTATTCATTTCCACCTCTCACCTCCTTCCTAGATT
TGTCCTTTTCCC--------TGTATTAAATACCTCAC-ACAAGATGGCGCTCTTCCTGCT
GCTTCTTCACCCATCTTTCCCGTGCG----------------TGGGAAAATTGTTA--CT
TTGTAGCGCAGGCGCCATCCCGCGCCCGGG-AAAGTTTCCAACTGACAGCGCAGGCGC--
-----------------------------AA-CATGA--CATCTGACCCGAGAAACCA--
ATACCTA---CCTGGCCACGCCCTCC-GCGATGAGATCATC-TCCGCC-TCTGGCCCAAC
CCCTTCCCCTCCAAGTGTATATAAGGCGTTGCATTACCGCC--ATTAAA-CGAGACTTGA
TCAGAGCACTGTCTT-GTCTCCATTTCTC-GTGTCTCTTGTTCCCC-AAATTCCCACTCC
CTCC--TCCAGGGCCTGCTTCG-ACGATCCCGCGGGCCGGGA
>ref|NC_044976.1| Papio anubis isolate 15944 chromosome 1, Panubis1.0-B
TGTCCGGAGCTGCACGCCCCGGCCATAGCAAA-TAATAACTGATGATTAAA---CGCCTG
AGCTCTATTCATTTCTACCCCATGCCTCCTCCCTAGATTTGTCTTTTTCCCC-------T
GTATAAATA-CCTCACACAAGATGGCACTCTTCCTGCTGCTTCTTCACCCATCTTT-CCC
GCGCCG-----------GGGAATATTGTTACTTTGTAGCACAGGCGCCATCCCGCGCCCG
GG-AAAGTTTCCAACTGACAGGGCAGGCGCAACA-TGACGTCGGACAGGACAAACCAATA
CCTACCTGGCCACGCCCTCTGTGATGAGATCATTTCCGCCT-TGGCCCAACCCCTTCCCC
TCCAAGTGTATATAAGGCGTTGCATTACCGCCATTAAACGAGACTTGATCAGAGCACTGT
CTTGTCTCCATTTCTCGTGTCTCTTGTTCCCC--AAATTCCCACTCCCTCCTCCAGGGCC
TGCTTCGACGATCCCGCGGGCCGGGATACATGGCGCC-CGAACAGGGACCTGGAAACGAG
GGACTCCGTGAGGAAGAGGACGCCAAAGGACGGTTGACTGCTAACAAGGACAAAAGAAAT
TAAACTCTTCCGATCACCGCGGGAACCTGCC----GCGTCTGAATCGAAGGTAAGTGGCG
CGTCCGAAATGGGACAAGAATTAAGTCAGCATCAAATTTATGTAGGACAATTAAAAGAGG
CTTTAAAGATACGAGGAGTAAAGGTTAAAGGTAATGATTTGTTTAAATTTTTT-GATTTT
GTAAAAGACACTTGCCCTTGGTTCCCACAGGAAGGAACTATTGATTTCAAAAGATGG-CG
TAGAGTAGGGGATTGTTTTCAGGACTATTATAATACTTCTGGGCCAGAAAAAATTCCTGT
GACCGCCTTCTCTCATTGGAACCTCATTAGAGATTTAATAGATAAGAAGGAGGCTGATCC
GCAAGTTATGGCTGCGGTTGCTCAAACAGAGCATATTTTAAAGGTCAGCTCCCGCTCTAA
CCTTACAAAGCCTCCGCAAGATACGGAGGAGGATCTCATTTCCCTCGAAAGTGATCATGA
GGAAATTAAGTCTCCTTCTGTAACAGATAAAGAAATGCCACACGAAAACAAACC---AAA
AAAATACCCAATTTTGCAGATGCTTCAAAAAGAGGAGGAAATTAATAAGCCTAATCAATC
AGACATAAATTGGGATGATTTAGAGGAAGAGGCAGCTAAATATCACAACCCTGATTTGCC
TCCCTTTACTTCATACCCGCCCCCATATAATAAGACACATAATGAGGCTTCTGCGCCCAT
TGTTATGGCAGCAATAGATCCCAAAGAAGAATTAAAACAAAAAA-TTGTTCAACTAGAAG
AGCAAATTAAACTTGAAGAGTTACATCAATCATTGATAATTAGGCTCCAAAAGCTAAAAA
CAGGAAATGAAAAAATACCCAACTCAGATGCTATGGAGGGTTCCTTGCGCCCACCTCAGC
GGCCTGGACAACATGTTCCAAGAGGGGGGTTGGTTGCTAGCCGACATAGAGAAGACTCCT
CCCCCAAAGACGTTTTTCCGGTCACTGAAACCATAGATGAACAGGGACAGGCTTGGAGAC
ATCATACTGGGTTTGACTTTACTATTATAAAAGAGTTAAAGACTGCTGCCTCGCAGTATG
GGGCTACTGCTCCATATACTCTTGCTATAGTAGAATCTGTGGCTGATAATTGGCTCACTC
CTACAGACTGGAATACCTTAGTTAGGGCAGTCCTTTCTGGGGGAGACCACTTAATTTGGA
AGTCAGAGTTCTTTGAAAATTGTAGAGATACAGCCAAAAGAAATCAACAGGCAGGAAACG
GTTGGGATTTTGATATGTTAACTGGTTCAGGTAATTATGCAGACACCCAGACCCAAATGC
AATATGATCCTGGATTGTTCTCACAAATCCAGGCTGCTGCTACAAAAGCCTGGAGAAAAC
TTCCCGTTAAAGGAGATCCAGGGGCCTCGCTCACAGCGGTTAAACAAGGACCCG-ATGAG
CCATTTTCAGACTTTGTGCATAGACTTATGACCACGGCAGGTAGAATCTTTGGAAATGCA
GAAACGGGTGTAGATTATGTTAAACAGTTAGCTTATGAAAACGCTAACCCCGCCTGCCAA
GCGGCAATCAGACCTTATCGAAAGAAAACGGATTTAACAGGATACATTCGCCTTTGTTCA
GATATTGGGCCCTCATATCAACAAGGCCTAGCAATGGCCGCCGCCTTTAGCGGCCAAACA
GTAA-GAGACTTCCTCATTAACAAAAGTAAAGATAAAGGAGGA-TGTTTTAGATGCGGTA
AAAAG-GGACACTTTGCAAAGGATTGCTATGAAAACCAAAATAAAAA-TCCAGAAGCAAA
AATTCCAGGCCTTTGCCCAAGGTGTAAAAGAGGAAGGCACTGGGCAAACGAATGTAAATC
TAAAACTGACAGTCAGGGAAATCCTTTATCCCCCAGGCAGGGAAACGGGATGAGGGGCCA
GCCCCAGGCCCCGAAACAAGCATATGGGGCAGTCAGCTTTGTTCCAGCCAGCAACAGCAA
TCCATTTCAAAGCTTAGTAGAGCAA-CCCCAGGAAGTGCAGGACTGGACCTCAGTTCCAC
CTCCCACACAGTACTAACACCTGAAATGGGACCACAAACCTTAAATACTGGAATATATGG
ACC-CTTACCACCTAACACTTTTGGGCTACTTTTAGGAAGAAGTAGTGTCACCATGAGAG
GCTTACAAGTCCTCCCTGGAGTTATCGATAATGATTATGAAGGGGAAATTAAAATCATGG
---------CCAGAGCTATTAACAACATTATTACTGTCCCTCAAGGAGTTAGAATAGCTC
AGTTAATCCTGCTACCTTTGGTTAAAACAGATAATAATATCCAACACTCT-AATAGAAAT
ATAAAAGGTTTC-GGATCATCAG--AGATATATTGGGTGCAACCAATTACAAATCAAAAA
CCCTCTCTAACCTTATGGTTAGACGGGAAGGCATTCACGGGGCTAATAGACACAGGGGCC
GATGTAACTATCATTAAACAGGAAGACTGGCCCTCTCATTGGCCTACCACAGAGACTTTA
ACTCACTTGAGAGGAATTGGACAAAGCAGTAATCC-TAAACAAAGTTCTAAATATCTAAC
ATGGACAGATAAAGAAAACAATTCAGGCCTCATTAAGCCATTTGTCATCCCTTACCTACC
TGTTAACCTTTGGGGGCGAGATCTACTCGCTCAAATGAAAATTATAATGTGTAGTCCAAA
TGATATAGTTACTGCACAAATGTTAGCTCAAGGATACACCCCTGGTAAAGGTCTTGGAAA
AGGAGAAAACGGTATTCCACAGCCTATACTGGTTTCAGGACAACTTGATAAAAAGGGGTT
TGGAAATTTTTAGCTCAGGCCACTGACATACCTGCACCCCAAAGGTGCGCTGACCCCATT
ACTTGGAAGTCAGATGAGCCCGTTTGGGTTGATCAGTGGCCTTTACTCAATGATAAACTA
AGTGCTGCCCAACAGTTAGTGCAGGAACAACTGGTAGCAGGACATGTTGTGGAAAGTAAC
TCTCCTTGGAACACACCTATTTTTGTTATTAAAAAGAAGTCTGGCAAATGGAGACTCTTA
CAAGATTTAAGAGCAGTAAATATCACTATGATCCTTATGGGTGCCTTACAACCAGGATTG
CCTTCACCAGTTGCGATTCCTCAAAAATATTTTAAAATCATTATTGACCTTAAAGACTGC
TTTTTT-ACAATTCCCCTTCACCCTGCTGACCAAAAAAGATTTGCCTTTAGTCTTCCATC
TACAAATTTTAGACAACCAATGAAGTGCTATCAATGGAAAGTCTTACCTCAGGGTATGGC
CAATAGTCCTACCTTGTGTCAAAAATATGTAGCTGCTGCTATAGAGCCAGTCAGAAAAAC
ATGGACACAAATGTATATTATACATTATATGGATGATATTTTAATAGCAGGAGAAATTGG
CGAACAAGTCTTACAGTGCTTTGCCCAACTCAAACAAAAGTTAACAGTAGCCGGACTACA
AATAGCCCCAGAAAAAG---TACAATTACAAGATCCATACACCTATCTTGGTTTCCAAAT
TAATGG-ACCCAAAATCATTAATCAAAAGGCC-GTTATACGTCGTGATCATTTAAAAACT
TTAAATGATTTCCAAAAATTACTGGGAGACATAAGTTGGCTTCGGCCATACTTAAAACTC
ACTACAGGA-GAGTTAAAACCTCTTTTCGATATATTAAAAGGAGACTCTAATCCAAAATC
CCCCAGGTCCATTACTAAAGAAGCATTAATAGCACTCCAACAGGTGGAATATGCCATTGC
AACACAA---TTTG-TTA----------CCAGTATTGATTATTCTCAGCCATTAATATTC
ATTATTTTTAACACAACAATAACCCCTACTGGCTTATTCTGGCAGAACAATCCCATTATG
TGGGTACACCTGCCC--TCCTCCCCTAAAAAGGTTTTGTTGCCTTATTATGATGCCATAG
CTGATCTAATTATCTTGGGAAGAGAAAACAGTAGAAAGTACTTTGGAATAGAACCCTCTA
CCATTATACAGCCCT-----------ACACTCAATCACACATCCATTGGCTGTTACAAAA
TACGGAAGCCTGGCCAATTGCTTGCGCTTCTTACACTGGCATAATTGACAACCATTACCC
ACCTAACAAACTCATTCAATTTTGCAAACTTCATGCGTTTGTGTTTCCCCATATTACCAG
TAAAGAACCCCTCAATGCCGCATTACTAATTTTCACTGATGGATCTTCCACAGGACTTGC
CACTTACACTTACAATAATGTAATCGTTAAATTCCAGACCACTTATACATCAGCTCAGCT
GGTCGAATTGCAAGCTATAATTGCAGCATTATCAGCTTTTCCTTGTCAGCCACTTAACAT
TTACACAGACAGCGCCTACCTGGCTCATTCAATACCCCTCTTAGAGACCGTGCCTCAAAT
TAAACATATTTCAGACACAGCTAACTTATTTTTACAATGTCAACAACTTATTCAAAAAA-
GGACTACTCCCTTTTTTCTTGGGCATATCAGAGCACATTCA-GGATTACCGGGACCTTTA
ACACAAGGTAACGCAACAGCCGACACGGCAACAAAAACCATAGCCACAGTCACTACAGAC
AATTTGCAACAAGCA-CAAAAAGCACATGCCTTACATCATTTAAACGCCCAAACCTTAAG
ACTTATGTTTAAACTTACTAGAGAACAAGCTCGACAAATAGTTAAACAATGCGCCAACTG
CATAACGTATTTACCTGTTCCTCATTTAAGAGTTAACCCCCGAGGACTCATCCCCAACGA
AATTTGGCAAATGGACATTACTCACCACTTAGAATTCGGTCAACTAAAATATATCCATGT
ATGCATA--GACACCTATAGTGGATTCATTATTGCAACTCT-CCAAACAGGAGAGGCCAC
CAAACATGTCATAGCTCATTTATTACATTGCTTTTCTATTTTAGGAATACCCAAACAAAT
CAAAACAGATAATGGCCCTGGTTATATAGCCAAAACCTTTTTACAATTCTGCAATACCTT
ACAAATTAAACATACCACAGGCATTCCCTACAATCCCCAAGGACAAGGTATAGTAGAAAG
AGCTCATCTGTCATTAAAAACTGTTATCACAAAATTAAAAGGGGGGAGCTGGTACCCCGT
GAAGGGTACCCCCAGAAACATACTCAATCATGCCCTGTTTATCCTTAATTTTTTAAATTT
GGACAGTCATGGAAAATCTGCTGCCGACCGTTTCTGGCATCCTGAATCTCAAAAACAGTT
CGCAATGGTAAAATGGAAAGATCCACTTGATAATTCATGGCATGGCCCCGATCCAGTTTT
AATTTGGGGAAGAGGCTCAGTATGCATCTTCTCACAAAAAAA-TGATGCAGCCAGATGGC
TGCCTGAAAGATTGGTAAGACAAATAAATCATAACCATTGTCAGTCCAGGGAAGATAAAT
CTCCCTGAGAAGTTTCTTCCTTTTTGTTTTTCAGAAAACGAAGCCTAAAATGAGATTCCT
TTGGAAAACAATCACTCTATATAGCATAGTGACAGTCTATGCAGGTTTTGGTGACCCTCG
TAAAGCAAGAGGATTACTACGAAAACAATACGGCCAGCCTTGTGACTGCAGAGGGGGACA
AATATCTGAATCTCCGTCAGACAGAATCACCCAGGTGACTTGCTCGGGCAAGACAGCGTA
CTTAATGCCAGACCAGTCGTGGAAATGTAAGTCTACCCCAAGAGACACCTCGCC---TAG
CGGGCCGCTCCTAGAATGCCCTTGTAGCTCTTTCCAATCTTCTATACATAGTTCCTGTTA
TACCTCCTATCAACAATGCAAATCAGGCAATAAGACATACTATACGGCCACGTTACTAAA
AACACAAACTGGAGGTACCAATGACGTACAAGTATTAGGATCCACTAATAAACTTGTACA
ATCTTCTTGTAACGGCCAAAAAGGAAAGCCTGTTTGTTGGAGCACTACCGCTCCCATTCA
CATTTCTGATGGAGGAGGCCCATTAGATATTGCAAGAATTAAAACCGTCCAAAAAAAA--
TTAGAAAAGATTCATAAAGCTCTATATCCTGAACTTCAATATCACCCCTTAGCCCTGCCT
GAGATTAGAGATAATTTTAGGCTCGATGCTCAAACTTTTGATATCCTCAATGCTACTTAC
AATTTACTTCAAATGTCCAATACAAGCCTAGCCCACGATTGTTGGCTTTGTCTTAAAA-T
GGGCCCCCC-TATTCCTCTAGCTATACCTAACCTTTTGTCGTCCTATGTCAATTACTCAA
ATGAATCCTTGGTAAATAATTCCTGTCCTATTATTTCTCCCCTCTTAGTTCAACCAATGA
CGTTTTCTAATTCCTCTTGCCTCTTTTCACCGTCATATAATAGCACTAAAGAAATTGATC
TAGGCTATGTTGTGTTTGACAACTGTACCTCCATAATCAATGCCACTAACCCTTTGTGTG
CTGTAAATGGCTCGGTTTTCGTCTGTGGAAACAACATGGCATATACTTATCTACCTACAA
ATTGGACAGGGCTTTGTGTTCTGGCCACTCTTCTCCCCGACATTGATATCATCCCTGGAG
AT--GAACCTATCCCCATCCCTGCCATCGAACATTTTATTTATAGACCGAAACGAGCCAT
ACAATTTATTCCCTTATTGGCTGGACTAGGAATCACCACTGCATTTACTACAGGAGCCAC
AGGCCTAGGGGTCTCACTAACCCAATATACTAAACTATCCAACCAATTAATTTCAGATAT
ACAGACCTTATCCAGTACTATACAAGATTTACAAGACCAAGTAGACTCATTAGCTGAAGT
AGTTCTCCAGAATAGAAGAGGTCTAGATTTATTAAGAGCAGAACAGGGAGGGATCTGTTT
GGCTTTACAGGAAAAGTGCTGTTTTTACGCCAACAAATCCGGAATCGTCAGAGATAAGAT
AAAGAC-TTTACAAGAAGAACTAGAAAAGCGCAGAAAGGGCCTGGCTGCCAA--------
TCCATTGTGGACGGGACTCGATGGACTCCTCCCCTATCTCCTGCCATTTCTTGGTCCTTT
ACTTACTCTTCTACTCTTCCTCACTCTCGGGCCTATAATCCTTAATAAGCTTATGGCATT
CGTCAGACAACAAATCGAGGCCTTCCAGGCCAAACCTATACAG-----GTCCATTATCAT
CGCCTTGAGATGACTGAAAATGGTGAGTCTTATTTGCCTCAATAAGACCACCTCCCCTGT
GTGCTGAACTGGA-CAGTCAATGACGGG-TAA-GAGGACACTATCCC-CACCGGAGCCTA
AG-ACAGGAGGGCCGCCCC------------------ATGACGGGCCTAGAA-GGTGGGG
ATGAGTTGACCCAACCTAAGACGGGCGCAGTTCCCGAGGGG-TCATTT-CTT--ATCATA
AAATAATAAAAA-GGGGGACCTGTCCGGAGCTGCGCGCCCCGGCCATAGCAAATAATAA-
---TGATTAAA----AACCCGAGCTCTATTCATTTCCACCCCATGCCTCCTCCCTAGATT
TACC-TTTTCCC--------TGTAT-TAATACCTCAC-ACAAGATGGCGCTCTTCCTGCT
GCTTCTTCACCCATCTTTCCCGCGCCA----------------GGGAAA-TTGTTA--CT
TTGTAGCGCAGGCGCCATCCCGCGCCCGGG-AAAGTTTCCAACTGACAGCGCAGGCAC--
-----------------------------AA-CATGA--CGTCCCACCGGAGAAACCA--
ATACCTA---CCTGGCCACGCCCTCC-GCGATGAGATCATT-TCCGCC-T-TGGCCCAAC
CCCTTCCCCTCCAAGTGTATATAAGGCATTGCATTACCGCC--ATTAAA-CGAGACTTGA
TCAGAGCACTGTCTT-GTCTCCATTTCTC-GTGTCTCTTGTTCCCC-AAATTCCCACTCC
CTCC--TCCAGGGCCTGCTTCG-ATGATCCCGCGGGCCGGGA
>NC_037673.1 Theropithecus gelada isolate Dixy chromosome 6, Tgel_1.0-B
TGTCCGGAGCTGCGCGCCCTGGCCATAGCAAA-TAATAACTGACGATTAAAAAACGCCTG
AGCTCTATTCATTTCCACCCCATGCCTCCTCCCTAGATTTACCTTTTCCC---------T
GTATAAATA-CCTCACACAAGATGGCGCTCTTCCTGCTTCTTCTTCACCCATCTTT-CCC
GCGCGA-----------GCGAAAATTGTTACTTTGTAGCGCAGGCGCCATCCCGCGCCCG
GG-AAAATTTCCAACTGACAGCGCAGGGGCAACA-TGACGTCCGACCGGAGAAACCAATA
CCTACCTGGCCACGCCCTCCGCGATGAGATCATTTCCGCCT-TGGCCCAACCCCTTCCCC
TCCAAGTGTATATAAGGCATTGCATTACCGCCATTAAACGAGACTTGATCAGAGCACTGT
CTTGTCTCCATTTCTCGTGTCTCTTGTTCCCC--AAATTCCCACTCCCTCCTCCAGGGCC
TGCTTCGACGATCCCGCGGGCCGGGATACGTGGCGCC-CGAACAGGGACCTGGAAACGAG
GGACTCCGTGAGGAAGAGGACGCCAAAGGACGGTCAACCGCTAACAAAGACAAAAGAAAT
TAAACTCTTCCGATCACCGTGGGAACCTGCC----GCGTCAGAATCAAAGGTAAGTGGCG
CGTCCGAAATGGGACAAGAATTAAGTCAGCATCAAATTTATGTAGGACAATTAAAAGAGG
CTTTAAAGATACGAGGAGTAAAGGTTAAAGGTAATGATTTGTTTAAATTTTTT-GATTTT
GTAAAAGACACTTGCCCTTGGTTCCCACAGGAAGGAACTATTGATATTAAAAGATGG-CG
TAGAGTAGGGGATTGTTTTCAGGACTATTATAATACTTTTGGGCCAGAAAAAATTCCTGT
GACCGCCTTCTATTATTGGAACCTCATTAGAGATTTAATAGATAAGAAGGAGGCCGATCC
GCAAGTCATGGCTGCGGTCGCTCAGACAGAGCATATTTTAAAGGTTAGCTCCCGCTCTAA
CCTTGCAAAGCCTCCGCAAGATACGGAGGAGGATCTCATTTCCCTCGAAAGTGATCATGA
GGAAATTAAGTCTCCTTCTGTAACAGACAAAGAAATGCCACATGAAAACAAACC--AAAA
AAAATACCCAATTTCACAGATGCTTCAAAAAGAGGAGGAAATTAATAAGCCTAATCAATC
AGACATAAATTGGGATGATTTAGAGGAAGAGGCGGCTAAATATCACAACCCTGATCTGCC
TCCCTTTACTTCATACCCGCCCCCATATAATAAGACACATAATGAGGCTTCTGCGCCCAT
TGTTATGGCAGCAATAGATCCCAAAGAAGAATTAAAACAAAAAA-TTGCTCAACTAGAAG
AACAAATTAAACTTGAAGAGTTACATCAATCATTGATAATTAGGCTCCAAAAGCTAAAGA
CAGGAAATGAAAAAATACCCAACTCAGACGCTATGGAGGGTTCCTTGCGCCCACCTCAGT
GGCCTGGACAACATGTTCCAAGAGGGGGGTTGGTTGCTAGCCGACATAGAGAAGACTCCT
CCCCCAAAGACGTTTTTCCGGTCACTGAAACCATAGATGAACAGGGACAGGCTTGGAGAC
ATCATACTGGATTTGACTTTACTACTATAAAAGAGTTAAAGACTGCTGCCTCTCAGTATG
GGGCTACTGCTCCATATACTCTTGCTATAGTAGAATCTGTAGCCGATAATTGGCTTACTC
CTACAGACTGGAATACCTTAGTTAGGGCAGTCCTTTCTGGGGGAGACCATTTAATTTGGA
AGTCAGAGTTCTTTGAAAATTGTAGAGATACAGCTAAAAGAAATCAACAGGCAGGAAACG
GTTGGGATTTTGATATGTTAACTGGTTCAGGTAATTATGCAGACACTCGGGCCCAAATGC
AATATGATCCTGGATTGTTCTCACAAATCCAGGCTGCCGCCACAAAAGCCTGGAGAAAAC
TTCCCGTTAAAGGAGATCCAGGGGCCTCGCTCACAGCGGTTAAATAAGGACCCG-ATGAG
CCATTTTCAGACTTTGTGCATAGACTTATGACCACGGCAGGTAGAACCTTTGGAAATGCA
GAAACGGGTGTAGATTATGTTAAACAGTTAGCTTATGAAAACGCTAACCCTGCCTGCCAA
GCGGCAATCAGACCTTATCGAAAGAAAACAGATTTAACAGGATACATTCGCCTTTGTTCA
GATATTGGGCCCTCATATCAACAAGGCCTAGCAATGGCCGCCGCCTTTGGCGGCCAAACA
GTAA-GAGACTTCCTCATTAACAAAGGTAAAGATAAAGGGGGA-TGTTTTAAGTGCGGTA
AAAGG-GGACACTTTGCAAAAGATTGCCATGAAAACCAAAATAAGAA-TCCAGAAGCAAA
ACTCCCAGGCCTTTGCCCAAGGTGTAAAAGAGGAAGGCACTGGGCAAACGAATGTAAATC
TAAAACTGACAGTCAAGGAAATCCTTTATCCCCCAGGCAGGGAAACGGGATGAGGGGCCA
GCCCCAGGCCCCGAAACAAGCATATGGGGCAGTCAGCTTTGTTCCAGCCAGCAACAGCAA
TCCATTTCAAAACTTAGTAGAGCAA-CCCCAGGAAGTGCAGGACTGGACCTCAGTTCCAC
CTCCCACACAGTACTAACACCTGAAATGGGACCACAAACCTTAAATACCGGAATATATGG
ACC-TTTACCACCTAACACTTTTGGACTACTTTTAGGAAGAAGTAGTGTCACCATGAGAG
GCTTACAAGTCCTCCCTGGAGTTATCGATAATGATTATGAAGAAGAAATTAAAATTATGG
---------CCAGAGCTATTGATAGTATTATTACTGTCCCTCAAGGAGTTAGAATAGCTC
AGTTAATCCTGCTACCTTTGGTTAAAACAGATAATAATATCCAACCCTCT-AATAAAAAT
ATAAAAGGTTTC-GGATCATCAG--AGATATATTGGGTGCAACCAATTACAAATCAAAAA
CCCTCTCTAACCTTATGGTTAGACGGGAAGGCATTTACTGGGCTAATAGACACAGGGGCT
GATGTAACTATCATTAAACAGGAAGATTGGCCCTCTCATTGGCCTACTACAGAGACTTTA
ACTCACTTGAGAGGAATTGGGCAAAGCAGTAATCC-TAAACAAAGTTCTAAATACCTAAC
ATGGACAGATAAAGAAAACAATTCAGGCCTTATTAAGCCATTTGTCATCCCTTACCTACC
TGTTAACCTTTGGGGGCGAGATCTGCTTTCTCAAATGAAAATTATAATGTGTAGTCCAAA
TGATATAGTTACTGCACAAATGTTAACTCAAGGATACACCCCTGGTAAAGGTCTTGGAAA
AGGAGAAAACGGTATTCCACAGCCTATACTGGTTTCAGGACAACTTGATAAAAAGGGGTT
TGGAAATTTTTAGCTCAGGCCACTGACATACCTGCACCCCAAAGGTGTGCTGACCCCATT
ACTTGGAAGTCAGATGAGCCTGTTTGGGTTGATCAGTGGCCTTTACTCAATGATAAACTA
AGTGCTGCCCAACAGTTAGTGCAGGAACAACTGGTAGCAGGACATATTGTAGAAAGTAAC
TCTCCTTGGAATACACCTATTTTTGTTATTAAAAAGAAGTCTGGTAAATGGAGACTCTTA
CAAGATTTAAGAGCAGTAAATATCACTATGATCCTTATGGGTGCCTTACAACCAGGATTG
CCTTCACCGGTTGCGATTCCTCAAAAATATTTTAAAATCGTTATTGACCTTAAAGACTGC
TTTTTT-ACAATTCCCCTTCACCCTGCTGACCAAAAAAGATTTGCCTTTAGTCTTCCATC
TACAAATTTTAGACAACCAATGAAGCGCTATCAATGGAAAGTCTTACCTCAGGGTATGGC
CAATAGTCCTACCTTGTGTCAAAAATATGTAGCTGCTGCTATAGAGCCAGTCAGAAAAAC
ATGGACACAAATGTATATTATACATTATATGGATGATATTTTAATAGCAGGAGAAATTGG
CGAACAAGTTTTACAGTGCTTTGCCCAACTCAAACAAGAGTTAACAGTAGCCGGACTACA
AATAGCCCCAGAAAAAG---TACAATTACAAGATCCATACACCTATCTTGGTTTTCAAAT
TAATGG-ACCCAAAATCATTAATCAAAAGGCC-GTTATACGTCGTGATCATTTAAAAACT
TTAAATGATTTCCAAAAATTACTGGGAGACATAAATTGGCTTCGGCCATACTTAAAACTC
ACTACAGGA-GAGTTAAAACCTCTCTTTAATATATTAAAAGGAGACTCTAATCCAAAATC
CCCCAGGTCCATTACTAAAGAAGCATTAATAGCACTCCAACGGGTAGAATATGCCATTGC
AACACAA---TTTG-TTA----------CCAGTATTGATTATTCTCAGCCATTAATATTC
ATTATTTTTAACACAACAATAACCCCTACTGGCTTATTCTGGCAGAACAATCCCATTATG
TGGGTACACCTGCCC--TCCTCCCCTAAAAAGGTTTTGTTGCCTTATTATGATGCCATAG
CTGATCTAATTATCTTGGGAAGAGAAAACAGTAGAAAGTACTTTGGAATAGAACCCTCTA
CCATTATACAGCCCT-----------ACACTCAATCACACATCCATTGGCTGTTACAAAA
TACGGAAGCCTGGCCAATTGCTTGCGCTTCTTACACTGGCACAATTGACAACCATTACCC
ACCTAACAAACTCATTCAATTTTGCAAACTTCATGCGTTTGTGTTTCCCCATATTACCAG
TAAAGAACCTCTCAATGACGCATTACTAATTTTCACTGATGGATCTTCCACAGGACTTGC
CGCTTACACCTACAATAATGTAATCGTTAAATTCCAGACCACTTATACATCAGCTCAGCT
GGTCGAATTGCAAGCTATAATTGCAGCATTATCAGCTTTTCCTTGTCAGCCACTTAACAT
TTACACAGACAGCGCCTACCTGGCTCATTCAATACCCCTCTTAGAGACCGTGCCTCAAAT
TAAACATATTTCAGACTCAGCTAACCTATTTTTACAATGTCAACAACTTATTCAAAAAA-
GGACTACTCCCTTTTTCCTTGGACATATCAGAGCACATTCA-GGATTACCGGGACCTTTA
ACACAAGGTAATGCAACAGCTGACACGGCAACAAAAACCATAGCCACAGTCATTACAGAC
AATTTGCAACAAGCA-CAAAAAGCACATGCCTTACATCATTTAAACGCCCAAACCTTAAG
GCTTATGTTTAAACTTACCAGAGAACAAGCTCGACAAATAGTTAAACAATGCGCGAACTG
CATAACGTATTTACCTGTTCCCCATCTAGGAGTTAACCCCCGAGGACTCATCCCCAACGA
AATTTGGCAAATGGACGTTACTCACCACTTAGAATTTGGTCAACTAAAATATATCCATGT
ATGCATA--GACACCTATAGTGGATTCATTAGTGCAACTCT-CCAAACAGGAGAGGCCAC
TAAACATGTCATAGCTCATTTATTACACTGCTTTTCTATTTTAGGAATACCCAAACAAAT
CAAAACAGATAATGGCCCTGGTTATATAGCCAAAACCTTTTTACAATTCTGCAATACCCT
ACAAATTAAACATACCACAGGCATTCCCTACAATCCCCAAGGACAAGGTATAGTAGAAAG
AGCCCATCTGTCATTAAAAACTGTTATCACAAAATTAAAAGGGGGGAGCTGGTACCCCGT
GAAGGGTACCCCCAGAAACATACTCAATCATGCCCTGTTTATCCTTAATTTTTTAAATTT
GGACAGTCATGGAAAATCGGCTGCCGATCGTTTCTGGCATCCTGAATCTCAAAAACAGTT
TGCAATGGTAAAATGGAAAGATCCACTTGATAATTCATGGCATGGCCCCGATCCAGTTTT
AATTTGGGGAAGAGGCTCAGTATGCATCTTCTCACAAAAAAA-TGATGCAGCCAGATGGC
TGCCTGAAAGATTGGTAAGACAAATAAATCATAACCATTGTCAGTCCAGGGAAAATAAAT
CTCCCTGAGAAGTTTCTTCCTTTTTGTTTTTCAGAAAATGAAGCCTAAAATGAGATTCCT
TTGGAAAATAATCGCTCTATATAGCATAGTGACAGTCTATGCAGGTTTTGGTGATCCTCG
TAAAGCAAGAGAATTAATACGAAAACGATACGGCCAGCCTTGTGACTGCAGCGGAGGACA
AATATCTGAACCTCCGTCAGACAGAATCACCCAGGTGACTTGCGCGGGCAAGACAGCTTA
CCTAATGCCAAACCAGTTATGGAAATGTAAGTCTACCCCAAGAGACACCTCGCC---TAG
CGGGCCGCTCCTAGAATGCCCTTGTAGCTCTTTCCAATCTTCTATACATAGTTCTTGTTA
TACCTCCTATCAACAATGCAAATCAGGCAATAAAACATACTATACGGCCACGTTACTAAA
AACACAAACTGGAGGTACCAATGACGTACAAGTATTAGGATCCACTAATAAACTTGTACA
ATCTTCTTGTAACGGCCAAAAAGGAAAGCCTGTTTGTTGGAGCACTACCGCTCCCATTCA
TATTTCTGATGGAGGAGGCCCATTAGATATCGCAATAATTAAAACCGTCCAGAAAAAA--
TTAGAAGAGATTCATAAAGCTCTATATCCTGAACTTCAATATCACCCTTTAGCCCTGCCT
GAGCTTAGAGATAATTTTAGGCTCGATGCTCAAACTTTTGATATCCTCAATGCTACTTAC
AATTTACTTCAAATGTCCAATACAAGCCTAGCCCACGATTGTTGGCTTTGTCTTAAAA-T
GGGCCCCCC-TATTCCTCTAGCTATACCTAACCTTTTGTCGTCTTATGTCAATTACTCAG
ATGAATCCCTGGTAAATAATTCCTGTCCTATTATCTCTCCCCTCTTAGTTCAACCGATGA
CGTTTTCTAATTCCTCTTGTCTCTTTTCACCGTCATATAATAACACTAAAGAAATTGATC
TAGGCTATGTTGTGTTTGACAACTGTACCTCCATAATCAATGCCACTAACCCTTTGTGTG
CTGTAAATGGCTCGGTTTTCGTCTGTGGAGACAACATGGCACATACTTATCTACCTACAA
ATTGGACAGGGCTTTGCGTTCTGGCCACTCTTCTCCCCGACATTGATATCATCCCTGGAG
AT--GAACCTATCCCCATCCCTGCCATCGAACATTTTATTTATAGACCGAAACGAGCCAT
ACAATTTCTTCCCTTATTGGCTGGACTAGGAATCACCACTGCATTTGCAACAGGAACCAC
AGGCCTAGGGGTCTCACTAACCCAATATACTAAACTATCCAACCAATTAATTTCAGATAT
ACAGACCTTATCCAGTACTATACAAGATTTACAAGACCAAGTAGACTCATTAGCTGAAGT
AGTTCTCCAAAATAGAAGAGGTCTAGATTTATTAACAGCAGAACAGGGAGGGATCTGTTT
GGCTTTACAGGAAAAGTGCTGTTTTTACGCTAACAAATCCGGAATCGTCAGGGATAAGAT
AAAGAC-TTTACAAGAAGAACTAGAAAAGCGCAGAAAGGGCCTGGCTGCCAA--------
TCCATTGTGGACGGGACTCGATGGACTTCTCCCCTATCTCCTGCCATTTCTTGGTCCTTT
ACTTACTCTTCTACTCTTCCTCACTCTCGGGCCTATAATCCTTAATAAGCTTATGGCATT
CGTCAGACAACAAATCGAGGCCTTCCAGGCCAAACCTATACAG-----GTGCATTATCAT
CGCCTTGAGATGACTGAAAATGGTGAGTCTTGTTTGCCTCAATAAGACCACCTCCCCTGT
GTGCTGAACTGGA-CAGTCAATGACGGG-TAA-GAGGACACTATCTC-CACCGGAGCCTA
AG-ACAGGAGGGCCGCCCTT-GCTGCTGCCTTATCCCATGACGGGTCTAGAA-GGTGGGG
ATGAGTTGACCCAACCTAAGACAGGCGCAGTTCCCGAGGGG-TTGTTTTCTT--ATCATA
AAATAATAAAAA-GGGGGACCTGTCCGGAGCTGCGTGCCCCGGCCATAGCAAATAATAAC
TGACGATTAAAAAAACGCCTGAGCTCTATTCATTTCCACCCCATGCCTCCTCCCTAGATT
TACC-TTTTCCC--------TGTAT-AAATACCTCAC-ACAAGATGGCGCTCTTCCTGCT
TCTTCTTCACCCATCTTTCCCGCGCGA----------------GCGAAAATTGTTA--CT
TTGTAGCGCAGGCGCCATCCCGCGCCCGGG-AAAATTTCCAACTGACAGCGCAGGTGC--
-----------------------------AA-CATGA--CGTCCGACCGGAGAAACCA--
ATACCTA---CCTGGCCACGCCCTCC-GCGATGAGATCATC-TCCGCC-TCTGGCCCAAC
CCCTTCCCCTCCAAGTGTATATAAGGCATTGCATTACCGCC--ATTAAA-CGAGACTTGA
TCAGAGCACTGTCTT-GTCTCCATTTCTC-GTGTCTCTTGTTCCCC-AAATTCCCACTCC
CTCC--TCCAGGGCCTGCTTCG-ACGATCCCGCGGGCCGGGA
>NC_037673.1 Theropithecus gelada isolate Dixy chromosome 6, Tgel_1.0-C
TGTCCGGAGCTGCGTGCCCCGGCCATAGCGAA-TAATAACTGACGATTAAA---CGCCCG
AGCTCTATTCATTTCCACCCCATGCCTCCTCCCTAGATTTACCTTTTTCCCTGATCTGCT
GTCTCATAT-GCCAGCACAAGATGGCGCTCTTTCTGCTTCTTCTTCACCTATTTAT-CCC
ACGCCC-----------GTGAAAATTGTTACTTTGTAGCGCAGGCGCCATCCCGCGCCCG
GG-AAAGTTTCCAACTGACAGCGCAGGTGCAACA-TGACGTCCGACCAGAGAAACCAATA
CCTACCTAGCCACACCCTCCGTGATGAGATCATCTCCGCCTCTGGCCCAACCCCTTCCCC
TCCAAGTGTATATAAGGCATTGCATTACCGCCATTAAACGAGACTTGATCAGAGCACTGT
CTTGTCTCCATTTCTCGTGTCTCTTGTCCCCC--AAATTCCCACTCCCCCCTCCAGGGCC
TGCTTCGACGATCCCGCAGGCCGGGATACGTGGCGCC-TGAACAGGGACCTGGAAACGAG
GGACTCCGTGAGGAAGAGGACGCCAAAGGACGGTCGACCGCTAACAAAGACAAAAGAAAT
TAAACTCTTCTGATCACCACGGGAACCTGCC----GCATCTGAATCGAAGGTAAGTGGCG
AGTCTGAAATGGGACAAGAATTAAGTCAACATCAAATTTATGTAGGACAATTAAAAGAGG
CTTTAAAGATACGAGGAGTAAAGGTTAAAGGTAATGATTTGTTTAAATTTTTT-GATTTT
GTAAAAGACACTTGCCCTTGGTTCCCACAGGAAGGAACTATTGATATTAAAAGATGG-CA
TAGAGTAGGGGATTGTTTTCAGGACTATTATAATACTTTTGGGCCAGAAAAAATTCCTGT
GACCACCTTCTCTTATTGGAACCTCATTAGAGATTTAATAGATAAGAAGGAGGCCGATCC
GCAAGTCATGGCTGCGGTCGCTCAGACAGAGCATATTTTAAAGGTTAGCTCCCGCTCTAA
CCTCGCAAAGCCTCCGCAAGATACGGAGGAGGATCTCATTTCCCTCGAAAGTGATCATGA
GGAAATTAAGTCTCCTTCAGTAACAGATAAAGAAATGCCAC--GAAAACAAACC---AAA
AAAATACCCAATTTTGCAGATGCTTCAAAAAGAGGAGGAAGTTAATAAGCCTAATCAATG
AGACATAAATTGGGATGATTTAGAGGAAGAGGCGGCTAAATATCACAACCCTGATTTGCC
TCCCTTTACTTCATACCCACCCCCATATAATAAGACACATAATGAGGCTTCTGCGCCCAT
TGTTATGGCAGCAATAGATCCCAAAGAAGAATTAAAACAAAAAA-TTGCTCAACTAGAAG
AACAAATTAAACTTGAAGAGTTACATCAATCATTGATAATTAGGCTCCAAAAGCTAAAAA
CAGGAAATGAAAAAATACCCAACTCAGACACTATGGAGGGTTCCTTGCGCCCACCTCAGC
GGCCTGGACAACATGTTCCAAGAGGGGGGTTGGTTGCTAGCCGACATAGAGAAGACTCCT
CCCCCAAGGACGTTTTTCTGGTCACTGAAACCATAGATGAACAGGGACAGGCTTGGAGGC
ATCATACTGGATTTGACTTTACTATCATAAAAGAGTTAAAGACTGCTGCCTCTCAGTATG
GGGCTACTGCTCCATATACTCTTGCTATAGTAGAATCTGTAGCCGATAATTGGCTCACTC
CTACAGACTGGAATACCTTAGTTAGGGCAGTCCTTTCTGGGGGGGACCATTTAATTTGGA
AGTCAGAGTTCTTTGAAAATTGTAGAGATACAGCCAAAAGAAATCAACAGGCAGGAAACG
GTTGGGATTTTGATACGTTAACTGGTTCAGGTAATTATGCAGACACTTGGGCCCAAATGC
AATATGATCCTGGATTGTTCTCACAAATCCAGGCTGCTGCTACAAAAGCCTGGAGAAAAC
TTCCCGTTAAAGGAGATCCAGGGGCCTCGCTCACAGCGGTTAAACAAGGACCCG-ATGAG
CCATTTTCAGACTTTGTGCATACACTTATGACCACGGCAGGTAGAATTTTTGGAAATGCA
GAAACGGGTGTAGATTATGTTAAACAGTTAGCTTATGAAAACGCTAACCCCGCCTGCCAA
GAGGCAATCAGACCTTATCGAAAGAAAACAGATTTAACAGGATACATTCGCCTTTGTTCA
GATATTGGGCCCTCATATCAACAAGGCCTAGCAATGGCCGCCGCCTTTAGCGGCCAAACA
GTAA-GAGACTTCCTCATTAACAAAGGTAAAGATAGAGGGGGA-TGTTTTAAATGCGGTA
AAAGG-GGACCCTTTGCAAAAGATTGCCATGAAAACCAAAATAAAAA-TCCAGAAGTAAA
AATCCCAGGCCTTTGCCCAAGATGTAAAAGAGGAAGGCACTGGGCAAACGAATGTAAATC
TAAAACTGACAGTCAAGGAAATCCTTTATCCCCCAGGCAGGGAAACGGGATGAGGGGCCA
GCCCCAGGCCCCGAAACAAGCATATGGGGCAGTCAGCTTTGTTCCAGCCAGCAACAGCAA
TCCATTTCAAAGCTTAGTAGAGCAA-CCCCAGGAAGTGCAGGACTGGACCTCAGTTCCAC
CTCCCACACAGTACTAACACCTGAAATGGGACCACAAACCTTAAATACTGGAATATATGG
ACC-TTTACCACCTAACACTTTTGGGCTACTTTTAGGGAGAAGTAGTGTCACCATGAGAG
GCTTACAAGTCCTGCCTGGAGTTATCGATAATGATTATGAAGGAGAAATTAAAAT-ATGG
---------CCAGAGCTATTGATAGTATTATTACTGTCCCTCAAGGAGTTAGAATAGCTC
AGTTAATCCTGCTACCTTTGGTTAAAACAGGTAATAATATCCAACACTCT-AATAGAAAT
ATAAAAGGTTTC-GGATCATCAG--AGATATATTGGGTGCAACCAATTACAAATCAAAAA
CCCTCTCTAACCTTATGGTTAGACGGGAAGGCATTTACTGGACTAGTAGACACAGGGGCT
GATGTAACTATCATTAAACAGGAAGATTGGCCCTCTCATTGGCCTACTACAGAGACTTTA
ACTCACCTGAGAGGAATTGGGCAAAGCAGTAATCC-TAAACAAAGTTCTAAATACCTAAC
ATGGACAGATAAAGAAAACAATTCAGGCCTTATTAAGCCATTTGTCATCCCTTACCTACC
TGTTAACCTTTGGGGGCGAGATCTGCTTTCTCAAATGAAAATTATAATGTGTAGTCCAAA
TGATATAGTTACTGCACAAATGTTAACTCAAGGATACACCCCTGGTAAAGGTCTTGGAAA
AGGAGAAAACGGTATTCCACAGCCTATACTGGTTTCAGGACAACTTGATAAAAAGGGGTT
TGGAAATTTTTAGCGCAGGCCACTGACATACCTGCACCCCAAGGGTGCGCTGACCCCATT
ACTTGGAAGTCAGATGAGCCCATTTGGGTTGATCAGTGGCCTTTACTCAATGATAAACTA
AGTGCTGCCCAACAGTTAGTGCAGGAACAACTGATAGCAGGACATATTGTAGAAAGTAAT
TCTCCTTGGAATACACCTATTTTTGTTATTAAAAAGAAGTCTGGCAAATGGAGACTCTTA
CAAGATTTAAGAGCAGTAAATATCACTATGATCCTTATGGGTGCCTTTTAACCAGGATTG
CCTTCACCGGTTGCGATTCCTCAAAAATATTTTAAAATCATTATTGACCTTAAAGACTGC
TTTTTT-ACAATTCCCCTTCACCCTGCTGACCAAAAAAGATTTGCCTTTAGTCTTCCATC
TACAAATTTTAGACAACCAATGAAGCGCTATCAATGGAAAGTCTTACCTCAGGGTATGGC
CAATAGTCCTACCTTGTGTCAAAAATATGTAGCTGCCGCTATAGAGCCAGTCAGAAAAAC
ATGGACACAAATGTATATTATACATTATATGGATGATATTTTAATAGCAGGAGAAATTGG
CGAACAAGTCTTACAGTGTTTTGCCCAACTCAAACAGGAGTTAACAGCAGCTGGACTACA
AATAGCCCCAGAAAAAG---TACAATTACAAGATCCATACACCTATGTTGGTTTTCAAAT
TAATGG-ACCCAAAATCATTAATCAAAAGGCT-GTTATACATCATGATCATTTAAAAACT
TTAAATGATTTCCAAAAATTACTGGGAGACATAAATTGGCTTCGGCCGTACTTAAAACTC
ACTACAGGA-GAGTTAAAACCTCTCTTTGATATGTTAAAAGGAGACTCTAATCCAAAATT
CCTCAGGTCCATTACTAAAGGAGCATTAATAGCACTCCAACAGGTAGAATATGCCATTGC
AACACAA---TTTG-TTA----------CCAGTATTACTTATTCTCAGCCATTAATATTC
ATTATTTATAACACAACAATAACCCCTACTGGCTTGTTCTGGCAGAACAATCCCATTATG
TGGGTACACCTGCCC--TCCTCCCCTAGAAAGGTTTTGTTGCCTTATTATGATGCCATAG
CTGGTCTAATTATCTTGGGAAGAGAAAACAGTAGAAAATACTTTGGAATAGAACCCTCTA
CCATTATACAGCCCT-----------ACACTCAGTCACACATCCATTGGCTGTTACAAAA
TATGGAAGCCTGGCCAATTACTTGCGCTTCTTACACTGGCACAATTGACAACCATTACCC
ACCTAACAAACTCATTCAATTTTGTAAACTTCATGCGTTTGTGTTTCCCCATATTACCAG
TAAAGAACCTCTCAATGACGCATTACTAATTTTCACTGATGGATCTTCCACAGGACTTGC
CGCTTACACCTACAATAATGTAGTCGTTAAATTCCAGACCACTTATACATCAGCTCAGCT
AGTCGAATTGCAAGCTATAATTGCAGCATTATCAGCTTTTCCTTGTCAGCCACTTAAGAT
TTATACCGACAGCGCCTACCTGGCTCATTCAATACCCCTCTTAGAGACCGTGCCTCAAAT
TAAACATATTTCAGACACAGCTAACCTATTTTTACAATGTCAACAACTTATTCATAAA--
GGACTACTCCCTTTTTCCTTGGACATATTAGAGCACATTCA-GGATTACCGGGACCTTTA
ACTCAAGGTAACGCAACAGCCGACACGGCAACAAAAACCATAGCCACAGTCACTACAGAC
AATTTGCAACAAGCA-CAAAAAGCACATGCCTTACATCATTTAAACGCCCAAACCTTAAG
GCTTATGTTTAAACTTACCAGAGAACAAGCTCGACAAATAGTTAAACAATGCGCCAACTG
CATAACGTATTTACCTGTTCCCCATCTAGGAGTTAACCCCCGAGGACTCATCCCCAATGA
AATTTGGCGAATGGACGTTACTCACCACTTAGAATTTGGTCAACTAAAATATATCCATGT
ATGCATA--GACACCTATAGTGGATTCATTATTGCAACTCT-CCAAAGAGGAGAGGCCAC
CAAACATGTCATAGCTCATTTATTACACTGCTTTTCTATCTTAGGAATACCCAAACAAAT
CAAAACAGATAATGGCCCTGGTTATATAGCCAAAACCTTTTTACAATTCTGCAATACCCT
ACAAATTAAACATACCACAGGCATTCCCTACAATCCCCAAGGACAAGGTATAGTAGAAAG
AGCTCATCTGTCATTAAAAACTGTTATCACAAAATTAAAAGGGGGGAGCTGGTACCCCGT
GAAGGGTACCCCCAGAAACATACTCAATCATGCCCTGTTTATCCTTAATTTTTTAAATTT
GGACAGTCATGGAAAATCGGCTGCCAATCGTTTCTGGCATCCTGAATCTCAAAAACAGTT
TGCAATGGTAAAATGGAAAGATCCACTTGATAATTCATGGCATGGCCCCGATCCAGTTTT
AATTTGGGGAAGAGGCTCAGTATGCATCTTCTCACAAAAAAA-TGATGCAGCCAGATGGC
TGCCTGAAAGATTGGTAAGACAAATAAATCATAACCATTGTCAGTCCAGGGAAGATAAAT
CTCCCTGAGAAGTTTCTTCCTTTTTGTTTTTCAGAAAATGAAGCCTAAAATGAGATTCCT
TTGGAAAATAATCGCTCTATATAGCATAGTGACAGTCTATGCAGGTTTTGGTGACCCTCG
TAAAGCAAGAGAATTAATACGAAAACGATACGGCCAGCCTTGTGACTGCAGCGGAGGACA
AGTATCTGAACCTCCGTCAGACAGAATCACTCAGGTGACTTGCTCGGGCAAGACAGCTTA
CCTAATGCCAAACCAGTTATGGAAATGTAAGTCTACCCCAAGAGACACCTCGCC---TAG
CGGGCCACTCCTAGAATGCCCTTGTAGCTCTTTCCAATCTTCTATACATAGCTCCTGTTA
TACCTCCTATCAACAATGCAAATCAGGCAATAAAACATACTATACGCCCACGTTACTAAA
AACACAAACTGGAGGTACCAATGATGTAGAAGTATTAGGATCCACTAATAAACTTGTACA
ATCTTCTTGTAACGGCCAAAAAGGAAAGCCTGTTTGTTGGAGCACTACCGCTCCCATTCG
TATTTCTGATGGAGGAGGCCCATTAGATATTGCAAGAATTAAAACCGTCCAGAAAAAA--
TTAGAAGAGGTTCATAAAGCTCTATATCCTGAACTTCAATATCACCCTTTAGCCCTGCCT
GAGCTTAGAGATAATTTTAGGCTCGATGCTCAAACTTTTGATATCCTCAATGCTACTTAC
AATTTACTTCAAATGTCCAATACAAGCCTAGCCCACGATTGTTGGCTTTGTCTTAAAA-T
GGGCCCCCC-TATTCCTCTAGCTATACCTAACCTTTTGTCGTCCTATGTCAATTACTCAA
ATGAATCCTTGGTAAATAATTCCTGTCCTATTATCTCTCCCCTCTTAGTTCAACCGATGA
CGTTTTCTAATTCCTCTTGCCTCTTTTCGCCGTCATATAATAGCACTAAAGAAATTGATT
TAGGCTATGTTGTGTTTAACAACTGTACCTCCATAATCAATGCCACTAACCCTTTGTGTG
CTGTAGATGGCTCGGTTTTCGTCTGTGGAAACAACATGGCATATACTTATCTACCTACAA
ATTGGACACGGCTTTGTGTTCTGGCCACTCTTCTCCCCGACATTGATATCATCCCTGGAG
AT--GAACCTATCCCCATCCCTGCCATCGAACATTTTATTTATAGACCGAAACGAGCCAT
ACAATTTATTTCCTTATTGGCTGGACTAGGAATCACTACTGCATTTGCAACAGGAACCAC
AGGCCTAGGGGTCTCACTAACCCAATATACTAAATTATCCAACCAATTAATTTCAGATAT
ACAGACCTTATCCAGTACTATACAAGATTTACAAGACCAAGTAGACTCATTAGCTGAAGT
AGTTCTCCAAAATAGAAGAGGTCTAGATTTATTAACAGCAGAGCAGGGAGGGATCTGTTT
GGCTTTACAGGAAAAGTGCTGTTTTTACGCCAACAAATCCGGAATCGTCAGAGATAAGAT
AAAGAC-TTTGCAAGAAGAGCTAGAAAAGCGCAGAAAGGGCCTGGCCGCCAA--------
TCCATTGTGGACGGGACTCGATGGACTTCTCCCCTATCTCCTGCCATTTCTTGGTCCTTT
ACTTACTCTTCTACTCTTCCTCACTCTCGGGCCTATAATCCTCAATAAGCTTATGGCATT
CGTCAGACAACAAATCGAGGCCTTCCAGGCCAAACCTATACAG-----GTCCATTATCAT
CGCCTTGAGATGACTGAAAATGGTGAGTCTTATTTGCCTTAACAAGACCACCTCCCCTGT
GTGCTGAACTGGA-CAGCCAATGACGGG-TAA-GAGGACACTATCTC-CACCGGAGCCTA
AG-ACAGGAGGGCCGCCCTT-GCTGCTGCCTTATCCCATGACGGGCCTAGAA-GGTGGGG
ATGAGTTGACCCAACCTAAGACAGGCGCAGTTCCCGAGGGG-TTGTTTTCTT--ATCTTA
AAATAATAAAAA-GGGGGACCTGTCCGGAGCTGCGTGCCCCGGCCATAGCGAATAATAAC
TGACGATTAAA----CGCCCGAGCTCTATTCATTTCCACCCCATGCCTCCTCCCTAGATT
TACC-TTTTTCCCTGATCTGCTGTCT-CATATGCCAGCACAAGATGGCGCTCTTCCTGCT
TCTTCTTCACCTATTTTTCCCACGCCC----------------GCGAAAATTGTTA--CT
TTGTAGCGCAGGCGCCATCCCGCGCCCGGG-AAAGTTTCCAACTGACAGCGCAGGCGC--
-----------------------------AA-CATGA--CGTCCGACCAGAGAAACCA--
ATACCTA---CCTAGCCACACCCTCC-GTGATGAGATCATC-TCCGCC-TCTGGCCCAAC
CCCTTCCCCTCCAAGTGTATATAAGGCATTGCATTACCGCC--ATTAAA-AGAGACTTGA
TCAGAGCACTGTCTT-GTCTCCATTTCTC-GTGTCTCTTGTCCCCC-AAATTCCCACTCC
CCCC--TCCAGGGCCTGCTTCG-ACGATCCCGCGGGCCGGGA
>NC_037670.1 Theropithecus gelada isolate Dixy chromosome 3, Tgel_1.0-A
TGTCCGGAGCTGCGCGCCCCGGCCATAGCAAA-TAATAACTGATGATTAAAAAACGCCTG
AGCTCTATTCATTTCCACCCCATGCCTCCTCCCTAGATTTACCTTTTCCC---------T
GTATTAATA-CCTCACACAAGATGGCGATCTTCCTGCTTCTTCTTCACCCATCTTT-CCA
GCGCGT-----------GCGAAAATTGTTACTTTGTAGCGCAGGCGCTATCCCACGCCCA
GG-AAAATTTCCAACTGACAGCGCAGGCACAACA-TGATGTCCGACCGGAGAAACCAATA
CCTACCTGGCCACGCCCTCCGCGATGAGATCATTTCCGCCT-TGGCCCAACCCCTTCCCC
TCCAAGTGTATATAAGGCACTGCATTACCGCCATTAAACGAGACTTGATCAGAGCACTGT
CTTGTCTCCATTTCTCGTGTCTCTTGTTCCCC--AAATTCCCACTCCCTCCTCCAGGGCC
TGCTTCGACGATCCCATGGGCCGGGATACATGGCGCC-CAAACAGGGACCTGGAAACGAG
GGACTCTGTGAGGAAGAGGACACCAAAGGACGGTCGACCGCTAACAAGGACAAAAGAAAT
TAAACTCTTCCAATTACCACGGGAACCTGCC----GCATCAGAATCGAAGGTAAGTGACG
CGTCCGAAATGGGACAAGAATTAAGTCAGCATCAAATTTATGTAGGACAATTAAAAGAGG
CTTTAAAGATACGAGGAGTAAAGGTTAAAGGTAATGATTTGTTTAAATTTTTT-GATTTT
GTAAAAGACACTTGCCCTTGGTTCCCACAGGAAGGAACTATTGATATTAAAAGATGG-CG
TAGAGTAGGGGATTGTTTTCAGGACTATTATAATACTTTTGGGCCAGAAAAAATTCCTGT
GACCGCCTTCTCTTATTGGAACCTCATTAGAGATTTAATAGATAAGAAGGAGGCCGATCC
ACAAGTCATGGCTGCGGTCGCTCAGACAGAGCATGTTTTAAAGGTTAGCTCCCGCTCTAA
CCTTACAAAGCCTCCGCATGATACGGAAGAGGATCTCATTTCCCTCGAAAGTGATCATGA
GGAAATTAAGTCTCCTTCTGTAACAGATAAAGAAATGCCACACGAAAACAAACCAA-AAA
AAAATACCCAGTTTTACAGATGCTTCAAAAAGAGGAGGAAATTAATAAGCCTAATCAATC
AGACATAAATTGGGATGCTTTAGAGGAAGAGGCAGCTAAATATCACAACCCTGATTTGCC
TCCCTTTACTTCATACCCGCCCCCATATAATAAGACACATAATGAGGCTTCTGCGCCCAT
TGTTATGGCAGCAATAGACCCCAAAGAAGAATTAAAACAAAAAA-TTGCTCAACTAGAAG
AGCAAATTAAACTTGAAGAGTTACATCAATCATTGATAATTAGGCTCCAAAAGCTAAAAA
CAGGAAATGAAAAAATACCCAACTCAGACGCTATGGAGGGTTCCTTGCGCCCACCTCAGC
AGCCTGGACAACATGTTCCAAGAGGGGGGTTAGTTGCTAGCCGACATAGAGAAGACTCCT
CCCCCAAAGACGTTTTTCCAGTCACTGAAACCATAGATGAACAGGGACAGGCTTGGAGGC
ATCATACTGGGTTTGACTTTACTATTATAAAAGAGTTAAAGACTGCTGCCTCTCAGTATG
GGGCTACTGCTCCATATACTCTTGCTATAGTAGAATCTGTAGCCGATAATTGGCTCACTC
CTACAGACTGGAATACCTTAGTTAGGGCAGTCCTTTCTGGGGGAGACCATTTAATTTGGA
AGTCAGAGTTCTTTGAAAATTGTAGAGATACAGCTAAAAGAAATCAACAGGCAGGAAACG
GTTGGGATTTTGATATGTTAACTGGTTCAGGTAATTATGCAGACACTCGGGCCCAAATGC
AATATGATCCTGGATTGTTCTCACAAATCCAGGCTGCCGCTACAAAAGCCTGGAGAAAAC
TTCCCGTTAAAGGAGATCCAGGGGCCTCGCTCACAGCGGTTAAACTAGGACCCTTATGAG
CCATTTTCAGACTTTGTGCATAGACTTATGACCACGGCAGGTAGAATCTTTGGAAATGCA
GAAACGGGTGTAGATTATGTTAAACAGTTAGCTTATGAAAACGCTAACCCCGCCTGCCAA
GCGGCAATCAGACCTTATCGAAAGAAAACGGATTTAACAGGATACATTCGCCTTTGTTCA
GATATTGGGCCCTCATATCAACAAGGCCTAGCAATGGCCGCCGCCTTTAGCGGCCAAACA
GTAA-GAGACTTCCTCATTAACAAAGGTAAAGATAGAGGGGGA-TGTTTTAAATGCGGTA
AAAGG-GGACACTTTGCAAAAGATTGCCATGAAAACCAAAATAAAAA-TCCAGAAGTAAA
AATTCCAGGCCTTTGCCCAAGGTGTAAAAGAGGAAGGCACTGGGCAAACGAATGTAAATC
TAAAACTGACAGTCAAGGAAATCCTTTATCCCCCAGGCAGGGAAACGGGATGAGGGGCCA
GCCCCAGGCCCCGAAACAAGCATATGGGGCAGTCAGCTTTGTTCCAGCCAGCAACAGCAA
TCCATTTCAAAGCTTAGTAGAGCAA-CCCCAGGAAGTGCAGGACTGGACCTCAGTTCCAC
CTCCCACACAGTACTAACACCTGAAATGGGACTACAAACCTTAAATACCGGAATATATGG
ACC-TTTACCACCTAACACTTTTGGGCTACTTTTAGGAAGAAGTAGTGTCACCATGAGAG
GCTTACAAGTCCTCCCTGGAGTTATCGATAATGATTATGAAGGGGAAATTAAAATCATGG
---------CCAGAGCTATTAACAACATTATTACTGTACCTCAAGGAGTTAGAATAGCTC
AGTTAATCCTGCTACCTTTGGTTAAAACAGATAATAATATCCAACACTCT-AATAGAAAT
ATAAAAGGTTTC-GGATCATCAG--ATATATATTGGGTGCAACCAATTACAAATCAAAAA
CCCTCTCTAACCTTATGGTTAGACGGGAAGGCATTCACTGCACTAATAGACACAGGGGCT
GATGTAACTATCATTAAACAGGAAGATTGGCCCTCTCATTGGCCTACTACAGAGACTTTA
ACTCACTTGAGAGGAATTGGGCAAAGCAGTAATCC-TAAACAAAGTTCTAAATACCTAAC
ATGGACAGATAAAGAAAACAATTCAGGCCTTATTAAGCCATTTGTCATCCCTTACCTACC
TGTTAACCTTTGGGGGCGAGATCTGCTCTCTCAAATGAAAATTATAATGTGTAGTCCAAA
TGATATAGTTACTGCACAAATGTTAACTCAAGGATACACCCCTGGTAAAGGTCTTGGAAA
AGGAGAAAACGGTATTCCACAGCCTATACTGGTTTCAGGACAACTTGATAAAAAGGGGTT
TGGAAATTTTTAGCTCAGGCCACTGACATACCTGCACCCCAAGGGTGCGCTGACCCCATT
ACTTGGAAGTCAGATGAGCCTGTTTGGGTTGATCAGTGGCCTTTACTCAATGATAAACTA
AGTGCTGCCCAACAGTTAGTGCAGGAACAACTGATAGCAGGACATATTGCGGAAAGTAAT
TCTCCTTGGAATACACCTATTTTTGTTATTAAAAAGAAATCTGGCAAATGGAGACTCTTA
CAAGATTTAAGAGCAGTAAATATCACTATGATCCTTATGGGTGCCTTACAACCAGGATTG
CCTTCACCAGTTGCGATTCCTCAAAAATATTTTAAAATCATTATTGACCTTAAAGACTGC
TTTTTT-ACAATTCCCCTTCACCCTGCTGACCAAAAAAGATTTGCCTTAAGTCTTCCATC
TACAAATTTTAGACAACCAATGAAGCGCTATCAATGGAAAGTCTTACCTCAGGGTATGGC
CAATAGTCCTACCTTGTGTCAAAAATATGTAGCTGCCGCTATAGAGCCAGTCAGAAAAAC
ATGGACACAAATGTATATTATACATTATATGGATGATATTTTAATAGCAGGAGAAATTGG
CGAACAAGTCTTACAGTGCTTTGCCCAACTCAAACAAAAGTTAACAGCAGCCGGACTACA
AATAGCCCCAGAAAAGG---TACAATTACAAGATCCATACACCTATCTTGGTTTTCAAAT
TAATGG-ACCCAAAATCATTAATCAAAAGGCC-ATTATACATCGTGATCATTTAAAAACT
TTAAATGATTTCCAAAAATTACTGGGAGACATAAATTGGCTTCGGCCATACTTAAAACTC
ACTACAGGA-GAGTTAAAACCTCTTTTCAATATATTAAAAGGAGACTCTAATCCAAAATC
CCCCAGGTCCATTACTAAAGAAGCATTAATAGCACTCCAACAGGTGGAATATGCCATTAC
AACACAA---TTTG-TTA----------CCAGTATTGATTATCCTCAGCCATTAATATTC
ATTATTTTTAACACAACAATAATCCCTACTGGCTTATTCTGGCAGAACAATCCCATTATG
TGGGTACACCTGCCC--TCCTCCCCTAAAAAGGTTTTGTTGCCTTATTATGATGCCATAG
CTGATCTAATTATCTTGGGAAGAGAAAACAGTAGAAAGTACTTTGGAATAGAACCCTCTA
CCATTATACAGCCCT-----------ACACTCAATCACACATCCATTGGCTGTTACAAAA
TACGGAAGCCTGGCCAATTGCTTGCGCTTCTTACACTGGCACAATTGACAACCATTACCC
ACCTAACAAACTCATTCAATTTTGCAAACTTCATCCGCTTGTGTTTCCCCATATTACCAG
TAAAGAACCTCTCAATGACGCATTACTAATTTTCACTGATGGATCTTCCACAGGACTTGC
CGCTTACACCTACAATAATGTAGTCGTTAAATTCCAAACCACTTATACATCAGCTCAGCT
AGTCGAATTGCAAGCTATAATTGCAGCATTATCAGCCTTTCCTTGTCAGCCACTTAACAT
TTACACAGACAGCGCCTACCTGGCTCATTCAATACCCGTCTTAGAGACCGTGCCTCAAAT
TAAACATATTTCAGACACAGCTAACCTATTTTTACAATGTCAACAACTTATTCAAAAAA-
GGACTACTCCCTTTTTCCTTGGACATATCAGAGCACATTCA-GGATTACCGGGACCTTTA
ACACAAGGTAACGCAACAGCCAACACGGCAACAAAAACCATAGCCACAGTCACTACAGAC
AATTTACAACAAGCA-CAAAAAGCACATGCCTTACATCATTTAAACGCCCACACCTTAAG
ACTTATGTTTAAACTTACCAGAGAACAAGCTCGACAAATAGTTAAACAATGCGCCAACTG
CATAACGTATTTACCTGTTCCTCATCTAGGAGTTAACCCCCGAGGACTCATCCCCAACGA
AATTTGGCAAATGGACGTTACTCACCACTTAGAATTCGGTCAACTAAAATATATCCATGT
ATGCATA--GACACCTATAGTGGATTCATTAATGCAACTCT-CCAAACAGGAGAGGCCAC
CAAACATGTCATAGCTCATTTATTACACTGCTTTTCTATTTTAGGAATACCCAAACAAAT
CAAAACAGATAATGGCCCTGGTTATATAGCCAAAACCTTTTTACAATTCTGCAATACCCT
ACAAATTAAACATACCACAGGCATTCCCTACAATCCCCAAGGACAAGGTATAGTAGAAAG
AGCTCATCTGTCATTAAAAACTGTTATCACAAAATTAAAAGGGGGGAGCTGGTACCCCAT
GAAGGGTACCCCCAGAAACATACTCAATCATGCCCTGTTTATCCTTAATTTTTTAAATTT
GGACAGTCATGGAAAATCTGCTGCCGATCGTTTCTGGCATCCTGAATCTCAAAAACAGTT
TGCAATGGTAAAATGGAAAGATCCACTTGATAATTCATGGCATGGCCCCGATCCAGTTTT
AATTTGGGGAAGAGGCTCAGTATGCATCTTTTCACAAAAAA--TGATGCAGCCAGATGGC
TGCCTGAAAGATTGGTAAGACAAATAAATCATAACCATTGTCAGTCCAGGGAAGATAAAT
CTCCCTGAGAAGTTTCTTCCTTTT-GTTTTTCAGGAAATGAAGCCTAACATGAGATTCCT
TTGGAGAATAATCGCTCTATATAACATAGTGACAGTCTACGCAGGTTTTGGTGACCCTCG
TAAAGCAAGAGGATTACTACGAAAACAATACGGCCAGCCTTGTGACTTCAGAGGGGCACA
AATATCTGAATCTCCGTCAGACAGAATCACCCAGGTGACTTGCTCGGGCAAGACAGCGTA
CTTAATGCCAGACCAGTCGTGGAAATGTAAGTCTACCCCAAGAGACACCTCGCC---TAG
CGGGCCGCTCCTAGAATGCCCTTGTAGCTCTTTCCAATCTTCTATGCATAGTTCTTGTTA
TACCTCCTATCAACAATGCAAATCAGGCAATAAGACATACTATACGGCCACGTTACTAAA
AACACAAACTGGAGGTACCAATGATGTACAAGTATTAGGATCCACTAATAAACTTGTACA
ATCTTCTTGTAACGGCCAAAAAGGAAAGCCTGTTTGTTGGAGCACTACCGCTCCCATTCA
CATTTCTGATGGAGGAGGCCCATTAGATATTGCAAGAATTAAAACCGTCCAGAAAAAA--
TTAGAAGAGATTCATAAAGCTCTATATCCTGAACTTCAATATCACCCTTTAGCCCTGCCT
GAGCTTAGAGATAATTTTAGGCTTGATGCTCAAACTTTTGATATCCTCAATGCTACTTAC
AATTTACTTCAAATGTCCAATACAAGCCTAGCCCACGATTGTTGGCTTTGTCTTAAAT-T
GGGCCCCCC-TATTCCTCTAGCTATACCTAACCTTTTGTTGTCCTATGTCAATTACTCAA
ATGAATCCTTGGTAAATAATTCCTGTCCCATTATCTCTCCCCTCTTAGTTCAACCGATGA
CGTTTTCTAATTCCTCTTGCCTCTTTTCGCCGTCATATAATAGCACTAAAGAAATTGATT
TAGGCTATGTTGTGTTTGACAACTGTACCTCCATAATCAATGCCACTAACCCTTTGTGTG
CTGTAAATGGCTCGGTTTTCGTCTGTGGAGACAACATGGCACATACTTATCTACCTACAA
ATTGGACAGGGCTTTGTGTTCTGGCCACTCTTCTCCCCGACATTGATATCATCCCTGGAG
AT--GAACCTATCCCCATCCCTGCTGTTGAACATTTTATTTATAGACCGAAACGAGCCAT
ACAATTTATTCCCTTATTGGCTGGACTAGGAATCACCACTGCATTTACTACAGGAGCCAC
AGGCCTAGGGGTCTCACTAACCCAATATACTAAATTATCCAACCAATTAATTTCAGATGT
ACAGACCTTATCCAGTACTATACAAGATTTACAAGACCAAGTAGACTCATTAGCTGAAGT
AGTTCTCCAAAATAGGAGAGGTCTAGATTTGTTAACGGCAGAACAGGGAGGGATCTGTTT
GGCTTTACAGGAAAAGTGCTGTTTTTACGCCAACAAATCCGGAATCGTCAGAGATAAGAT
AAAGAC-TTTACAAGAAGAACTAGAAAAGCACAGAAAGGGCCTGGCCGCCAA--------
TCCATTGTGGATGGGACTCGATGGACTTCTCCCCTATCTCCTGCCATTTCTTGGTCCTTT
ACTTACTCTTCTACTCTTCCTCACTCTCGGGCCTATAATCCTTAATAAGCTTATAGCATT
CGTCAGACAACAA-TCGAGGCCTTTCAGGCCAAACCTATACAG-----GTCCATTATCAT
CGCCTTGAGATGACTGAAAATGGTGAGTCTTATTTGCCTTAATAAGACCACCTCCCCTGT
GTGCTGAACTGGA-CAGTCAATGACGGG-TAA-GAGGACACTATCTC-CACCAGAGCCTA
AG-ACAGGAGGGCCACCCTT-GCTGCTGCCTTATCCCATGACGGGCCTAGAA-GGTGGGG
ATGAGTTGACCCAACCTAAGACAGGCGCAGTTCCCGAGGGG-TCGTTTTCTT--ATCATA
AAATAATAAAAA-GGGGGACCTGTCCGGAGCTGCACGCCCCGGCCATAGCAAATAATAAC
TGACGATTAAAAAA-TGCCTGAGCTCTATTCATTTCCACCCCATGCCTCCTCCCTAGATT
TACC-TTTTCCC--------TGTAT-TAATACCTCAC-ACAAGATGGCGATCTTCCTGCT
TCTTCTTCACCCATCTTTCCCGCGCGT----------------GCGAAAATTGTTA--CT
TTGTAGCGCAGGCGCTATCCCGCGCCCGGG-AAAATTTCCAACTGACAGCGCAGGCGC--
-----------------------------AA-CATGA--CGTCCGACCGGAGAAACCA--
ATACCTA---CCTGGCCACACCCTCC-GCGATGAGATCATT-TCCGCC-T-TGGCCCAAC
CCCTTCCCCTCCAAGTGTATATAAGGCACTGCATTACCGCC--ATTAAA-CGAGACTTGA
TCAGAGCACTGTCTT-GTCTCCATTTCTC-GTGTCTCTTGTTCCCC-AAATTCCCACTCC
CTCC--TCCAGGGCCTGCTTCG-ACGATCCCGCGGGCCGGGA
>NC_037678.1 Theropithecus gelada isolate Dixy chromosome 10, Tgel_1.0-A
TGTCCGGAGCTGTGCGCCCCGGCCATAGCAAA-TAATAACTGACGATTAAAAAACGCCTG
AACTCTATTCATTTCCACCCCATGCCTCCTCCCTAGATTTACCTTTTCCC---------T
GTATTAATA-CCTTATAAAAGATGGTGCTCTTCCTGCTTCTTCTTCACCCATTTTT-CCC
GCGCCC-----------GCGAAAATTGTTACTTTGTAGCGCAGGCGCCATCCCGCGCCCG
GG-AAAATTTCCAACTGACAGTGCAGGCGCAACA-TGACGTCCGACCAGAGAAACCAATA
CCTACCTGGCCACGCCCTCCGCGATGAGATCATCTCCGCCTCTGGCCCAACCCCTTCCCC
TCCAAGTGTATATAAGGCATTGCATTACCGCCATTAAACGAGACTTGATCAGAGCACTGT
CTTGTCTCCATTTCTCGTGTCTCTTGTTCCCC--AAATTCCCACTCCCTCCTCCAGGGCC
TGCTTCGACGATCCCGCAGGCCGGGATACGTGGCGCC-CGAACAGGGACCTGGAAACGAG
GGACTCCATGAGGAAGAGGACGCCAAAGGACGGTCGACCGTTAACAAGGACAAAAGAAAT
TAAACTCTTCCGATCACCGCGGGAACCTGCC----GCGTCTGAATCGAAGGTAAGTGGCG
CGTCTGAAATGGGACAAGAATTAAGTCAGCATCAGATTTATGTAGGACAATTAAAAGAGG
CTTTAAAGATACGAGGAGTAAAGGTTAAAGGTAATGATTTGTTTAAATTTTTT-GATTTT
GTAAAAGACACTTGCCCTTGGTTCCCACAGGAAGGAACTATTGATATTAAAAGATGG-CG
TAGAGTAGGGGATTGTTTTCAGGACTATTATAATACTTTTGGGCCAGAAAAAATTCCTGT
GACTGCCTTCTCTTATTGGAACCTCATTAGAGATTTAATAGATAAGAAGGAGGCCGATCC
ACAAGTCATGGCTGCGGTCGCTCAGACAGAACATATTTTAAAGGTTGGCTCCCGCTCTAA
CCTCGCAAAGCCTCCGCAAGATACGGAGGAGGATCTCATTTCCCTCGAAAGTGATCATGA
GGAAATCAAGTCTCCTTCTGTAACAGATAAAGAAATGCCACACGAAAACAAACC---AAA
AAAATACCCAATTTTGCAGATGCTTCAAAAAGAGGAGGAAGTTAATAAGCCTAATCAATC
AGACGTAAATTGGGATGATTTAGAGGAAGAGGCAGCTAAATATCACAACCCTGATTTGCC
TCCCTTTACTTCATACCCGCCCCCATATAATAAGACACATAATGAGGCTTCTGCGCCCAT
TGTTATGGCAGCAATAGATCCCAAAGAAGAATTAAAACAAAAAA-TTGCTCAACTAGAAG
AGCAAATTAAACTTGAAGAGTTACATCAATCATTGATAATTAGGCTCCAAAAGCTAAAAA
CAGGAAATGAAAAAATACCCAACTCAGACGCTATGGAGGGTTCCTTGTGCCCACCTCAGC
GGCCTGGACAACATGTTCCAAGAGGGGGGTTAGTTGCTAGCCGACATAGAGAAGACTCCT
CCCCCAAAGACGTTTTTCCGGTCACTGAAACCATAGATGAACAGGGACAGGCTTGGAGGC
ATCATACTGGATTTGACTTTACTATCATAAAAGAGTTAAAGACTGCTGCCTCTCAGTATG
GGGCTACTGCTCCATATACTCTTGCTATAGTAGAATCTGTAGCCGATAATTGGCTCACTC
CTACAGACTGGAATACCTTAGTTAGGGCAGTCCTTTCTGGGGGAGATCATTTAATTTGGA
AGTCAGAGTTCTTTGAAAATTGTAGAGATACAGCCAAAAGAAATCAACAGGCAGGAAACG
GTTGGGATTTTGATATGTTAACTGGTTCAGGTAATTATGCAGACACTCGGGCCCAAATGC
AATATGATCCTGGATTGTTCTCACAAATCCAGGCTGCCGCTACAAAAGCCTGGAGAAAAC
TTCCCGTTAAAGGAAATCCAGGGGCCTCGCTCACAGCGGTTAAACAAGGACCCG-ATGAG
CCATTTTCAGACTTTGTGCATAGACTTATGACCACGGCAGGTAGAATTTTTGGAAATGCA
GAAACGGGTGTAGATTATGTTAAACAGTTAGCTTACGAGAACGCTAACCCCGCCTGCCAA
GCGGCAATCAGACCTTATCGAAAGAAAACGGATTTAACAGGATACATTCGCCTTTGTTCA
GATATTGGGCCCTCATATCAACAAGGCCTAGCAATGGCCGCCGCCTTTAGCGGCCAAACA
GTAA-GAGACTTCCTCATTAACAAAGGTAAAGATAGAGGGGGA-TGTTTTAAATGCGGTA
AAAGG-GGACACTTTGCAAAAGATTGCCACGAAAACCAAAATAAAAA-TCCAGAAGTAAA
AATCCCAGGCCTTTGCCCAAGGTGTAAAAGAGGAAGGCACTGGGCAAACGAATGTAAATC
TAAAACTGACAGTCAAGGAAATCCTTTATCCCCCAGGCAGGGAAACGGGATGAGGGGCCA
GCCCCAGGCCCTGAAACAAGCATATGGGGCAGTCAGCTTTGTTCCAGCCAGCAACAGCAA
TCCATTTCAAAGCTTAGTAGAGCAA-CCCCAGGAAGTGCAGGACTGGACCTCAGTTCCAC
CTCCCACACAGTACTAACACCTGAAATGGGACCACAAACCTTAAATACCGGTATATATGG
ACC-TTTACCACCCAACACTTTTGGGCTACTTTTAGGAAGAAGTAGTGTCACCATGAGAG
GCTTACAAGTCCTCCCTGGAGTTATCGATAATGATTATGAAGGGGAAATTAAAATCATGG
---------CCAGAGCTATTAACAACATTATTACTGTCCCTCAAGGGGTTAGAATAGCAC
AGTTAGTTTTGCTACCCTTAGTTAAAACAGGTAATAATATCCAACACTCT-AATAGAAAT
ATAGAAGGTTTC-GGATCATCAG--ATATATATTGGGTGCAACCAATTACAAATCAAAAA
CCCTCTCTAACCTTATGGTTAGACGGGAAGGCATTTACTGGGCCAATAGACACAGGGGCC
GATGTAACTATCATTAAACAGGAAGATTGGCCCTCTCATTGGCCTACTACAGAGACTTTA
ACTCACTTAAGAGGAATTGGGCAAAGCAGTAATCC-TAAACAAAGTTCTAAATACCTAAC
ATGGACAGATAAAGAAAACAATTCAGGCCTTATTAAGCCATTTGTCAACCCTCACCTACC
TGTTAACCTTTGGGGGCGAGATCTGCTCTCTCAAATGAAAATTATAATGTGTAGTCCAAG
TGATATAGTTACTGCACAAATGTGAACTCAAGGATACACCCCTGGTAAAGGTCTTGGAAA
AGGAGAAAACGGTATTTCACAGCCTATACTGGTTTCAGGACAACTTGATAAAAAGGGGTT
TGGAAATTTTTAGCTCAGGCCACTGACATACCTGCACCCCAAAGGTGCGCTGACCCCATT
ACTTGGAAGTCAGATGAGCCCGTTTGGGTTGATCAGTGGCCTTTACTCAATGATAAACTA
AGTGCTGCCCAACAGTTAGTGCAGGAACAACTGGTAGCAGGACATATTGCGGAAAGTAAT
TCTCCTTGGAATACACCTATTTTTGTTATTAAAAAGAAGTCTGGTAAATGGAGACTCTTA
CAAGATTTAAGAGCAGTAAATATCACTATGATCCTTATGGGTGCCTTACAACCAGGATTG
CCTTCACCGGTTGCGATTCTTCAAAAATATTTTAAAATCGTTATTGACCTTAAAGACTGC
TTTTTT-ACAATTCCCCTTCACCCTGCTGACCAAAAAAGATTTGCCTTTAGTCTTCCATC
TACAAATTTTAGACAACCAATGAAACGCTATCAATGGAAAGTCTTACCTCAGGGTATGGC
CAATAGTCCTACCTTGTGCCAAAAATATGTAGCTGCCGCTATAGAGCCAGTCAGAAAAAC
ATGGACACAAATGTATATTATACATTATATGGATGATATTTTAATAGCAGGAGAAATTGG
CGAACAAGTCTTACAGTGCTTTGCCCAACTCAAACAGGAGTTAACAGCAGCCGGACTACA
AATAGCCCCAGAAAAAG---TACAATTACAAGATCCATACACCTATCTTGGTTTTCAAAT
TAATGG-ACCCAAAATCATTAATCAAAAGGCC-GTTATACGTCGTGATCATTTAAAAACT
TTAAATGATTTCCAAAAATTACTGGGAGACATAAATTGGCTTCGGCCGTACTTAAAACTC
ACTACAGGG-GAGTTAAAACCTCTCTTTAATATATTAAAAGGAAACTCTAATCCAAAATC
CCCCAGGTCCATTACTAAAGAAGCATTAGTAGCACTCCAACAGGTAGAATATGCCATTGC
AACACAA---TTTG-TTA----------CCAGTATTGATTATTCTCAGCCATTAATATTC
ATTATTTTTAACACAACAATAACCCCTACTGGCTTGTTCTGGCAGAACAATCCCATTATG
TGGGTACACCTGCTC--TCCTCCCCTAAAAAGGTTTTGTTACCTTATTATGATGCCATAG
CTGATCTAATTATCTCGGGAAGAGAAAACAGTAGAAAATACTTTGGAATAGAACCCTCTA
CCATTATACAGCCCT-----------ACACTCAATCACACATCCATTGGCTGTTACAAAA
TACAGAAGCCTGGCCAATTGCTTGCGCTT-TTACACTGGCACAATTGACAACCATTACCC
ACCTAACAAACTCATTCAATTTTGCAAACTTCATGCGTTTGTGTTTCCCCATATTACCAG
TAAAGAACCTCTCAATGATGCATTACTAATTTTCACTGATGGATCTTCTACAGGACTCGC
CGCGTACACCTACAATAATGTAATCGTTAAATTCCAGACCACTTATACATCAGCTCAGCT
AGTCGAATTGCAAGCTATAATTGCAGCATTATCAGCTTTTCCTTGTCAGCCACTTAACAT
TTACACAGACAGCGCCTACCTGGCTCATTCAATACCCCTCTTAGAGACCGTGCCTCAAAT
TAAACATATTTCAGACACAGCTAACCTATTTTTACAATGTCAACAACTTATTCAAAAAA-
GGACTACTCCTTTTTTCCTTGGGCATATCAGAGCACATTCA-GGATTACCGGGACCTTTA
ACACAAGGTAACGCAACAGCCGACACGGCAACAAAAACCATAGCCACAGTCACTACAGAC
AATTTGCAACAAGCA-CAAAAAGCACATGCCTTACATCATTTAAACGCCCAAACCTTAAG
ACTTATGTTTAAACTTACCAGAGAACAAGCTCGACAAATAGTTAAACAATGCGCCAACTG
CATAACGTATTTACCTGTTCCTCATCTAGGAGTTAACCCCCGAGGACTCATCCCCAACGA
AATTTGGCAAATGGACGTTACTCACCACTTAGA-TTTGGTCAACTAAAATATATCCATGT
ATGCATA--GACACCTATAGTGGATTCATTAGTGCAACTCT-CCAAACAGGAGAGGCCAC
TAAACATGTCATAGCTCATTTATTACACTGCTTTTCTATCTTAGGAATACCCAAACAAAT
CAAAACAGATAATGGCCCTGGTTATATAGCCAAAACCTTTTTACAATTCTGCAATACCCT
ACAAATTAAACATACCACAGGCATTCCCTACAATCCCCAAGGACAAGGTATAGTAGAAAG
AGCTCATCTGTCATTAAAAACTGTTATCACAAAATTAAAAGGGGGGAGCTGGTACCCCGT
GAAGGGTACCCTCAGAAACATACTCAATTATGCCCTGTTTATCCTTAATTTTTTAAATTT
GGACAGTCATGGAAAATCGGCTGCCGATCGTTTCTGGCATCCTGAATCTCAAAAATAGTT
CGCAATGGTAAAATGGAAAGATCCACTTGATAATTCATGGCATGGCCCCGATCCAGTTTT
AATTTGGGGAAGAGGTTCAGTATGCATCTTCTCACAAAAAAA-TGATGCAGCCAGATGGC
TGCCTGAAAGATTGGTAAGACAAATAAATCATAACCATTGTCAGTCCAGGGAAAATAAAT
CTCCCTGAGAAGTTTCTTCCTTTTTGTTTTGCAGAAAACGAAGCCTAACATGAGATTCCT
TTGGAAAATAATCGCTCTATATAGCATAGTGACAGTCTATGCAGGTTTTGGTGACCCTCG
TAAAGCAAGAGAACTAATACAAAAACGATACGGCCAGCCTTGTGACTGCAGCGGGGGACA
AATATCTGAACCTCCGTCAGACAGAATCACCCAGGTGACTTGCGCGGGCAAGACAGCTTA
CCTAATGCCAAACCAGTTATGGAAATGTAAGTCTACCCCAAGAGACACCTCGCC---TAG
CGGGCCGCTCCTAGAATGCCCTTGTAGCTCTTTCCAATCTTCTATACATAGTTCTTGTTA
TACCTCCTATCAACAATGCAAATCAGGCAATAAAACATACTATACGGCCACGTTACTAAA
AACACAAACTGGAGGTACCAATGATGTACAAGTATTAGGATCCACTAATAAACTTGTACA
ATCTTCTTGTAACGGCCAAAAAGGAAAGCCTGTTTGTTGGAGCACTACCGCCCCCATTCA
TATTTCTGATGGAGGAGGCCCATTAGATATTGCAAGAATTAAAACCGTCCAGAAAAAA--
TTAGAAGGGATTCATAAAGCTCTATATCCTGAACTTCAATATCACCCTTTAGCCCTGCCT
GAGCTTAGAGATAATTTTAGGCTCGATGCTCAAACTTTTGATATCCTCAATACTACTTAC
AATTTACTTCAAATGTCCAATACAAGCCTAGCCCACGATTGTTGGCTTTGTCTTAAAA-T
GGGCCCCCC-TATTCCTCTAGCTATACCTAACCTTTTGTCGTCCTATGTCAATTACTCAA
ATGAATCCTTGGTCAATAATTCCTGTCCTATTATTTCTCCTCTCTTAGTTCAACCGATGA
CGTTTTCTAATTCCTCTTGCCTCTTTTCGCCGTCATATAATAGCACTAAAGAAATTGATC
TAGGCTATGTTGTGTTTGACAACTGTGCCTCCATAATCAATGCCACTAACCTTTTGTGTG
CTGTAAATGGCTCGGTTTTCGTCTGTGGAAACAACATGGCATATACTTATCTACCTACAA
ATTGGACAGGGCTTTGTGTTCTGGCCACTCTTCTCCCCGACATTGATATCATCCCTGGAG
AT--GAACCTATCCCCATCCCCGCTGTTGAACATTTTATTTATAGACCGAAACGAGCCAT
ACAATTTATTCCCTTATTGGCTGGACTAGGAATCACCACTGCATTTGCAACAGGAACCAC
AGGCCTAGGGGTCTCACTAACCCAATATACTAAATTATCCAACCAATTAATTTCAGATAT
ACAGACCTTATCCAGTACTATACAAGATTTACAAGACCAAGTAGACTCATTAGCTGAAGT
AGTTCTCCAGAATAGAAGAGGTCTAGATTTATTAACAGCAGAACAGGGAGGGATCTGTTT
GGCTTTACAGGAAAAGTGCTGTTTTTACGCCAACAAATCCGGAATCGTCAGAGATAAGAT
AAAGAC-TTTGCAAGAAGAGCTAGAAAAGCGCAGAAATGGCCTGGCCGCCAA--------
TCCATTGTGGACGGGACTCGATGGACTTCTCG----------GCCATTTCCTGGTCCTTT
ACTTACTCTTCTACTTTTCCTCACTCTCGGGCCTATAATCCTTAATAAGCTTATGGCATT
CGTCAGACAACAAATCGAGGCCTTCCAGGCCAAACCTATACAG-----GTCCATTATCAT
CGCCTTGAGATGACTGAAAATGGTGAGTCTTATTTGCCTTAATAAGACCACCTCCCCTGT
GTGCTGAACTGGA-CAGTCAATGACGGG-TAA-GAGGACACTATCTC-CACCGGAGCCTA
AG-ACAGGAGGGCCGCCCTT-GCTGCTGCCTTATCCCATGACGGGTCTAGAA-GGTGGGG
ATGAGTTGACCCAACCTAAGACAGGCGCAGTTCCCGAGGGG-TTGTTTTCTT--ATCTTA
AAATAATAAAAA-GGGGGACCTGTCTGGAGCTGCGCGCCCCGGCCATAGCAAATAATAAC
TGACGATTAAAAAA-CGCCTGAACTCTATTCATTTCCACCCCATGCCTCCTCCCTAGATT
TACC-TTTTCCC--------TGTAT-TAATACCTTAT-AAAAGATGGTGCTCTTCCTGCT
TCTTCTTCACCCATTTTTCCCGCGCCC----------------GCGAAAATTGTTA--CT
TTGTAGCGCAGGCGCCATTCCGCGCCCGGG-AAAATTTCCAACTGACAGCGCAGGCGC--
-----------------------------AA-CATGA--CGTCCGACCGGAGAAACCA--
ATACCTA---CCTGGCCACGCCCTCC-GCGATGAGATCATC-TCCGCC-TCTGGCCCAAC
CCCTTCCCCTCCAAGTGTATATAAGGCATTGCATTACCGCC--ATTAAA-CGAGACTTGA
TCAGAGCACTGTCTT-GTCTCCATTTCTC-GTGTCTCTTGTTCCCC-AAATTCCCACTCC
CTCC--TCCAGGGCCTGCTTCG-ACGATCCTGCAGGCCGGGA
>NC_037687.1 Theropithecus gelada isolate Dixy chromosome 19, Tgel_1.0-C
TGTCTGGAGCTGCACACCCCGGCCATAGCGAA-TAATAATTGATGATTAAA---TGCCCG
AGCTCTATTCATTTCCACCTCATACCTCCTCCCAAGATTTACCTTTTTCCCTGTTCTGCT
GTCTCATAC-GCCAGTACAGAATGGCGCTCTTCCTGGTTCTTCATCACCCATTTT--CCC
GCACCT-----------GGGAAAATGATCAACTTGCAGCGCAGGCACCATCCCGCGCCCG
CG-AAAATTACTACCTGACAGCGCAGGCGCAACA-TGACGTCCGACCTGAGAAACTGAAA
CCTACTTGGCCACGCCCTCCACGATGAGATCATTTCCGCCT-TGGCCCAACCCCTTCCCC
TCCAAGTGTATATAAGGCATTGCATTACCGCCATTAAACGAGACTTGATCAGAGCACTGT
CTTGTCTCCATTTCTCGTGTCTCTTGTTCCCC--AAATTCCCACTCCCTCCTCCAGGCCC
TGCATTGACGATCCCACGGGCCGGGATACATGGCGCC-CGACGTGGGGCCTGGAAACGAG
GGACTCCGTGAGGAAGAGGACGCCAAAGGACGGTCGACCGTTAACAAAGACAATAGAAAG
TAAACTCTTCTGATCACCGTGGGAACCTGCT----GCATCAGAATCGAAGGTAAGTGGCG
CGTCTGAAATGGGACAAGAATTAAGTCAGCATCAGATCTATGTAGGACAATTAAAAGAGG
CTTTAAAGATACGAGGAGTAAAGGTTAAAGGTAATGATTTGTTTAAATTTTTT-GATTTT
GTAAAAGACACTTGCCCTTGGTTCCCACAGGAAGGAACCATTGATATTAAAAGATGG-CG
TAGAGTAGGGGATTGTTTTCAGGACTATTATAATACTTTTGGGCCAGAAAAAATTCCTGT
GACCGCCTTCTCTTATTGGAACCTCATTAGAGATTTAATAGATAAGAAGGAGGCCGATCC
ACAAGTCATGGCTGCGGTCGCTCAGACAGAACATATTTTAAAGGTTAGCTCCCGCTCTAA
CCTCACAAAGCCTCCGCAAGATACGGAGGAGGATCTCATTTCCCTCAAAAGTGATCATGA
GGAAATCAAGTCTCCTTCTGTAACAGACAAAGAAATGCCACATGAAAACAAACC---AAA
AAAATACCCAATTTTGCAGATGCTTCAAAAAGAGGAGGAAGTTAATAAGCCTAATCAATC
AGACATAAATTGGGATGATTTAGAGGAAGAGGCGGCTAAATATCACAACCCTGATCTGCC
TCCCTTTACTTCATACCCGCCCCCATATAATAAGACACTTAATGAGGCTTCTGCGCCCAT
TGTTATGGCAGCAATAGATCCCAAAGAAGAATTAAAACAAAAAA-TTGCTCAACTAGAAG
AGCAAATTAAACTTGAAGAGTTACATCAATCATTGATAATTAGGCTCCAAAAGCTAAAAA
CAGGAAATGAAAAAATACCCAACTCAGACGCTATGGAGGGTTCCTTGCGCCCACCTCAGC
GGCCTGGACAACATGTTCCAAGAGGGGGGTTAGTTGCTAGCCGACATAGAGAAGACTCCT
CCCCCAAAGAC-TTTTTCCGGTCACTGAAACCATAGATGAACAGGGACAGGCTTGGAGAC
ATCATACTGGGTTTGACTTTACTATTATAAAAGAGTTAAAGACTGCTGCCTCTCAGTATG
GGGCTACTGCTCCATATACTCTTGCTATAGTAGAATCTGTAGCCGATAATTGGCTCACTC
CTACAGACTGGAATACCTTAGTTAGGGCAGTCCTTTCTAGGGGGGATCACTTAATTTGGA
AGTCAGAGTTCTTTGAAAATTGTAGAGATACAGCCAAAAGAAATCAACAGGCAGGAAACG
GTTGGGATTTTGATATGTTAACTGGTTCAGGTAACTATGCAGACACTCGGGCCCAAATGC
AATATGACCCTGGATTGTTCTCACAAATCCAGGCTGCTGCTACAAAAGCCTGGAGAAAAC
TTCCCATTAAAGGAGATCCAGGGGCCTCGCTCACAGCGGTTAAACAAGGACCCG-ATGAG
CCATTTTCAGACTTTGTGCATAGACTTATGATCACGGCAGGTAGAATCTCTGGAAATGCA
CAAACGGGTGTAGATTATGTTAAACAGTTAGCTTATGAAAACGCTAACCCCACCTGCCAA
GCGGCAATCAGACCTTATCGAAAGAAAACGGATTTAACAGGATACATTCGCCTTTGTTCA
GATATTGGGCCCTCATATCAACAAGGCCTAGCAATGGCCGCCGCCTTTAGCGGCCAAACA
GTAA-GAGACTTCCTCATTAACAAAGGTAAAGATAGAGGGGGA-TGTTTTAAATGTGGTA
AAAGG-GGACACTTTGCAAAAGATTGCCACGAAAACCAAAATAAAAA-TCCAGAAGTAAA
AATCCCAGGCCTTTGCCCAAGGTGTAAAAGAGGAAGGCACTGGGCAAACGAATGTAAATC
TAAAACTGACAGTCAAGGAAATCCTTTACCCCCCAGGCAGGGAAACGGGATGAGGGGCCA
GCCCCAGGCCCAGAAACAAGCATATGGGGCAGTCAGCTTTGTTCCAGCCAGCAACAGCAA
TCCATTTCAAAGCTTAGTAGAGCAA-CCCCAGGAAGTGCAGGACTGGACCTCAGTTCCAC
CTCCCACACAGTACTAACACCTGAAATGGGACCGCAAACCTTAAATACCGGAATATATGG
ACC-TTTACCACCTAACACTTTTGGGCTACTTTTAGGAAGAAGTAGTGTCACCATGAGAG
GCTTACAAGTCCTCCCTGGAGTTATCGATAATGATTATGAAGGGGAAATTAAAATCATGG
---------CCAGAGCTATTAAAAACATTATTACTGTCCCTCAAGGGGTTAGAATAGCAC
AGTTAGTTTTCCTACCCTTAGTTAAAACAGGTAATAATATCCAACCCTCT-AATAGAAAT
ATAAAAGGTTTC-GGATCATCAG--AGATATATTGGGTGCAACCAATTACAAATCAAAAA
CCCTCTCTAACCTTATGGTTAGACGGGAAGGCATTTACTGGGCTAATAGACACAGGGTCT
GACGTAACTATCATTAAACAAGAAGATTGGCCCTCTCATTGGCCTACTACAGAGACTTTA
ACTCACCTGAGAGGAATTGGGCAAAGCAGTAATCC-TAAACAAAGTTCTAAATACCTAAC
ATGGACAGATAAAGAAAACAATTCAGGCCTTATTAAGCCATTTGTTATCCCTCACCTACC
TGTTAACCTTTGGGGGCGAGATCTGCTCTCTCAAATGAAAATTATAATGTGTAGTCCAAA
TGATATAGTTACTGCACAAATGTTAACTCAAGGATACACCCCTGGTAAAGGTCTTGGAAA
AGGAGAAAACGGTATTTCACAGCCTATACTGGTTTCAGGACAACTTGATAAAAAGGGGTT
TGGAAATTTTTAGCTCAGGCCACTGACATACCTGCACCCCAAGGGTGCGCTGACCCCATT
ACTTGGAAGTCAGATGAGCCCGTTTGGGTTGATCAGTGACCTTTACTCAATGATAAACTA
AGTGCTGCCCAACAGTTGGTGCAGGAACAACTGGTAGTAGGACATATTGCGGAAAGTAAT
TCTCCTTGGAATACACCTATTTTTGTTATTAAAAAGAAGTCTGGCAAATGGAGACTCTTA
CAAGATCTAAGAGCAGTAAATATCACTATGGTCCTTATGGGTGCCTTACAACCAGGATTG
CCTTCACTGGTTGCGATTCCTCAAAAATATTTTAAAATCATTATTGACCTTAAAGACTGC
TTTTTT-ACAATTCCCCTTCACCCTGCTGACCAAAAAAGATTTGCCTTTAGTCTTCCATC
TACAAATTTTAGACAACCAATGAAGCACTATCAATGGAAAGTCTTACCTCAGGGTATGGC
CAATAGTCCTACCTTGTGTCAAAAATATGTAGCTGCCGCTATAGAGCCAGTCAGAAAAAC
ATGGACACAAATGTATATTATACATTATATGGATGATATTTTAATAGCAGGAGAAATTGG
CGAACAAGTCTTACAGTGCTTTGCCCAACTCAAACAGGAGTTTACAGCAGCTGGACTACA
AATAGCCCCAGAAAAAG---TACAATTACAAGATCCATACACCTATCTTGGTTTTCAAAT
TAATGG-ACCCCAAATCATTAATCAAAAGGCC-GTTATACATCGTGATCATTTAAAAACT
TTAAATGATTTCCAAAAATTACTAGGAGACATAAATTGGCTTCGGCCATATTTAAAACTC
ACTACAGGA-GAGTTAAAACCTCTTTTCGATATATTAAAAGGAGACTCTAACCCAAAATC
CCCCAGGTCCATTACTAAAGAAGCATTAATAGCACTCCAACAGGTAGAACATGCCATTGC
AACACAA---TTTG-TTA----------CCAGTATTGATTATTCTCAGCCATTAATATTC
ATTATTTTTAACACAACAATGACCTCTACTGGCTTATTCTGGCAGAACAATCCCATTATG
TGGGTACACCTGCCC--TCCTCCCCTAAAAAGGTTTTGTTGCCTTATTATGATGCCATAG
CTGATCTAATTATCTTGGGAAGAGAAAACAGTAGAAAATACTTTGGAATAGAACCCTCTA
CCATTATACAGCCCT-----------ACACTCAATCACACATCCATTGGCTGTTACAAAA
TACAGAAGCCTGGCCAATTGCTTGCGCTTCTTACACTGGCACAATTGACAACCATTACCC
ACCTAACAAACTCATTCAATTTTGCAAACTTCATGCGTTTGTGTTTCCCCATATTACCAG
CAAAGAACCTCTCAATGACGCATTACTAATTTTCACTGATGGATCTTCTACAGGACTCGC
CGCGTACACTTACAATAATGTAATCATTAAATTCCAGACCACTTATACATCAGCTCAGCT
GGTCGAATTGCAAGCTATAATTGCAGCATTATCACCTTTTCCTTGTCAGCCACTTAACAT
TTACACAGACAGCGCCTACCTGGCTCATTCAATACCCCTCTTAGAGACTGTGCCTCAAAT
TAAACATATTTCAGACACAGCTAACCTATTTTTACAATGTCAACAACTTATTCAAAAAA-
GGACTACTCCCTTTTTCCTTGGGCATATTAGAGCACATTCA-GGATTACCGGGACCTTTA
ACACAAGGTAACGCAACAGCCGACACGGCAACAAAAACCATAGCCACAGTCACTACAGAC
AATTTGCAACAAGCA-CAAAAAGCACATGCCTTACATCATTTAAACGCCCAAACCTTAAG
ACTTATGTTTAAACTTACCCGAGAACAAGCTCGACAAATAGTTAAACAATGCGCCAACTG
CATAACGTATTTACCTGTTCCTCATCTAGGAGTTAACCCCCGAGGACTCATCCCCAAAGA
AATTTGGCAAATGGACGTTACTCACCACTTAGAATTTGGTCAACTAAAATATATCCATGT
ATGCATA--GACACCTATAGTGGATTCATTATTGCAACTCT-CCAAACAGGAGAGGCCAC
CAAACATGTCATAGCTCATTTATTACACTGCTTTTCTATCTTAGGAATACCCAAACAAAT
CAAAACAGATAATGGCCCTGGTTATATAGCCAAAACCTTTTTACAATTCTGCAATACCCT
ACAAATTAAACATACCACAGGCATTCCCTACAATCCCCAAGGACAAGGTATAGTAGAAAG
AGCTCATCTGTCATTAAAAACTGTTATCACAAAATTAAAAGGGGGAAGCTGGTACCCCGT
GAAGGGTACCCCCAGAAACATACTCAATCATGCCCTGTTTATCCTTAATTTTTAAAATTT
GGACAGTCATGGAAAATCTGCTGCCGATCGTTTCTGGCATCCTGAATCTCAAAAACAGTT
TGCAATGGTAAAATGGAAAGATCCACTTGATAATTCATGGCATGGCCCCGATCCAGTTTT
AATTTGGGGAAGAGGCTCAGTATGCATCTTCTCACAAAAAAA-TGGTGCAGCCAGATGGC
TGCCTGAAAGATTGGTAAGACATATAAATCATAACCATTGTCAGTCCAGGGAAGATAAAT
CTCCCTGAGAAGTTTCTTCCTTTTTGTTTTTCAGAAAACGAAGCCTAATATGAGATTCCT
TTGGAAAATAATCACTCTATATAGCATAGTGACAGTCTATGCAGGTTTTGGTGACCCTTG
TAAAGCAATAGAATTAATACAAAAACGATACGGCCAGCCTTGTGACTGCAGCGGGGGACA
AATATCTGAACCTCCGTCAGACAGAATCACCCAGGTGACTTGCTCGGGCAAGACAGCTTA
CCTAATGCCAAACCAGTTATGGAAATGTAAGTCTACCCCAAGAGACACCTCTCC---TAG
CGGGCCGCTCCTAGAATGCCCTTGTAGCTCTTTCCAATCTTCTATACATAGTTCTTGTTA
TACCTCCTATCAACAATGCAAATCAGGCAATAAAACATACTATACGGCCACGTTACTAAA
AACACAAACTGGAGGTACCAATGACGTACAAGTATTAGGATCCACTAATAAACTTGTACA
ATCTTCTTGTAACGGCCAAAAAGGAAAGCCTGTTTGTTGGAGCACTACCACCCCCATTCA
TATTTCTGATGGAGGAGGCCCATTAGATATTGCAAGAATTAAAACCGTCCAGAAAAAA--
TTAGAAGAGATTCATAAAGCTCTATATCCTGAACTTCAATATCACCCTTTAGCCCTGCCT
GAGCTTAGAGATAATTTTAGGCTCGATTCTCAAACTTTTGATATCCTCAATGCTACTTAC
AATTTACTTCAAATGTCCAATACAAGCCTAGCCCACGATTGTTGGCTTTGTCTTAAAA-T
GGGCCCCCC-TATTCCTCTAGCTATACCTAACCTTTTGTCGTCCTATGTCAATTACTCAA
ATGAATCCTTGGTAAATAATTCCTGTCCTATTATCTCCCCCCTCTTAGTTCAACCGATGA
CGTTTTCTAATTCCTCTTGCCTCTTTTCACCATCATATAATAGCACTAAAGAAATTGATC
TAGGCTATGTTGTGTTTGACAACTGTGCCTCCATAATCAATGCCACCAACCCTTTGTGTG
CTGTAAATGGCTCGGTTTTTGTCTGTGGAAACAACATGGCATATACTTATCTACCTACAA
ATTGGACAGGGCTTTGCGTTCTGGCCACTCTTCTCCCCGACATTGATATCATCCCTGGAG
AT--GAACCTATCCCCATCCCCGCTGTTGAACATTTTATTTATAGACCGAAACGAGCCAT
ACAATTTATTCCCTTATTGGCTGGACTAGGAATCACCACTGCATTTGCAACAGGAACCAC
AGGCCTAGGGGTCTCACTAACCCAATATACTAAATTATCCAACCAATTAATTTCAGATAT
ACAGACCTTATCCAGTACTATACAAGATTTACAAGACCAAGTAGACTCATTAGCTGAAGT
AGTTCTCCAAAATAGAAGAGGTCTAGATTTATTAACAGCAGAGCAGGGAGGGATCTGTTT
GGCTTTACAGGAAAAGTGCTCTTTTTACGCCAGCAAATCTGGAATCGTCAGAAATAAGAT
AAAGAC-TTTACAAGAAGAACTAGAAAAGCGCAGGAAAGGCTTGGCCACCAA--------
TCCATTGTGGACTGGACTCGATGGACTTCTCCCCTATCTCCTGCCATTTCTTGGTCCTTT
ACTTACTCTTCTACTCTTCCTCACTCTCGGGCCTATAATCCTCAATAAGCTTATGGCATT
CGTCAGACAACAAATCGAGGCCTTCCAGGCCAAACCTATACAG-----GTCCATTATCAT
CGCCTTGAGATGACTGAAAATGGTGAGTCTTATCTGCCTTAATAAGACCACCTCCCCTGT
GAGCTGAACTGGA-CAGTCAATGACGGG-TAA-GAGGACACTATCTC-CATCAGAGCCTA
AG-ACAGGAGGGCCGCCCTT-GCTGCTGCCTTATCCCATGACGGGCCTAGAA-GGTGGGG
ATGAGTTGACCCAACCTAAGACAGGCGCAGTTCCCGAAGGG-TCGTTTTCTT--ATCATA
AAACAATAAAAA-GGGGGACCTGTCCGGAGCTGCGCGCCCCGGCCATAGCGAATAATAAT
TGACGATTAAA----CGCCCGAGCTCTATTCATTTCCACCTCATACCTCCTCCCTAGATT
TACC-TTTTTCCCTGTTCTGCTGTCT-CATACGCCAGTACAGAATGGCGCTCTTCCTGGT
TCTTCATCACCCAT-TTTCCCACGCCC----------------GGGAAAATGATCA--AC
TTACAGCGCAGGCGCCATCCCGCGCCCGCG-AAAATTACTACCTGACAGCGCAGGCGC--
-----------------------------AA-CATGA--CGTCCGACCTGAGAAACCG--
AAACCTA---CTTGGCCACGCCCTCC-GCGATGAGATCATT-TCCGCC-T-TGGCCCAAC
CCCTTCCCCTCCAAGTGTATATAAGGCATTGCATTACCGCC--ATTAAA-CGAGACTTGA
TCAGAGCACTGTCTT-GTCTCCATTTCTC-GTGTCTCTTGTTCCCC-AAATTCCCACTCC
CTCC--TCCAGGGCCTGCATTG-ACGATCCCGCGGGCCGGGA
>ref|NC_044976.1| Papio anubis isolate 15944 chromosome 1, Panubis1.0-A
TGTCCGGAGCTGCGCGCCCCGGCCATAGCAAA-TAATAATTAATGATTAAA---CGCCCG
AGCTCTATTCCTTTCCACCTTCTACCTCCTCCCTAGATTTGTTGTTTCTCTTT------T
GTATCAATA-CCTCATAAAAGATGGTGCTCTTCCTGTTTTTTCTTCACCTGTTTTT-CCC
CTGCGC----------TGCAAAAATTGTTACTTTGTAGCGCAGGCACCATCCCGTGCCCG
GG-AAAATTACCAACTGACAGCGCAGGCGCAACA-TGACGTCCGACCAGAGAAACCAATA
CCTACCTAGCCACACCCTCTGCGATGAGATCATCTCCGCCTCTGACCCAACCCCTTCCCC
TCCAAGTGTATATAAGGCATTGCATTACCGCCATTAAACGAGACTTGATCAGAGCACTGT
CTTGTCTCCATTTCTCGTGTCTCTTGTCCCCC--AAATTCCCACTCCCTCCTCCAGGGCC
TGCTTCGACGATCCCGCGGGCCGGGATACGTGGCGCC-CAAC-TGGGGCCTGGAAACGAG
GGACTCCGTGAGGAAGAGGACGCCAAAGGACGGTCGACCGCTAACCCAGACAAAAGGAGT
AAAACTCTTCCAATCACCGCGGGAACCTGCC----GCGTCTGAATCGAAGGTAAGTGGCG
CATCCGAAATGGGACAAGAATTAAGTCAGCATCAGATCTATGTAGGACAATTAAAAGAGG
CTTTAAAGATACGAGGAGTAAAGGTTAAAGGTAATGATTTGTTTAAATTTTTT-GATTTT
GTAAAAGACACTTGCCCTTGGTTCCCACAGGAAGGAACTATTGATATTAAAAGATGG-CG
TAGAGTAGGGGATTGTTTTCAGGACTATTATAATACTTTTGGGCCAGAAAAAATTCCTGT
GACCGCCTTCTCTCATTGGAACCTCATTAGAGATTTAATAGATAAGAAGGAGGCCGATCC
GCAAGTTATGGCTGCGGTCGCTCAAACAGAGCATATTTTAAAGGTCAGCTCCCGCTCTAA
CCTTACAAAGCCTCCGCAAGATACGGAGGAGGATCTCATTTCCCTCGAAAGTGATCATGA
GGAAATTAAGTCTCCTTCTGTAACAGATAAAGAAATGCCACACGAAAACAAACC---AAA
AAAATACCCAATTTTGCAGATGCTTCAAAAAGAGGAGGAAATTAATAAGCCTAATCAATC
AGACATAAATTGGGATGATTTAGAGGAAGAGGCAGCTAAATATCACAACCCTGATCTGCC
TCCCTTTACTTCATACCCGCCCCCATATAATAAGACATATAATGAGGCTTCTGCACCCAT
TGTTATGGCAGCAATAGATCCCAAAGAAGAATTAAAACAAAAAA-TTGCTCAACTAGAAG
AGCAAATTAAACTTGAAGAGTTACATCAATCATTGATAATTAGGCTCCAAAAGCTAAAAA
CAGGAAATGAAAAAATACCCAACTCAGACGCTATGGAGGGTTCCTTGCGCCCACCTCAGC
GGCCTGGACAACATGTTCCAAGAGGGGGGTTGGTTGCTAGCCGACATAGAGAAGACTCCT
CCCCCAAAGACGTTTTTCCGGTCACTGAAACCATAGATGAACAGGGACAGGCTTGGAGAC
ATCATACTGGGTTTGACTTTACTATTATAAAAGAGTTAAAGACTGCTGCCTCTCAGTATG
GGGCTACTGCTCCATATACTCTTGCTATAGTAGAATCTGTAGCCGATAATTGGCTCACTC
CTACAGACTGGAATACCTTAGTTAGGGCAGTTCTTTCTGGGGGAGACCACTTAATTTGGA
AGTCAGAGTTCTTTGAAAATTGTAGAGATACAGCTAAAAGAAATCAACAGGCAGGAAACG
GTTGGGATTTTGATATGTTAACTGGTTCAGGTAATTATGCAGACACTCGGGCCCAAATGC
AATATGATCCTGGATTGTTCTCACAAATCCAGGCTGCTGCTACAAAAGCCTGGAGAAAAC
TTCCCGTTAAAGGAGATCCAGGGGCCTCACTCACGGCAGTTAAACAAGGACCCG-ATGAG
CCATTTTCAGACTTTGTGCATAGACTTATGACCACGGCAGGTAGAATTTTTGGAAATGCA
GAAACGGGTGTAGATTATGTTAAACAGTTAGCTTATGAAAACGCTAACCCCGCCTGCCAA
GCGGCAATCAGACCTTATCGAAAGAAAACAGATTTAACAGGATACATTCGCCTTTGTTCA
GATATTGGGCCCTCATATCAACAAGGCCTAGCAATGGCCGCCGCTTTTAGCGGCCAAACA
GTAA-GAGACTTCCTCATTAACAAAGGTAAAGATAAAGGGGGA-TGTTTTAGGTGCGGTA
AAAGG-GGACACTTTGCAAAAGATTGCCATGAAAACCAAAATAAAAA-TCCAGAAGCAAA
AATCCCAGGCCTTTGCCCAAGGTGTAAAAGAGGAAGGCACTGGGCAAACGAATGTAAATC
TAAAACTGACAGTCAAGGAAATCCTTTATCTCCCAGGCAGGGAAACGGGATGAGGGGCCA
GCCCCAGGCCCCGAAACAAGCATATGGGGCAGTCAGCTTTGTTCCAGCCAGCAACAGCAA
TCCATTTCAAAGCTTAGTAGAGCAA-CCCCAGGAAGTGCAGGACTGGACCTCAGTTCCAC
CTCCCACACAGTACTAACACCTGAAATGGGACCACAAACCTTAAATACTGGAATATATGG
ACC-CTTACCACCTAACACTTTTGGGCTACTTTTAGGAAGAAGTAGTGTCACCATGAGAG
GCTTACAAGTCCTCCCTGGAGTTATCGATAATGATTATGAAGGGGAAATTAAAATCATGG
---------CCAGAGCTATTAACAACATTATTACTGTCCCTCAAGGAGTTAGAATAGCTC
AGTTAATCCTGCTACCTTTGGTTAAAACAGATAATAATATCCAACACTCT-AATAGAAAT
ATAAAAGGTTTC-GGATCATCAG--AGATATATTCGGTGCAACCAACTACAAATCAAAAA
CCCTCTCTAACCTTATGGTTAGACGGGAAGGCATTCACTGGGCTAATAGACACAGGGACT
GATGTAACTATCATTAAACAGGAAGATTGGCCCTCTCATTGGCCTACTACAGAGACTTTA
ACTCAGTTGAGAGGAATTGGACAAAGCAGTAATCC-TAAACAAAGTTCTAAATACCTAAC
ATGGACAGATAAAGAAAACAATTCAGGCCTTATTAAGCCATTTGTCATCCCTTACCTACC
TGTTAACCTTTGGGGGTGAGATCTGCTCTCTCAAATGAAAATTATAATGTGTAGTCCAAA
TGATATAGTTACTGCACAAATGTTAACTCAAGGATACACCCCTGGTAAAGGTCTTGGAAA
AGGAGAAAACGGTATTCCACAGCCTATACTGGTTTCAGGACAACTTGATAAAAAGGGGTT
TGGAAATTTTTAGCTCAGGTCACTGACATACCTGCACCCCAAAGGTGCGCTGACCCCATT
ACTTGGAAGTCAGATGAGCCCGTTTGGGTTGATCAGTGGCCTTTACTCAATGATAAATTA
AGTGCCGCCCAACAGTTAGTGCAGGAACAACTGGAGGCAGGACATATTGTAGAAAGTAAT
TCTCCTTGGAATACACCTATTTTTGTTATTAAAAAGAAGTCTGGTAAATGGAGACTCTTA
CAAGATTTAAGAGCAGTAAATATCACTATGGTCCTCATGGGTGCCTTACAACCAGGATTG
CCTTCACCAGTTGCGATTCCTCAAAAATATTTTAAAATCATTATTGACCTTAAAGACTGC
TTTTTT-ACAATTCCCCTTCACCCTGCTGACCAAAAAAGATTTGCCTTTAGTCTTCCATC
TACAAATTTTAGACAACCAATGAAGCGCTATCAATGGAAAGTCTTACCTCAGGGTATGGC
CAATAGTCCTACCTTGTGTCAAAAATATGTAGCTGCTGCTATAGAGCCAGTCAGAAAAAC
ATGGACACAAATGTATATTATACATTATATGGATGATATTTTAATAGCAGGAGAAATTGG
CGAACAAGTCTTACAGTGTTTTGCCCAACTCAAACAAGAGTTAACAGCAGCCGGACTACA
AATAGCCCCAGAAAAGG---TACAATTACAAGATCCATACACCTATCTTGGTTTCCAAAT
TAATGG-ACCCAAAATCATTAATCAAAAGGCC-GTTATACGTCGTGATCATTTAAAAACT
TTAAATGATTTCCAAAAATTACTGGGAGACATAAATTGGCTTTGGCCGTATTTAAAGCTC
ACTACAGGA-GAGTTAAAACCTCTTTTCGATATATTAAAAGGAGACTCTAATCCAAAATC
TCCCAGGTCCATTACCAAAGAAGCATTAATAGCACTCCAACAGGTAGAGCATGCCATTGC
AACACAA---TTTG-TTA----------CCAGTATTGATTATTCTCAGCCATTAATATTC
ATTATTTTTAGCACAACAATAACCCCTACTGGCTTATTCTGGCAGAACAATCCCATTATG
TGGGTACACCTGCCC--TCCTCCCCTAAAAAGGTTTTGTTGCCTTATTATGATGCAATAG
CTGATCTAATTATCTTGGGAAGAGAAAACAGTAGAAAATACTTTGGAATAGAACCCTCTA
CCATTATACAGCCCT-----------ACACTCAATCACACATTCATTGGCTGTTACAAAA
TACGGAAGCCTGGCCAATTGCTTGCGCTTCTTACACTGGCACAATTGACAACCATTACCG
ACCTAACAAACTCATTCAATTTTGCAAACTTCATGCGTTTGTGTTTCCCCATATTACCAG
TAAAGAACCTCTCAATGACGCATTACTAATTTTCACTGATGGATCTTCCACAGGGCTTGC
CGCTTACACCTACAATGATGTAATCGTTAAATTCCAGACCACTTATACATCAGCTCAGCT
GGTCGAATTGCAAGCTATAATTGCAGCATTATCAGCTTTTCCTTGTCAGCCACTTAACAT
TTACACAGACAGCGCCTACCTGGCTCATTCAATACCCCTCTTAGAGACCGTGCCTCAAAT
TAAACATATTTCAGACACAGCTAACCTATTTTTACAATGTCAACAACTTATTCAAAAAA-
GGACTACTCCCTTTTTTCTTGGGCATATCAGAGCACATTCA-GGATTACCGGGACCTTTA
ACACAAGGTAACGCAACAGCCGACACGGCAACAAAAACCATAGCCACAGTCACTACAGAC
AATTTGCAACAAGCA-CAAAAAGCACATGCCTTACATCATTTAAACGCCCAAACCTTAAG
ACTTATGTTTAAACTTACCAGAGAACAAGCTCGACAAATAGTTAAACAATGCGCCAACTG
CATAACGTATTTACCTGTTCCTCATTTAGGAGTTAACCCCCGAGGACTCATCCCCAACGA
AATTTGGCAAATGGACGTTACTCACCACTCAGAATTCGGTCAATTAAAATATATCCATGT
ATGCATA--GACACCTATAGTGGATTCATTATTGCAACTCT-CCAAACAGGAGAGGCCAC
CAAACATGTCATAGCTCATTTATTACACTGCTTTTCTATCTTAGGAATACCCAAACAAAT
CAAAACAGATAATGGCCCTGGTTATATAGCCAAAGCCTTTTTACAATTCTGTAATACCCT
ACAAATTAAACATACCACAGGCATTCCCTACAATCCCCAAGGACAAGGTATAGTAGAAAG
AGCCCATCTGTCATTAAAAACTGTTATCACAAAATTAAAAGGGGGGAGCTGGTACCCCGT
GAAGGGTACCCCCAGAAACATACTCAATCATGCCCTGTTTATCCTTAATTTTTTAAATTT
GGACAGTCATGGAAAATCGGCTGCCGACCGTTTCTGGCATCCTGAATCTCAAAAACAGTT
CGCAATGGTAAAATGGAAAGATCCACTTGATAATTCATGGCATGGCCCCGATCCAGTTTT
AATTTGGGGAAGAGGCTCAGTATGCATCTTCTCGCAAAAAAA-TGATGCAGCCAGATGGC
TGCCTGAAAGATTGGTAAGACAAATAAATCATAACCATTGTCAGTCCAGGGAAGATAAAT
CTCCCTGAGAAGTTTCTTCCTTTTTGTTTTTCAGAAAATGAAGCCTAAAATGAGATTCCT
TTGGAAAATAATCGCTCTATATAGCATAGTGACAGTCTATGCAGGTTTTGGTGACCCTCG
TAAAGCGAGAGAATTAATACGAAAACAATACGGCCAGCCTTGTGACTGCAGCGGAGGACA
AATATCTGAACCTCCGTCAGACAGAATCACCCAGGTGACTTGCTCGGGCAAGACAGCTTA
CCTAATGCCAAACCAGTTATGGAAATGTAAGTCTACCCCAAGAGACACCTCACC---TAG
CGGGCCGCTCCTAGAATGCCCTTGTAGCTCTTTTCAATCTTCTATACATAGTTCCTGTTA
TACCTCCTATCAACAATGCAAATCAGGCAATAAGACATACTATACGGCCACGTTACTAAA
AACACAAACTGGAGGTACCAATGACGTACAAGTATTAGGATCCACTAATAAACTTGTACA
ATCTCCTTGTAACGGCCAAAAAGGAAAGCCTGTTTGTTGGAGCACTACCGCTCCCATTCA
CATTTCTGATGGAGGAGGCCCATCAGATACTGCAAGAATTAAAACCGTCCAAAAAAAA--
TTAGAAAAGATTCATAAAGCTCTATATCCTGAACTTCAATATCACCCCTTAGCCCTGCCT
GAGATTAGAGATAATTTTAGGCTCGATGCTCAAACTTTTGATATCCTCAATGCTACTTAC
AATTTACTTC-AATTTCCAATACAAGCCTAGCCCACGATTGTTGGCTTTGTCTTAAAA-T
GGGCCCCCC-TATTCCTCTAGCTATACCTAACCTTTTGTCGTCCTATGTCAATTACTCAA
ATGAATCCTTGGTAAGTAATTCCTGTCCTATTATTTCTCCCCTCTTAGTTCAACCGATGA
CGTTTTCTAATTCCTCTTGCCTCTTTTCACCATCATATAATAACACGAAAGAAATTGATC
TAGGCTATGTTGTGTTTGACAACTGTACCTCCATAATCAATGCCACTAACCCTTTGTGTG
CTGTAAATGGCTCGGTTTTCGTCTGTGGAAACAACATGGCATATACTTATCTACCTACAA
ATTGGACAGGGCTTTGTGTTCTGGCCACTCTTCTCCCCGACATTGATATCATCCCTGGAG
AT--GAACCTATCCCCATCCCTGCCATCGAACATTTTATTTATAGACCAAAACGAGCCAT
ACAATTTATTCCCTTGTTGGCCGGACTAGGAATCACCACTGCTTTTACTACAGGAGCCAC
AGGCCTAGGAGTCTCACTAACCCAATATACCAAATTATCCAATCAATTAATTTCAGATGT
ACAGACCTTATCCAGTACTATACAAGATTTACAAGATCAAGTAGATTCATTAGCAGAAGT
AGTTCTCCAAAATAGAAGAGGTCTAGATTTGCTAACGGCAGAACAGGGAGGGATCTGTTT
GGCTTTACAGGAAAAGTGCTGTTTTTACGCCAACAAATCCGGAATCGTCAGAGATAAGAT
AAAAAC-GTTACAAGAAGAACTAGAAAAGCGCAGAAAAGGCCTGGCCGCCAA--------
TCCCTTGTGGACTGGACTCGATGGACTTCTCCCCTATCTCCTGCCATTCCTTGGTCCTTT
ACTTACTCTTCTACTCTTTCTCACTCTCGGGCCTATAATCCTTAATAAGCTTATGGCGTT
TGTTAGACAACAAATCGAGGCCTTCCAGGCCAAGCCTATACAG-----GTCCATTATCAT
CGCCTTGAGATGACGGAAAATGGTGAGTCTTATTTACCTTAATAAGACCACCTCCCCTGT
GTGCTGAACTGGA-CAGTCAATGACGGG-TAA-GAGGACACTATCCC-CATCGGAGCCTA
AG-GCAGGAGGGCCGCCCC------------------ATGACGGGCCTAGAA-GATGGGG
ATGAGATGACCCAACCTAAGACAGGCGCAGTTCCCGAGGGG-TCATTT-CTT--ATCATA
AAATAATAAAAA-GGGGGACCTGTCCGGAGCTGCGCGCCCCGGCCATAGCAAATAATAA-
---TGATTAAA----CGCCCGAGCTCTATTCCTTTCCACCTTCTACCTCCTCCCTAGATT
TGTTGTTTCTCTTT------TGTAT-CAATACCTCAT-AAAAGATGGCGCTCTTCCTGTT
TTTTCTTCACCTGTTTTTCCCCCCGCGC---------------CCGAAAATTGTTA--CT
TTGTAGCGCAGGCACCATCCTGCGCCCGGG-AAAATTACCAACTGACAGCGCAGGCGC--
-----------------------------AA-CATGA--CGTCCGACCAGAGAAACCA--
ATACCTA---CCTAGCCACACCCTCT--C-AT-----C-TC-TCCGCT-TCTGGCCCAAC
TTTCTTC--TCCAAGTGTATATAAGGCAT-GCATTATCAC---AC-AAA-CGAGACTTGA
TCAGCAC-CTGTCTT-GTCTCCATTTCTC-CC-TCTCTTGT-CCCC-AAATTT-CACTCC
CTCC--TCCAGGGCCTGCTTCG-ACGATCCCGCGGGCCGGGA
>NC_018154.2 Papio anubis isolate 1X1155 chromosome 3, Panu_3.0-A
TGTCCGGAGCTGCGCGCCCCGGCCGTAGCGAA-TAATAATTGACGATTAA----TGCCTG
AGCTCTATTCATTTCCACCTCTCACCTCCTTCCTAGATTTGTCTTTTTCCCC-------T
GTATTAAATACCTCACACAAGATGGCGCTCTTCCTGCTTCTTCTTCACCCATCTTT-GCC
GCGCAC-----------GCGAAAATTGTTACTTTGTAGCGCAGGCGCCATCCCGCGCCCG
GG-AAAATTTCCAACTGACAGCGCAGGCGCAACA-TGACGTCTGACCGGAGAAACCAATA
CCTACCTGGCCACGCCCTCCGCGATGAGATCATCTCCGCCTCTGGCCCAACCCCTTCCCC
TCCAAGTGTATATAAGGCATTGCATTACCGCCATTAAACGAGACTTGATCAGTGCACTGT
CTTGTCTCCATTTCTCGTGTCTCTTGTTCCCC--AAATTCCCACTCCCTCCTCCAGGGCC
TGCTTCGACGATCCCGCGGGCCGGGATACGTGGCGCC-CGAACAGGGACCTGGAAACGAG
GGACTCCGTGAGGAAGAGGACGCCAAAGGACGGTCGACCGCTAACAAGGACAAAAGAAAT
TAAACTCTTCCGATCACCGCGGGAACCTGCC----GCGTCTGAATCGAAGGTAAGTGGCG
CGTCCGAAATGGGACAAGAATTAAGTCAGCATCAAATTTATGTAGGACAATTAAAAGAGG
CTTTAAAGATACGAGGAGTAAAGGTTAAAGGTAATGATTTGTTTAAATTTTTT-GATTTT
GTAAAAGACACTTGCCCTTGGTTCCCAC-GGAAGGAACTATTGATATCAAAAGATGG-CG
TAAAGTAGGGGATTGTTTTCAGGACTATTATAATACTTTTGGGCCAGAAAAAATTCCTGT
GACCGCCTTCTCTTATTGGAACCTCATTAGAGATTTAATAGATAAGAAGGAGGCCGATCC
GCAAGTCATGGCTGCGGTCGCTCAGACAGAGCATATTTTAAAGGTTAGCTCCCGCTCTAA
CCTTACAAAGCCTCCGCAAGATACGGAGGAGGATCTCATTTCCCTCGAAAGTGATCATGA
GGAAATCAGGTCTCCTTCTGTAACAGATAAAGAAATGCCCCACGAAAACAAACC--AAAA
AAAATACCCAATTTTACAGATGCTTCAAAAAGAGGAGGAAATTAATAAGCCTAATCAATC
AGACGTAAATTGGGATGATTTAGAGGAAGAGGCGGCTAAATATCACAACCCTGATTTGCC
TCCCTTTACTTCATACCCGCCCCCATATAATAAGACACATAATGAGGCTTCTGCGCCCAT
TGTTATGGCAGCAATAGATCCCAAAGAAGAATTAAAACAAAAAA-TTGCTCAACTAGAAG
AACAAATTAAACTTGAAGAGTTACATCAATCATTGATAATTAGGCTCCAAAAGCTAAAGA
CAGGAAATGAAAAAATACCCAACTCAGACGCTATGGAGGGTTCCTTGCGCCCACCTCAGT
GGCCTGGACAACATGTTCCAAGAGGGGGGTTAGTTGCTAGCTGACAGAGAGAAGACTCCT
CCCCCAAAGACGTTTTTCCGGTCACTGAAACCATAGATGAACAGGGACAGGCTTGGAGAC
ATCATACTGGGTTTGACTTTACTATTATAAAAGAGTTAAAGACTGCTGCCTCTCAGTATG
GGGCTACTGCTCCATATACTCTTGCTATAGTGGAATCTGTAGCCGATAATTGGCTCACTC
CTACAGACTGGAATACCTTAGTTAGGGCAGTCCTTTCTGGGGGAGACCATTTAATTTGGA
AGTCAGAGTTCTTTGAAAATTGTAGAGATACAGCTAAAAGAAATCAACAGGCAGGAAACG
GTTGGGATTTTGATATGTTAACTGGTTCAGGTAATTATGCAGACACTCGGGCCCAAATGC
AATATGATCCTGGATTGTTCTCACAAATCCAGGCTGCTGCTACAAAAGCCTGGAGAAAAC
TTCCCGTTAAAGGAGATCCAGGGGCCTCGCTGACAGCGGTTAAACAAGGACCTG-ATGAG
CCATTTTCAGACTTTGTGCATAGACTTATGACCACGGCAGGTAGAATTTTTGGAAGTGCA
GAAACGGGTGTAGATTATGTTAAACAGTTAGCTTATGAAAACGCTAACCCCGCCTGCCAA
GCGGCAATCAGACCTTATTGAAAGAAAACAGATTTAACAGGATACATTCGCCTTTGTTCA
GATATTGGGCCCTCATATCAACAAGGCCTAGCAATGGCCGCCGCTTTTAGCGGCCAAACA
GTAA-GAGACTTCCTCATTAACAAAGGTAAAGATAAAGGGGGA-TGTTTTAAGTGCGGTA
AAAGG-GGACACTTTGCAAAAGATTGCCATGAAAACCAAAATAAAAA-TCCAGAAGCAAA
AATTCCAGGCCTTTGCCCAAGGTGTAAAAGAGGAAGGCACTGGGCAAATGAATGTAAATC
TAAAACTGACAGTCAAGGAAATCCTTTATCCCCCAGGCAGGGAAACGGGATGAGGGGCCA
GCCCCAGGCCCCGAAACAAGCATATGGGGCAGTCAGCTTTGTTCCAGTCAGCAACAGCAA
TCCATTTCAAAGCTTAGTAGAGCAA-CCCCAGGAAGTGCAGGACTGGACCTCAGTTCCAC
CTCCCACACAGTACTAACACCTGAAATGGGACCACAAACCTTAAATACCGGAATATATGG
ACC-TTTACCACCTAACACTTTTGGGCTACTTTTAGGAAGAAGTAGTGTCACCATGAGAG
GCTTACAAGTCCTCCCTGGAGTTATCGATAATGATTATGAAGGGGAAATTAAAATCATGG
---------CCAGAGCTATTAACAACATTATTACTGTCCCTCAAGGAGTTAGAATAGCTC
AGTTAATTTTGCTACCCTTAGTTAAAACAGATAATAATATCCAACCCTCT-AATAAAAAT
ATAAAAGGTTTC-GGGTCATCAG--ATATATATTGGGTGCAACCAATTACAAATCAAAAA
CCCTCTCTAACCTTATGGTTAGACGGGAAGGCATTTACTGGGTTAATAGACACAGGGGCT
GATGTAACTATCATTAAACAAGAAGATTGGCCCTCTCATTGACCTACCACAGAGACTTTA
ACTCACTTGAGAGGGATTGGACAAAGCAGTAATCC-TAAACAAAGTTCTAAATACCTAAC
ATGGACAGATAAAGAAAACAATTCAGGCCTTATTAAGCCATTTGTCATCCCTTACCTACC
TGTTAACCTTTGGGGGCGAGATCTGCTTTCTCAAATGAAAATTATAATGTGTAGTCCAAA
TGATACAGTTACTGCACAAATGTTAACTCAAGGATACACCCCTGGTAAAGGTCTTGGAAA
AGGAGAAAACGGTATTCCACAGCCTATACTGGTTTCAGGACAACTTGATAAAAAGGGGTT
TGGAAATTTTTAGCTCAGGCCACTGACATACCTGCACCCCAAGGGTGCGCTGACCCCATT
ACTTGGAAGTCAGATGAGCCCGTTTGGGTTGATCAGTGGCCTTTACTCAATGATAAACTA
AGTGCTGCCCAACAGTTAGTGCAGGAACAACTGGTAGCAGGACATATTGTAGAAAGTAAC
TCTCCTTGGAACACACCTATTTTTGTTATTAAAAAGAAGTCTGGTAAATGGAGACTCTTA
CAAGATTTAAGAGCAGTAAATATCACTATGGTCCTTATGGGTGCCTTACAACCAGGATTG
CCTTCACCGGTTGCGATTCCTCAAAAATATTTTAAAATCGTTATTGACCTTAAAGACTGC
TTTTTT-ACAATTCCCCTTCACCCTGCTGACCAAAAAAGATTTGCCTTTAGTCTTCCATC
TACAAATTTTAGACAACCAATGAAGCGCTATCAATGGAAAGTTTTACCTCAGGGTATGGC
CAATAGTCCTACCTTGTGTCAAAAATATGTAGCTGCCGCTATAGAGCCAGTCAGAAAAAC
ATGGACACAAATGTATATTATACATTATATGGATGATATTTTAATAGCAGGAGAAATTGG
CGAACAAGTCTTACAGTGCTT---------CAAACAAGAGTTAACAGTAGCTGGACTACA
AATAGCCCCAGAAAAAG---TACAATTACAAGATCCATACACCTATCTTGGTTTTCAAAT
TAATGG-ACCCAAAATCATTAATCAAAAGGCCCGTTATACGTCGTGATCATTTAAAAACT
TTAAATGATTTCCAAAAATTACTGAGAGACATAAATTGGCTTTGGCCGTACTTAAAACTC
ACTACAGAGAGAGTTAAAACCTCTCTTTAATATATTAAAAGGAGACTCTAATCCAAAATC
CCCCAGGTCCATTACTAAAGAAGCATTAATAGCACTCCAACAGGTAGAATATGCCATTGC
AACACAA---TTTG-TTA----------CCAGTATTGATTATTCTCAGCCATTAATATTC
ATTATTTTTAACACAACAATAACCCCTACTGGCTTATTCTGGCAGAACAATCCCATTATG
TGGGTACACCTGCCC--TCCTCCCCTAAAAAGGTTTTGTTGCCTTATTATGATGCCATAG
CTGATCTAATTATCTTGGGAAGAGAAAACAGTAGAAAGTACTTTGGAATAGAACCCTCTA
CCATTATACAGCCCT-----------ACACTCAATCACACATCCATTGGCTGTTACAAAA
TACAGAAGCCTGGCCAATTGCTTGCGCTTCTTACACTGGCGCAATTGACAACCATTACCC
ACCTAACAAACTCATTCAATTTTGCAAACTTCATGCGTTTGTGTTTCCCCATATTACCAG
TAGAGAACCTCTCAATGACGCATTACTAATTTTCACTGATGGATCTTCTACAGGACTCGC
CGCGTACACTTACAATAATGTAATCGTTAAATTCCAGACCACTTATACATCAGCTCAGCT
GGTCGAATTGCAAGCTATAATTGCAGCATTATCAGCTTTTCCTTGTCAGCCACTTAACAT
TTACACAGACAGCGCCTACCTGGCTCATTCAATACCCCTCTTAGAGACCGTGCCTCAAAT
TAAACATATTTCAGACACAGCTAACCTATTTTTACAATGTCAACAACTTATTCAAAAAA-
GGACTACTCCCTTTTTCCTTGGGCATATCAGAGCACATTCA-GGATTACCGGGACCTTTA
ACACAAGGTAAC--AACAGCCGACACGACAACAAAAACCATAGCCACAGTCACTACAGAC
AATTTGCAACAAGCA-CAAAAAGCACATGCCTTACATCATTTAAACGCCCAAACCTTAAG
GCTTATGTTTAAACTTACCCGAGAACAAGCTCGACAAATAGTTAAACAATGCGCCAACTG
CATAACGTATTTACCTGTTCCCCATCTAGGAGTTAACCCCCGAGGACTCATCCCCAACGA
AATTTGGCAAATGGACGTTACTCACCACTTAGAATTCGGTCAACTAAAATATATCCATGT
ATGCATA--GACACCTATAGTGGATTCATTATTGCAACTCT-CCAAACAGGAGAGGCCAC
TAAACATGTCATAGCTCATTTATTACACTGCTTTTCTATTTTAGGAATACCCAAACAAAT
CAAAACAGATAATGGCCCTGGTTATATAGCCAAAACCTTTTTACAATTCTGCAATACCCT
ACAAATTAAACATACCACAGGCATTCCCTACAATCCCCAAGGACAAGGTATAGTAGAAAG
AGCTCATCTGTCATTAAAAACTGTTATCACAAAATTAAAAGGGGGGAGCTGGTACCCCAT
GAAGGGTACCCCCAGAAACATACTCAATCATGCCCTGTTTATCCTTAATTTTTTAAATTT
GGACAGTCATGGAAAATCGGCTGCCGATCGTTTCTGGCATCATGAATCTCAAAAACAGTT
TGCAATGGTAAAATGGAAAGATCCACTTGATAATTCATGGCATGGCCCCGATCCAGTTTC
AATTTGGGGAAGAGGCTCAGTATGCATCTTCTCACAAAAAAA-TGATGCAGCCAGATGGC
TGCCTGAAAGATTGGTAAGACAAATAAATCATAACCATTGTCAGTCCAGGGAAAATAAAT
CTCCCTGAGAAGTTTCTTCCTTTTTGTTTTGCAGAAAATGAAGCCTAACATGAGATTCCT
TTGGAAAATAATCGCTCTATATAGCATAGTGACAGTCTATGCAGGTTTTGGTGACCCTCG
TAAAGCAAGAGAACTAATACGAAAACGATACGGCCAGCCTTGTGACTGCAGCGGGGGACA
AATATCTGAACCTCCGTCAGACAGAATCACCCAGGTGACTTGCGCGGGCAAGACAGCTTA
CCTAATGCCAAACCAGTTATGGAAATGTAAGTCTACCCCAAGAGACACCTCGCC---TAG
CGGGCCGCTCCTAGAATGCCCTTGTAGCTCTTTCCAATCTTCTATACATAGTTCTTGTTA
TACCTCCTATCAACAATGCAAATCAGGCAATAAGACATACTATACGGCCACATTACTAAA
AACACAAACTGGAGGTACCAATGACGTACAAGTATTAGGATCCACTAATAAACTTGTACA
ATCTCCTTGTAACGGCCAAAAAGGAAAGCCTGTTTGTTGGAGCACTACCGCTCCCATTCA
CATTTCTGATGGAGGAGGCCCATTAGATATTGCAAGAATTAAAACCGTCCAGAAAAAA--
TTAGAAGAGATTCATAAAGCTCTATATCCTGAACTTCAATATCACCCTTTAGCCCTGCCT
GAGCTTAGAGATAATTTTAGGCTCGATGCTCAAACTTTTGATATCCTCAATGCTACTTAC
AATTTACTTCAAATGTCCAATACAAGCCTAGCCCACGATTGTTGGCTTTGTCTTAAAA-T
GGGCCCCCC-TATTCCTCTAGCTATACCTAAACTTTTGTTGTCCTATGTCAATTACTCAA
ATGAATCCTTGGTCAATAATTCCTGTCCTATTATTTCTCCCCTCTTAGTTCAACCGATGA
CGTTTTCTAATTCCTCTTGCCTCTTTTCACCATCATATAATAGCACTAAAGAAATTGATT
TAGGCTATGTTGTGTTTGACAACTGTACCTCCATAATCAATGCCACTAACCCTTTGTGTA
CTGTAAATGGCTCGGTTTTCGTCTGTGAAAACAACATGGCATATACTTATCTACCTACAA
ATTGGACAGGGCTTTGTGTTCTGGCCACTCTTCTCCCCGACATTGATATCATCCCTGGAG
AT--GAACCTATCCCCATCCCCGCTATCGAACATTTTATTTATAGACTGAAACGAGCCAT
ACAATTTATTCCCTTATTGGCTGGACTAGGAATCACCACTGCATTTGCAACAGGAACCAC
AGGCCTAGGGGTCTCACTAACCCAATATACTAAATTATCCAACCAATTAATTTCAGATAT
ACAGACCTTATCCAGTACTATACAAGATTTACAAGACCAAGTAGACTCATTAGCTAAAGT
AGTTCTCCAGAATAGAAGAGGTCTAGATTTATTAACAGCAGAACAGGGAGGGATCTGTTT
GGCTTTACAGGAAAAGTGCTGTTTTTACGCCAACAAATCCGGAATCGTCAGAGATAAGAT
AAAGAC-TTTGCAAGAAGAGCTAGAAAAGCGCAGAAAGGGCCTGGCCGCCAA--------
TCCATTGTGGACGGGACTCGACGGACTTCTCCCCTATCTCCTGCCATTTCTTGGTCCTTT
ACTTACTCTTCTACTCTTCCTCACTCTCGGGCCTATAATCCTTAATAAGCTTATGGCATC
CGTCAGACAACAAATCGAGGCCTTTCAGGCCAAACCTATACAG-----GTCCATTATCAT
CGCCTTAAGATGACTAAAAATGGTGAGTCTTATTTGCCTTAATAAGACCACCTCCCCTGT
GTGCTGAACTGGA-CAGTCAATGACGGG-TAA-GAGGACACTATCTC-CACTGGAGCCTA
AG-ACAGGAGGGCCGCCCTT-GCTGCTGCCTTATCCCATGACGGGTCTAGAA-GGTGGGG
ATGAGTTGACCCAACCTAAGACAGGCGCAGTTCCCGAGGGG-TCGTTTTCTT--ATCATA
AAATAATAAAAA-GGGGGACCTGTCCGGAGCTGCGCGCCCCGGCCATAGCGAATAATAAT
TGACGATTAA-----CGCCTGAGCTCTATTCATTTCCACCTCTCACCTCCTTCCTAGATT
TGTCTTTTTCCCC-------TGTATTAAATACCTCAC-ACAAGATGGCGCTCTTCCTGCT
TCTTCTTCACCCATCTTTCCTGCGGC-----------------GCGAAAATTGTTA--CT
TTGTAGCACAGGCGCCATCCCGCGCCCAGG-AAAATTTCCAACTGACAGCGCAGGCGC--
-----------------------------AA-CATGA--CTTCCGACCGGAGAAACCA--
ATACCTA---CCTGGCCACGCCCTCT-GCGATGAGATCATC-TCCGCC-TCTGGCCCAAC
CCCTTCCCCTCCAAGTGTATATAAGGCATTGCATTACCGCC--ATTAAA-CGAGACTTGA
TCAGAGCACTGTCTT-GTCTCCATTTCTG-GTGTCTCTTTTTCCCC-AAATTCCCACTCC
CTCC--TCCAGGGCCTGCTTCA-ACGATCCCGCGGGCCGGGA
>NC_018154.2 Papio anubis isolate 1X1155 chromosome 3, Panu_3.0-B
TGTCCGGAGCTGCGCGCCCCGGCCATAGCAAA-TAATAACTGACGATTAAAAAACGCCTG
AGCTCTATTCATTTCCACCCCATGCCTCCTCCCTAGATTTACCTTTTCCC---------T
GTATTAATA-CCTCATAAAAGATGGCGCTCTTCCTGCTTCTTCTTCACCCATTTTT-CCC
ACGCCC-----------GCGAAAATTGTTACTTTGTAGCGCGGGCGCCATCCCGCGCCCG
GG-AAAATTTCCAACTGACAGCACAGGCGCAACA-TGACGTTCGACCAGAGAAACCAATA
CCTACTTGGTCACGCCCTCCGTGATGAGATCATCTCCGCCTCTGGCCCAACCCCTTCCCC
TCCAAGTGTATATAAGGCATTGCATTACCGCCATTAAACGAGACTTGATCAGAGCACTGT
CTTGTCTCCATTTCTCGTGTCTCTTGTTCCCC--AAATTCCCACTCCCTCCTCCAGGGCC
TGCTTCGACGATCCCGCGGGCCGGGTTACGTGGTGCC-CGAACAGGGACCTGGAAACGAG
GGACTCCGTGAGGAAGAGGATGCCAAAGGACGGTCGACCGTTAACAAAGACAAAAGAAAT
TAAACTCTTCCGATCACCGCGGGAACCTGCC----GCGTCTGAATCGAAGGTAAGTGGCA
CGTCCGAAATGGGACAAGAATTAAGTCAGCATCAAATTTATGTAGGACAATTAAAAGAGG
CTTTAAAGATACGAGGAGTAAAGGTTAAAGGTAATGATTTGTTTAAATTTTTT-GATTTT
GTAAAAGACACTTGCCCTTGGTTCCCACAGGAAGGAACCATTGATATTAAAAGATGG-CG
TAGAGTAGGGGATTGTTTTCAGGACTATTATAATACTTTTGGGCCAGAAAAAATTCCTGT
GACCGCCTTCTCTTATTGGAACCTCATTAGAGATTTAATAGATAAGAAGGAGGCCGATCC
GCAAGTCATGGCTGCGGTCGCTCAGACAGAGCATATTTTAAAGGTTAGCTCCCGCTCTAA
CCTCACAAAGCCTCCGCAAGATACGGAGGAGGATCTCATTTCCCTCGAAAGTGATCATGA
GGAAATCAAGTCTCCTTCAGTAACAGATAAAGAAATGCCACACGAAAACAAACC----AA
AAAATACCCAATTTTACAGATGCTTCAAAAAGAGGAGGAAGTTAATAAGCCTAATCAATC
AGACATAAATTGGGATGATTTAGAGGAAGAGGCAGCTAAATATCACAACCCTGATTTGCC
TCCCTTTACTTCATACCCGCCCCCATATAATAAGACACATAATGAGGCTTCTACGCCCAT
TGTTATGGCAGCAATAGATCCCAAAGAAGAATTAAAACAAAAAAATTGCTCAACTAGAAG
AACAAATTAAACTTGAAGAGTTACATCAATCATTGATAATTAGGCTCCAAAAGCTAAAGA
CAGGAAATGAAAAAATACCCAACTCAGACGCTATGGAGGGTTCCTTGCGCCCACCTCAGC
GGCCTGGACAACATGTTCCAAAAGGGGGGTTGGTTGCTAGCCGACATAGAGAAGACTCCT
CCCCCAAAGACGTTTTTCCGGTCACTGAAACCATAGATGAACAGGGACAGGCTTGGAGAC
ATCATACTGGGTTTGACTTTACTATTATAAAAGAGTTAAAGACTGCTGCCTCTCAGTATG
GGGCTACTGCTCCATATACTCTTGCTATAGTAGAATCTGTAGCCGATAATTGGCTCACTC
CTACAGACTGGAATACCTTAGTTAGGGCAGTCCTTTCTGGGGGAGACCACTTAATTTGGA
AGTCAGAGTTCTTTGAAAATTGTAGAGATACAGCTAAAAGAAATCAACAGGCAGGAAACG
GTTGGGATTTTGATATGTTAACTGGTTCAGGTAATTATGCAGACACTCGGGCCCAAATGC
AATATGATCCTGGATTGTTCTCACAAATCCAGGCTGCTGCTACAAAAGCCTGGAGGAAAC
TTCCCATTTAAGGAGATCCAGGGGCCTCGCTCACAGCGGTTAAACAAGGACCCG-ATGAG
CCATTTTCCGACTTTGTGCATAGACTTATGACCACGGCAGGTAGAATTTTTGGAAATGCA
GAAACGGGTGTAGATTATGTTAAACAGTTAGCTTATGAAAACGCTAACCCCGCCTGCCAA
GCGGCAATCAGACCTTATCGAAAGAAAACAGACTTAACAGGATACATTCGCCTTTGTTCA
GATATTGGGCCCTCATATCAACAAGGCCTAGCAATGGCCGCCGCCTTTAGCGGCCAAACA
GTAA-GAGACTTCCTCATTAACAAAGGTAAAGATAGAGGGGGA-TGTTTTAAGTGCGGTA
AAAGG-GGACACTTTGCAAAAGATTGCCATGAAAACCAAAATAAAAA-TCCAGAAGTAAA
AATCCCAGGCCTTTGCCCAAGGTGTAAAAGAGGAAGGCACTGGGCAAACGAATGTAAATC
TAAAACTGACAGTCAAGGAAATCCTTTACCCCCCAGGCAGGGAAATGGGATGAGGGGCCA
GCCCCAGGCCCCGGAACAAGCATATGGGGCAGTCAGCTTTGTTCCAGCCAGCAACAGCAA
TCCATTTCAAAGCTTAGTAGAGCAA-CCCCAGGAAGTGCAGGACTGGACCTCAGTTCCAC
CTCCCACACAGTACTAACACCTGAAATGGGACCACAAACCTTAAATACCGGAATATATGG
ACC-TTTACCACCTAACACTTTTGGGCCACTTTTAGGAAGAAGTAGTGTCACCATGAGAG
GCTTACAAGTCCTCCCTGGAGTTATCGATAATGATTATGAAGGAGAAATTAAAGTTATGG
---------CCAGAGCTATTAACAACATTATTACTGTCCCTCAAGGGGTTAGAATAGCAC
AGTTAGTTTTGCTACCCTTAGTTAAAACAGATAATAATATCCAACCCTCT-AATAGAAAT
ATAAAAGGTTTC-GGATCATCAG--ATATATATTGGGTGCAACCAATTACAAATCAAAAA
CCCTCTCTAACCTTATGGTTAGACGGGAAGGCATTCACTGGGCTAATAGACACAGGGGCC
GATGTAACTATAATTAAACAGGAAGATTGGCCCTCTCATTGGCCTACTACAGAGACTTTA
ACTCACTTGAGAGGAATTGGGCAAAGCAGTAATCC-TAAACAAAGTTCTAAATACCTAAC
ATGGACAGATAAAGAAAACAATTCAGGCCTTATTAAGCCATTTGTCATCCCTCACCTACC
TGTTAACCTTTGGGGGCGAGATCTGCTTTCTCAAATGAAAATTATAATGTGTAGTCCAAA
TGATATAGTTACTGCACAAATGTTAACTCAAGGATACACCCCTGGTAAAGGTCTTGGAAA
AGGAGAAAACGGTATTTCACAGCCTATACTGGTTTCAGGACAACTCGATAAAAAGGGGTT
TGGAAATTTTTAGCTCAGGCCACTGACATACCTGCACCCCAAAGGTGCGCTGACCCCATT
ACTTGGAAGTCAGATGAGCCCGTTTGGGTTGATCAGTGGCCTTTACTCAATGAGAAACTA
AGTGCTGCCCAACAGTTAGTGCAGAAACAACTGATAGCAGGACATATTGCGGAAAGTAAT
TCTCCTTGGAATACACCTATTTTTGTTATTAAAAAGAAGTCTGGTAAATGGAGACTCTTA
CAAGATTTAAGAGCAGTAAATATCACTATGATCCTTATGGGTGCCTTACAACCAGGATTG
CCTTCACCGGTTGCGATTCCTCAAAAATATTTTAAAATCGTTATTGACCTTAAAGACTGC
TTTTTT-ACAATTCCCCTTCACCCTGCTGACCAAAAAAGATTTGCCTTTAGTCTTCCATC
TACAAATTTTAGACAACCAATGAAGCGCTATCAATGGAAAGTCTTACCTCAGGGTATGGC
CAATAGTCCTACCTTGTGTCAAAAATATGTAGCTGCCGCTATAGAGCCAGTCAGAAAAAC
ATGGACACAAATGTATATTATACATTATATGGATGATATTTTAATAGCAGGAGAAATTGG
CGAACAAGTCTTACAGTGCTTTGCCCAACTCAAATAAAAGTTAACAGCAGCCGGACTACA
AATAGCCCCAGAAAAGG---TACAATTACAAGATCCATACACCTATCTTGGTTTTCAAAT
TAATGG-ACCCAAAATCATTAATCAAAAGGCC-GTTATACGTCGTGATCATTTAAAAACT
TTAAATGATTTCCAGAAATTACTAGGAGACATAAATTGGCTTCGGCCGTACTTAAAACTC
ACTACAGGG-GAGTTAAAACCTCTTTTCGATATATTAAAAGGAGACTCTAATCCAAAATC
CCCCAGGTCCATTACTAGAGAAGCATTAATAGCACTCCAACAGGTAGAATATGCCATTGC
AACACAA---TTTG-TTA----------CCAGTATTGATTATTCTCAGCCATTAATATTC
ATTATTTTTAACACAACAATAACCCCTACTGGCTTATTCTGGCAGAACAATCCCATTATG
TGGGTACACCTGCCC--TCCTCCCCTAAAAAGGTTTTGTTGCCTTATTATGATGCCATAG
CTGATCTAATTATCTTGGGAAGAGAAAACAGTAGAAAGTACTTTGGAATAGAACCCTCTA
CCATTATACAGCCCT-----------ACACTCAATCACACATCCATTGGCTGTTACAAA-
TATGGAAGCCTGGCCAATTGCTTGCGCTTCTTACACTGGCAAAATTGACAACCATTACCC
ACCTAACAAACTCATTCAATTTTGCAAACTTCATGCGTTTGTGTTTCCCCATATTACCAG
TAAAGAACCTCTCAATGACGCATTACTAATTTTCACTGATGGATCTTCTACAGGACTCGC
CGCGTACACTTACAATAATGTAGTCGTTAAATTCCAGACCACTTATACATCAGCTCAGCT
GGTCAAATTGCAAGCTATAATTGCAGCATTATCAGCTTTTCCTTGTCAGCCACTTAACAT
TTACACAGACAGCGCCTACCTGGCTCATTCAATACCCCTCTTAGAGACCGTGCCTCAAAT
TAA-CATATTTCAGACACAGCTAACCTATTTT-ACAATGTCAACAACTTATTCAAAAAA-
GGACTACTCCCTTTTTCCTTGGGCATATCAGAGCACATTCA-GGATTACCGGGACCTTTA
ACACAAGGTAACGCAACAGCCGACACGGCAACAAAAACCATAGCCACAGTCACTACAGAC
AATTTGCAACAAGCA-CAAAAAGCACATGCCTTACATCATTTAAACGCCCAAACCTTAAG
ACTTATGTTTAAACTTACCCGAGAACAAGCTCGACAAATAGTTAAACAATGCAGCAACTG
CATAACGTATTTACCTGTTCCCCATCTAGGAGTTAACCCCTGAGGACTCATCCCCAACGA
AATTTGGCAAATGGACGTTACTCACCACTTAGAATTTGGTCAACTAAAATATATCCATGT
ATGCATA--GACACCTATAGTGGATTCATTAGTGCAACTCT-CCAAACAGGAGAGGCCAC
CAAACATGTCATAGCTCATTTATTACACTGCTTTTCTATCTTAGGAATACCCAAACAAAT
CAAAACAGATAATGGCCCTGGTTATATAGCCAAAACCTTTTTACAATTCTGCAATACCCT
ACAAATTAAACATACCACAGGCATTCCCTACAATCCCCAAGGACAAGGTATAGTAGAAAG
AGCTCATCTGTCATTAAAAACTGTTATCACAAAATTAAAAGGGGGGAGCTGGTACCCCGT
GAAGGGTACCCCCAGAAACATACTCAATCATGCCCTGTTTATCCTTAATTTTTAAAATTT
GGACAGTCATGGAAAATCTGCTGCCGATCGTTTCTGGCATCCTGAATCTCAAAAACAGTT
TGCAATGGTAAAATGGAAAGATCCACTTGATAATTCATGGCATGGCCCCAATCCAGTTTT
AATTTGGGGAAGAGGCTCAGTATGCATCTTCTCACAAAAAA--TGATGCAGCCAGATGGC
TGCCTGAAAGATTGGTAAGACAAATAAATCATAACCATTGTCAGTCCAGGGAAGATAAAT
CTCCCTGAGAAGTTTCTTCCTTTTTGTTTTTCAGAAAATGAAGCCTAAAATGAGATTCCT
TTGGAAAATAATCGCTCTATATAACATAGTGACAGTCTATGCAGGTTTTGGTGACCCTCG
TAAAGCAAGAGAATTAATACGAAAACGATACGGCCAGCCTTGTGACTGCAGCGGAGGACA
AGTATCTGAACCTCCGTCAGACAGAATCACCCAGGTGACTTGCGCGGGCAAGACAGCTTA
CCTAATGCCAAACCAGTTATGGAAATGTAAGTCTACCCCAAGAGACACCTCACC---TAG
CGGGCTGCTCCTAGAATGCCCTTGTAGCTCTTTCCAATCTTCTATACATAGTTCTTGTTA
TACCTCCTATCAACAATGCAAATCAGGCAATAAAACATACTATACGGCCACGTTACTAAA
AACACAAACTGGAGGTACCAATGATGTACAAGTATTAGGATCCACTAATAAACTTGTACA
ATCTCCTTGTAACGGCCAAAAAGGAAAGCCTGTTTGTTGGAGCACTACCGCTCCCATTCA
TATTTCTGATGGAGGAGGCCCATTAGATATTGCAAGAATTAAAATCGTCCAGAAAAAA--
TTAGAAGAGATTCATAAAGCTCTATATCCTGAACTTCAATATCACCCTTTAGCCCTGCCT
GAGCTTAGAGATAATTTTAGGCTCGATGCTCAAACTTTTGATATCCTCAATGCTACTTAC
AATTTACTTCAAATGTCCAATACAAGCCTAGCCCATGATTGTTGGCTTTGTCTTAAAA-T
GGGCCCCCC-TATTCCTCTAGCTATACCTAACCTTTTGTCGTCCTATGTCAATTACTCAA
ATGAATCCTTGGTAAATAATTCCTGTCCTATTATTTCTCCCCTCTTAGTTCAACCGATGA
CGTTTTCTAATTCCTCTTGCCTCTTTTCGCCGTCATATAATAGCACTAAAGAAATTGATC
TAGGCTATGTTGTGTTTGACAACTGTGCCTCCATAATCAATGCCACCAACCCTTTGTGTG
CTGTAAATGGCTCGGTTTTCGTCTGTGGAAACAACATGGCATATACTTATCTACCTACAA
ATTGGACAGGGCTTTGCGTTCTGGCCACTCTTCTCCCCGACATTGATATCATCCCTGGAG
AT--GAACCTATCCCCATCCCTGCCATCGAACATTTTATTTATAGACCGAAACGAGCCAT
ACAATTTATTCCCTTATTGGCTGGACTAGGAATCACCACTGCATTTGCAACAGGAACCAC
AGGCCTAGGGGTCTCACTAACCCAATATACTAAATTATCCAATCAATTAATTTCAGATAT
ACAGACCTTATCCAGTACTATACAAGATTTACAAGACCAAGTAGACTCATTAGCTGAAGT
AGTTCTCCAGAATAGAAGAGGTCTAGATTTATTAACAGCAGAACAGGGAGGGATCTGTTT
GGCTTTACAGGAAAAGTGCTGTTTTTACGCCAACAAATCCGGAATCGTCAGAGATAAGAT
AAAGAC-TTTACAAGAAGAACTAGAAAAGCGCAGAAAAGGCCTGGCCGCCAA--------
TCCATTGTGGACGGGACTCGATGGACTTCTCCCCTATCTCCTGCCATTTCTTGGTCCTTT
ACTTACTCTTCTACTCTTCCTCACTCTCGGGCCTATAATCCTTAATAAGCTTATGGCATT
CGTCAGACAACAAATCGAGGCCTTTCAGGCCAAACCTATACAG-----GTCCATTATCAT
CGCCTTGAGATGACTGAAAATGGTGAGTCTTATT-ACCTTAATAAGACCACCTCCC-TGT
GTGCTGAACTGGAACAGTCAATGATGGGGTAACGAGGACACTATTTCACATCGGAGCCTA
AGGACAGGAGGGCTGCCCTTTGCTGCTGCC-TATCC-ATAACGGGCCTAGAAAGGTGGGG
ATGAGTTGACCCAACCTAAGACAGGCGCAGTTCCCAAGGG--TCATTT-CTT--ATCATA
AA-TAATAAAAA-GGGGGACCTGTCCGGAGCTGTGCGCCCCGGCCATAGAATATAATAAT
-GA-GATTAAAAA--CGCCCTGACTC-ATTC-CTTCCACCTTCTACCTCCCTCA-AGATT
TACCTTGTTTCCC-------TG-ATTCAATACCTCAT-AAAAGATGGCGCTCTTC-TGTT
CTTCTTTCACCCTTTTTTCCCCGCCGG------------------AAAAATTGTTACGTT
ATGTAGCGCAGGCCCATCTCAGCGGGAAAA-TTATCCGAACACTGACAGCGCAGGCGC--
-----------------------------AAACATGATACGTCCGACCGAAGAAACCATC
ATACCTAGTACTTGGTCACACCCTCTCGCTGATAGATCATCCTCCGCC-TCTGGCCCAAA
CCCTTCCCCTC--AATGTAATATAAGCATTGCATTACCGCCC-ATTAAATCGAGACTTGA
TCAGAGCACTGTCTTTGTCTTCCATTCTC-GTGTCTCTTGTTCCCC-AAATTCCCACTCC
CTCCGCTCCAGGGCCTGCTTCG-ACGATCCCCGCGGCCGGGA
>NC_023658.1 Chlorocebus sabaeus isolate 1994-021 chromosome 17, Chlorocebus_sabeus 1.1-A
TGTCCGGAGCTGCGCGCCCCGGCCATAGCGAG-TAATTATTGACGATTAGA---TGCCTG
AGCTCTATTCATTTCCACCTCTCACCTCCTTCCCAGATTTGTCTTTTTCCCTG------T
AT-TAAATA-CCTCGCACAAGATGGCGCTCTTCCTGCTTCTTCTTCACCCATCTTT-CCC
GCGCGC-----------GTGAAAATTGTTACTTCGTAGC---------------------
---AAAATTGTTACTTCCTAGCGCAGGCGCAACA-TGACGACCGACCGTTGAAACCGAAA
CCTGCCTGGCCGCGCCCTCTGAAATGAGATCATTTCCGCCT-TGGCCCAACCCCTTCCTC
TCCAAGTGTATATAAGGCACTGCATTACTGCCATTAAACGAGACTTGATCAGAGCACTGT
CTTGTCTCCATTTCTCGTGTCTCTTGTTCCCC--AAATTCCCACTCCCTCCTCCAGGGCC
TGCTTCGACAATCCCGTGGGCCGGGATACGTGGCGCC-CGAACAGGGACCTAGAAACGAG
GGACTCCGTGAGGAAGAGGACGCCAAAGGACGGTCGACCGCTAACGAAGACAAAAGAAAG
TGAACTCTTCCGATCACCGCGGGAACCTGCC----GCGTCAGAATCGAAGGTAAGTGACG
CGTCCGAAATGGGACAAGAATTAAGCCAACATCAGATCTATGTAGGACAATTAAAAGAGG
CTTTAAAGATACGAGGAGTAAAGGTTAAAGGTAATGATTTGTTTAAATTTTTT-GATTTT
GTAAAAGACACTTGCCCTTGGTTCCCACAGGAAGGAACTATTGATATTAAAAGATGG-CG
TAGAGTAGGGGATTGTCTTCAGGACTATTATAATACTTTTGGGCCAGAAAAAATTCCTGT
GACTGCCTTCTCTTATTGGAACCTCATTAGAGATTTAATAGATAAGAAGGAGGCCGATCC
GCAAGTCATGGCTGTGGTCGCTCAGACAGAGCATATTTTAAAGGTTAGCTCCCGCTCTAA
CCTTACAAAGCCTCCGCAAGATACGGAGGAGGATCTCATTTCCCTCGAAAGTGATCATGA
GGAAATCAAGTCTCCTTCTGTAACAGATAAAGAAATGCCACACGAAAACAAACC---AAA
AAAATACCCAATTTTACAGATGCTTCAAAAAGAGGAGGAAATTAATAAGCCTAATCAATC
AGACATAAATTGGGATGATTTAGAGGAAGAGGCGGCTAAATATCACAACCCTGATTTGCC
TCCCTTTACTTCATACCCGCCCCCATATAATAAGACACATAATGAGGCTTCTGCGCCCAT
TGTTATGGCAGCAATAGATCCCAAAGAAGAATTAAAACAAAAAA-TTGCTCAACTAGAGG
AACAAATTAAACTTGAAGAGTTACATCAATCATTGATAATTAGGCTCCAAAAGCTAAAGA
CAGGAAATGAAAAAATACCCAGCTCAGATGCTATGGAGGGTTCCTTGCGCCCACCTCAGC
GGCCTGGACAACATGTTCCAAAAGGGGGGTTAGTTGTTAGCCGACATAGAGAAGACTCCT
CCCCCAAAGACGTTTTTCCGGTCACTGAAACCATAGATGAACGGGGACAGGCTTGGAGGC
ATCATGCTGGATTTGACTTTACTATTATAAAAGAGTTAAAGACTGCTGCCTCTCAGTATG
GGGCTACTGCTCCATATACTCTTGCTATAGTGGAATCTGTAGCTGAGAATTGGCTCACTC
CTACAGACTGGAATACCTTAGTTAGGGCAGTCCTTTCTGGGGGAGACCATTTAATTTGGA
AGTCAGAGTTCTTTGAAAATTGTAGAGACACGGCTAAAAGAAATCAACAGGCAGGAAACG
ATTGGGATTTTGATATGTTAACTGGTTTAGGTAATTATGCAGACACTCAGGCCCAAATGC
AATATGATCCTGGACTGTTCTCACAAATCCAGGCTGCCGCTACAAAAGCCTGGAGAAAAC
TTCCCGTTAAAGGAGATCCAGGGGCCTCGCTCACGGCGGTTAAACAAGGACCCG-ATGAG
CCATTTTCAGACTTTGTGCATAGACTTATGACCACGGCAGGTAGAATCTTTGGAAATGCA
GAAACGGGTGTAGATTATGTTAAACAGTTAGCTTATGAAAACGCTAACCCCGCCTGCCAA
GCGGCAATCAGACCTTATCAAAAGAAAACAGATTTAACAGGATACATTCGCCTTTGTTCA
GATATTGGGCCCTCATATCAACAAGGCCTAGCAATGGCCGCCGCTTTTAGCAGCCAAACA
GTAA-GAGACTTCCTTGTTAACAAAGGTAGAGATAAAGGGGGA-TGTTTTAGATGCGGTA
AAAGG-GGACACTTTGCAAAAGATTGCCATGAAAACCAAAATAAAAA-TCCAGAAGCAAA
AATTCCAGGCCTTTGCCCAAGGTGTAAAAGAGGAAGGCACTGGGCAAACGAATGTAAATC
TAAAACTGACAGTCAAGGAAATCCTTTATCCCCTAGGCAGGGAAACGGGATGAGGGGCCA
GCCTCAGGCCCCGAAACAAGCATATGGGGCAGTCAGCTTTGTTCCAGCCAGCAACAGCAA
TCCATTTCAAAACTTAGTAGAGCAA-CCCCAGGAAGTGCAGGAGTGGACCTCAGTTCCAC
CTCCCACACAGTACTAACACCTGAAATGGGACCACAAACCTTAAATACTGGAATATATGG
ACC-TTTACCACCTAACACTCTTGGGCTGCTTTTGGGAAGAAGTAGTGTCACCATGAGAG
GCTTGCAAGTCCTCCCTGGAGTTATCGATAATGATTATGAAGGAGAAATTAAAATTATGG
---------CCAGAGCTATTGATAATATTATTACTGTCCCTCAAGGAGTTAGAATAGCTC
AGTTAATCCTGCTACCTTTGGTCAAAACAAATAATAATATCCAACACTCT-AATAGAAAT
ATAAAAGGTTTC-GGATCATCAG--ACATATATTGGGTGCAACCAATTACAAATCAAAAA
CCCTCTCTAACCTTATGGTTAGACGGGAAGGCATTCACTGGACTAATAGACACAGGGGCT
GATGTAACTATCATTAAACAGGAAGACTGGCCCTCTCATTGGCCTACTACAGAGACTTTA
ACTCACTTGAGAGGAATTGGACAAAGCAGTAATCC-TAAACAAAGTTCTAAGTACCTAAC
ATGGACAGATAAAGAAAACAATTCAGGCCTTATTAAGCCATTTGTCATCCCTTACCTACC
TGTTAACCTTTGGGGGCGAGATCTGCTCTCTCAAATGAAAATTATAATGTGTAGTCCAAA
TGATATAGTTACTGCACAAATGTTAACTCAAGGATACACCCCTGGTAAAGGTCTTGGAAA
AGGAGAAAACGGTATTCCACAACCTATCCTGGTTTCAGGACAACTTGATAAAAAGGGGTT
TGGAAATTTTTAGCTCAGGCCACTGACATACCTGCACCCCAAAGGTGCGCTGACCCCATT
ACTTGGAAGTCAGATGAGCCCGTTTGGGTTGATCAGTGGCCTTTACTCAATGATAAACTA
AGTGCTGCCCAACAGTTAGTGCAGGAACAACTGATAGCAGGACATATTGTGGAAAGTAAT
TCTCCTTGGAATACACCTATTTTTGTTATTAAAAAGAAGTCTGGCAAATGGAGACTCTTA
CAAGATTTAAGAGCGGTAAATATCACTATGATCCTTATGGGTGCCTTACAACCAGGATTG
CCTTCACCAGTTGCGATTCCTCAAAAATATTTTAAAATCATTATTGACCTTAAAGACTGC
TTTTTT-ACAATTCCCCTTCACCCTGCTGACCAAAAAAGATTTGCCTTTAGTCTTCCATC
TACAAATTTTAAACAACCAGTGAAGCGCTATCAATGGAAAGTCTTACCTCAGGGTATGGC
CAATAGTCCTACCTTGTGTCAAAAATATGTAGCTGCTGCTATAGAGCCAGTCAGAAAAAC
ATGGACACAAATGTATATTATACACTATATGGATGATATTTTAATAGCAGGGGAAATTGG
CGAACAAGTCTTACAGTGCTTTGCCCAACTCAAACAAGAGTTAACAGCAGTCGGACTACA
AATAGCCCCAGAAAAGG---TACAACTACAAGATCCATACACCTATCTTGGTTTTCAAAT
TAATGG-GCCTAAAATCATTAATCAAAAGGCC-GTTATACGTCGTGATCATTTAAAAACT
TTAAATGATTTCCAAAAATTACTGGGAGACATAAATTGGCTTCGGCCATACTTAAAACTC
ACTACAGGA-GAGTTAAAACCTCTTTTCGATATATTAAAAGGAGACTCTAATCCAAAATC
CTCCAGGTCCATTACTAAAGAAGCATTAATAGCACTCCAACAGGTGGAATATGCCATTGC
AACACAA---TTTG-TTA----------CCAGTATTGATTATTCTCAGCCCTTAATATTC
ATTATTTTTAACACAACAATAACCCCTACTGGCTTATTCTGGCAGAGCAATCCCATTATG
TGGGTACACCTACCC--TCCTCCCCTAAAAAGGTTTTGTTGCCTTATTATGATGCCATAG
CTGATCTAATTATCTTGGGAAGAGAAAACAGTAGAAAGTACTTTGGAATAGAACCCTCTA
CCATTATACAGCCCT-----------ACACTCAATCACACATCCATTGGCTGTTACAAAA
TACGGAAGCCTGGCCAATTGCTTGCGCTTCTTACACTGGCACCATTGACAACCATTACCC
ACCTAACAAACTCATTCAATTTTGCAAACTTCATGCATTTGTGTTTCCCCATATTACCCA
TAAAGAACCTCTCAGTGACGCATTACTAATTTTCACTGATGGATCTTCCACAGGACTTGC
CGCTTACACCTACAATAATGTAGTCATTAAATTCCAGACCACTTATACATCAGCTCAGCT
AGTCGAATTGCAAGCTATAATTGCAGCATTATCAGCTTTTCCTTGTCAGCCACTTAACAT
TTACACAGACAGCGCCTACCTGGCTCATTCAATACCCCTCTTAGAGACCGTGCCTCAAAT
TAAACATATTTCAGACACAGCTAACTTATTTTTACAATGTCAACAACTTATTCAAAAAAA
GGACTACTCCCTTTTTTCTTGGGCATATCAGAGCACATTCA-GGATTACCGGGACCTTTA
ACACGAGGTAACGCAACAGCCGACATGGCAACAAAAACCATAGCCACAGTCACTACAGAC
AATTTACAGCAAGCG-CAAAAAGCACATGCCTTACATAATTTAAACGCCCAAACCTTAAG
ACTCATGTTTAAACTTACTAGAGAACAAGCTCGACAAATAGTTAAACAATGCGCCAACTG
CATAACGTATTTACCTGTTCCTCATTTAGGAATTAACCCCCGAGGACTCATCCCCAACGA
AATTTGGCAAATGGACATTACTCACCACTTAGAATTTGGTCAACTAAAATATATCCATGT
ATGCATA--GACACCTATAGTGGATTCCTTAGTGCAACTCT-CCAAACAGGAGAGGCCAC
CAAACATGTCGTAGCTCATTTATTACACTGCTTTTCTATTTTAGGAATACCCAAACAAAT
TAAAACAGATAATGGCCCTGGTTATATAGCCAAAACCTTTTTACAATTCTGCAATACCCT
ACAAATTAAACATACCACAGGCATTCCCTACAATCCCCAAGGACAAGGTATAGTAGAAAG
AGCCCATCTGTCATTAAAAACTGTTATCACAAAATTAAAAGGGGGGAGCTGGTACCCCGT
GAAGGGTACCCCCAGAAACATACTCAATCATGCCCTGTTTATCCTTAATTTTTTAAATTT
GGACAGTCATGGAAAATCTGCTGCCGACCGTTTCTGGCATCCTGAATCTCAAAAACAGTT
CACAATGGTAAAATGGAAAGATCCACTTGATAATTCATGGCATGGCCCCGATCCAGTTTT
AATCTGGGGAAGAGGCTCAGTATGCATCTTCTCACAAAAGAA-TGATGCAGCCAGATGGC
TGCCTGAAAGATTGGTAAAACAAATAAATCATAACCATTGTCAGTCCAGGGAAGATAAAT
CTCCCTGAGAAGTTTCTCCCTTTTTGTTTTTCAGGAAATGAAGCCTAACATGAGATTCCT
TTGGAGAATAATCGCTCTACATAACATAGTGACAGTCTATGCAGGTTTTGGTGACCCTCG
TAAAGCAAGAGGATTACTACGAAAACAATACGGCCAGCCTTGTGACTGCAGAGGGGGACA
AATATCTGAACCTCCGTCAGATAGAATCACCCAGGTGACTTGCTCGGGCAAGACAGCGTA
CTTAATGCCAGACCAGTCGTGGAAATGTAAGTCTACCCCAAAAGACACCTCGCC---TAA
TGGGCCGCTCCTAGAATGCCCTTGTAGCTCTTTCCAATCTTCTGTACATAGTTCCTGTTA
TACCTCCTATCAACAATGCAAATCAGGCAATAAAACATACTATACGGCCACGTTACTAAA
AACACAAACTGGAAGTACCAATGACGTACAAGTATTAGGAACCACTAATAAACTTGTACA
ATCTTCTTGTAACGGCCAAAAAGGAAAGCCTGTTTGTTGGAGCACTACTGCTCCCATTCA
TATTTCTGATGGAGGAGGCCCATTAGATATTGCAAGAATTAAAACCGTCCAAAAAAAAA-
TTAGAAAAGATTCATAAAGCTCTATATCCTGAACTTCAATATCACCCCTTAGCCCTGCCT
GAGATTAGAGATAATTTTAGGCTCGATGCTCAAACTTTTGATATCCTCAATGCTACTTAC
AATTTACTTCAAATGTCCAATACAAGCCTAGCCCACGATTGTTGGCTTTGTCTTAAAA-T
GGGCCCCCC-TATTCCTCTAGCTATACCTAACTTTTTGTTGTCCTATGTCAATTACTCAA
ATGAATCCTTGGTAAATAATTCCTGTCCTATTATCTCTCCCCTCTTAGTTCAACCTATGA
CGTTTTCTAATTCCTTTTGCCTCTTTTCACCATCGTATAAAAGCACTAAAGAAATTGATC
TAGGCTATGTTGTGTTTGACAACTGTACCTCCATAATCCATGCCACCGACCCTTTGTGTG
CTGTAAATGGCTCGGTCTTCGTCTGTGGAAACAACATGGCATATACTTATCTACCTACAA
ATTGGACAGGGCTTTGTGTTCTGGCCACTCTTCTCCCCGACATTGATATCATTCCTGGAG
AT--GAACCTATCCCCATCCCCGCTATTGAAGATTTTATTTATAGACCGAAACGAGCCAT
ACAATTTATTCCCTTATTGGCTGGACTAGGAATCACCACTGCTTTTACAACAGGAGCCAC
AGGCCTAGGGGTCTCACTAACCCAATATACTAAATTATCCAACCAATTAATTTCAGATGT
ACAGACCTTATCCAGTACTATACAAGATTTACAAGACCAAGTAGACTCATTAGCTGAAGT
AGTTCTCCAAAATAGAAGAGGTCTAGATTTATTAACAGCAGAACAGGGAGGGATCTGTTT
GGCTTTACAGGAAAAGTGCTGTTTTTACACCAACAAATCCGGAATTGTGAGAGATAAGAT
AAAGAC-TTTACAAGAAGAACTAGAAAAGCGCAGAAAGGGCCTGGCCGCCAA--------
TCCATTGTGGACGGGACTCGATGGACTTCTCCCCTATCTCCTGCCATTTCTTGGTCCTTT
ACTTACTCTTCTACTCTTCCTCACTCTCGGGCCTATAATCCTTAATAAGCTTATGGCATT
CATCAGACAACAAATCGAGGCCTTCCAGGCCAAACCTATACAG-----GTCCATTATCAT
CGCCTTGAGATGACTGAAAATGGTGAGTCTTATTTACCTCAATAAGACCACCTCCCCTGT
GTGCTGAACTGGA-CAGTCAATGACGGG-TAA-GAGGACACTATCTC-CACCGGAGCCTA
AG-ACAGGAGGGCCGCCTTT-GCTGCTGCCTTATCCCATGACGGGCCTAGAA-GGTGGGG
ATGAGTTGACCCAACCTAAGACAGGCGCAGTTCCCGGGGGG-TCATTTTCTT--GTCATA
AAACAATAAAAA-GGGGGACCTGTCCGGAGCTGCGCGCCCCGGCCATAGCGAGTAATTAT
TGACGATTAGA----TGCCTGAGCTCTATTCATTTCCACCTCTCACCTCCTTCCCAGATT
TGTCTTTTTCCC--------TGTATTAAATACCTCGC-ACAAGATGGCGCTCTTCCTGCT
TCTTCTTCACCCATCTTTCCCGCGCGC----------------GTGAAAATTGTTA--CT
TCGTAGC------------------------AAAATTGTTACTTCCTAGCGCAGGCGC--
-----------------------------AA-CATGA--CGACCGACCGTTGAAACCG--
AAACCTG---CCTGGCCGCGCCCTCT-GAAATGAGATCATT-TCCGCC-T-TGGCCCAAC
CCCTTCCTCTCCAAGTGTATATAAGGCACTGCATTACTGCC--ATTAAA-CGAGACTTGA
TCAGAGCACTGTCTT-GTCTCCATTTCTC-GTGTCTCTTGTTCCCC-AAATTCCCACTCC
CTCC--TCCAGGGCCTGCTTCG-ACGATCCTGCGGGCCGGGA
>NW_023666038.1:3456989-3465347 Chlorocebus sabaeus strain WHO RCB 10-87 unplaced genomic scaffold, Vero_WHO_p1.0 scaffold-6
TGTCCGGAGCTGCGCGCCCCGGCCATAGCGAG-TAATTATTGACGATTAGA---TGCCTG
AGCTCTATTCATTTCCACCTCTCACCTCCTTCCCAGATTTGTCTTTTTCCC--------T
GTATTAAATACCTCACACAAGATGGCGCTCTTCCTGCTTCTTCTTCACCCATCTTT-CCC
GCGCGC-----------GCGAAAATTGTTACTTCGTAGC---------------------
---AAAATGGTTACTTCCTAGCGCAGGCGCAACA-TGACGACCGACCGTTGAAACCGAAA
CCTGCCTGGCCGCGCCCTCTGAAATGAGATCATTTCTGCCT-TGGCCCAACCCCTTCCTC
TCCAAGTGTATATAAGGCACTGCATTACTGCCATTAAACGAGACTTGATCAGAGCACTGT
CTTGTCTCCATTTCTCGTGTCTCTTGTTCCCC--AAATTCCCACTCCCTCCTCCAGGGCC
TGCTTCGACGATCCCGCGGGCCGGGATACGTGGCGCC-CGAACAGGGACCTGGAAACGAG
GGACTCCGTGAGGAAGAGGACGCCAAAGGACGGTCGACCGCTAACGAAGACAAAAGAAAG
TGAACTCTTCCGATCACCGCGGGAACCTGCC----GCGTCAGAATCGAAGGTAAGTGACG
CGTCCGAAATGGGACAAGAATTAAGCCAACATCAGATCTATGTAGGACAATTAAAAGAGG
CTTTAAAGATACGAGGAGTAAAGGTTAAAGGTAATGATTTGTTTAAATTTTTT-GATTTT
GTAAAAGACACTTGCCCTTGGTTCCCACAGGAAGGAACTATTGATATTAAAAGATGG-CG
TAGAGTAGGGGATTGTCTTCAGGACTATTATAATACTTTTGGGCCAGAAAAAATTCCTGT
GACCGCCTTCTCTTATTGGAACCTCATTAGAGATTTAATAGATAAGAAGGAGGCCGATCC
GCAAGTCATGGCTGCGGTCGCTCAGACAGAGCATATTTTAAAGGTTAGCTCCCGCTCTAA
CCTTACAAAGCCTCCGCAAGATACGGAGGAGGATCTCATTTCCCTCGAAAGTGATCATGA
GGAAATCAAGTCTCCTTCTGTAACAGATAAAGAAATGCCACACGAAAACAAACC---AAA
AAAATACCCAATTTTACAGATGCTTCAAAAAGAGGAGGAAATTAATAAGCCTAATCAATC
AGACATAAATTGGGATGATTTAGAGGAAGAGGCGGCTAAATATCACAACCCTGATTTGCC
TCCCCTTACTTCATACCCGCCCCCATATAATAAGACACATAATGAGGCTTCTGCGCCCAT
TGTTATGGCAGCAATAGATCCCAAAGAAGAATTAAAACAAAAAA-TTGCTCAACTAGAGG
AACAAATTAAACTTGAAGAGTTACATCAATCATTGATAATTAGGCTCCAAAAGCTAAAGA
CAGGAAATGAAAAAATACCCAACTCAGACGCTATGGAGGGTTCCTTGCGCCCACCTCAGC
GGCCTGGACAACATGTTCAAAAAGGGGGGTTAGTTGCTAGCCGACATAGAGAAGACTCCT
CCCCCAAAGACGTTTTTCCGGTCACTGAAACCATAGATGAACGGGGACAGGCTTGGAGGC
ATCATACTGGATTTGACTTTACTATTATAAAAGAGTTAAAGACTGCTGCCTCTCAGTATG
GGGCTACTGCTCCATATACTCTTGCTATAGTGGAATCTGTAGCTGAGAATTGGCTCACTC
CTACAGACTGGAATACCTTAGTTAGGGCAGTCCTTTCTGGGGGAGACCATTTAATTTGGA
AGTCAGAGTTCTTTGAAAATTGTAGAGACACGGCTAAAAGAAATCAACAGGCAGGAAACG
GTTGGGATTTTGATATGTTAACTGGTTCAGGTAATTATGCAGACACTCAGGCCCAAATGC
AATATGATCCTGGATTGTTCTCGCAAATCCAGGCTGCCGCTACAAAAGCCTGGAGAAAAC
TTCCCGTTAAAGGAGATCCAGGGGCCTCGCTCACGGCGGTTAAACAAGGACCTG-ATGAG
CCATTTTCAGACTTTGTGCATAGACTTATGACCACGGCAGGTAGAATCTTTGGAAATGCA
GAAACGGGTGTAGATTATGTTAAACAGTTAGCTTATGAAAACGCTAACCCCGCCTGCCAA
GCGGCAATCAGACCTTATCGAAAGAAAACAGATTTAACAGGATACATTCGCCTTTGTTCA
GATATTGGGCCCTCATATCAACAAGGCCTAGCAATGGCCGCCGCTTTTAGCGGCCAAACA
GTAA-GAGACTTCCTCATTAACAAAGGTAGAGATAAAGGGGGA-TGTTTTAGATGCGGTA
AAAGG-GGACACTTTGCAAAAGATTGCCATGAAAACCAAAATAAAAA-TCCAGAAGCAAA
AATTCCAGGCCTTTGCCCAAGGTGTAAAAGAGGAAGGCACTGGGCAAACGAATGTAAATC
TAAAACTGACAGTCAAGGAAATCCTTTATCCCCTAGGCAGGGAAACGGGATGAGGGGCCA
GCCTCAGGCCCCGAAACAAGCATATGGGGCAGTCAGCTTTGTTCCAGCCAGCAACAGCAA
TCCATTTCAAAACTTAGTAGAGCAA-CCCCAGGAAGTGCAGGGCTGGACCTCAGTTCCAC
CTCCCACACAGTACTAACACCTGAAATGGGACCACAAACCTTAAATACCGGAATATATGG
ACC-TTTACCACCTAATACTTTTGGGCTGCTTTTGGGAAGAAGTAGTGTCACCATGAGAG
GCTTACAAGTCCTCCCTGGAGTTATCGATAATGATTATGAAGGAGAAATTAAAATTATGG
---------CCAGAGCTATTGATAGTATTATTACTGTCCCTCAAGGAGTTAGAATAGCTC
AGTTAATCCTGCTACCTTTGGTCAAAACAAATAATAATATCCAACACTCT-AATAGAAAT
ATAAAAGGTTTC-GGATCATCAG--ACATATATTGGGTGCAACCAATTACAAATCAAAAA
CCCTCTCTAACCTTATGGTTAGACGGGAAGGCATTCACTGGACTAATAGACACAGGGGCT
GATGTAACTATCATTAAACAGGAAGATTGGCCCTCTCATTGGTCTACTACAGAGACTTTA
ACTCACTTGAGAGGAATTGGACAAAGCAGTAATCC-TAAACAAAGTTCTAAGTACCTAAC
ATGGACAGATAAAGAAAACAATTCAGGCCTTATTAAGCCATTTGTCATCCCTTACCTACC
TGTTAACCTTTGGGGGCGAGATCTGCTCTCTCAAATGAAAATTATAATGTGTAGTCCAAA
TGATATAGTTACTGCACAAATGTTAACTCAAGGATACACCCCTGGCAAAGGTCTTGGAAA
AGGAGAAAACGGTATTCCACAGCCTATAATGGTTTCAGGACAACTTGATAAAAAGGGGTT
TGGAAATTTTTAGCTCAGGCCACTGACATACCTGCACCCCAAAGGTGCGCTGACCCCATT
ACTTGGAAGTCAGATGAGCCCGTTTGGGTTGATCAGTGGCCTTTACTCAATGATAAACTA
AGTGCTGCCCAACAGTTAGTGCAGGAACAACTGATAGCAGGACATATTGTGGAAAGTAAT
TCTCCTTGGAATACACCTATTTTTGTTATTAAAAAGAAGTCTGGCAAATGGAGACTCTTG
CAAGATTTAAGGGCGGTAAATATCACTATGATCCTTATGGGTGCCTTACAACCAGGATTG
CCTTCACCAGTTGCGATTCCTCAAAAATATTTTAAAATCATTATTGACCTTAAAGACTGC
TTTTTT-ACAATTCCCCTTCACCCTGCTGACCAAAAAAGATTTGCCTTTAGTCTTCCATC
TACAAATTTTAAACAACCAATGAAGCGCTATCAATGGAAAGTCTTACCTCAGGGTATGGC
CAATAGTCCTACCTTGTGTCAAAAATATGTAGCTGCTGCTATAGAGCCAGTCAGAAAAAC
ATGGACACAAATGTATATTATACATTATATGGATGATATTTTAATAGCAGGGGAAATTGG
CGAACAAGTCTTACAGTGCTTTGCCCAACTCAAACAAGAGTTAACAGCAGTCGGACTACA
AATAGCCCCAGAAAAGG---TACAATTACAAGATCCATACACCTATCTTGGTTTTCAAAT
TAATGG-ACCTAAAATCATTAATCAAAAGGCT-GTTATACGTCGTGATCATTTAAAAACT
TTAAACGATTTCCAAAAATTACTGGGAGACATAAATTGGCTTCGGCCATACTTAAAACTC
ACTACAGGA-GAGTTAAAACCTCTTTTCGATATATTAAAAGGAGACTCTAATCCAAAATC
CCCCAGGTCCATTACTAAAGAAGCATTAATAGCACTCCAACAGGTGGAATATGCCATTGC
AACAACACAATTTG-TTA----------CCAGTATTGATTATTCTCAGCCATTAATATTC
ATTATTTTTAACACAACAATAACCCCTACTGGCTTATTCTGGCAGAGCAATCCCATTATG
TGGGTACACCTGCCC--TCCTCCCCTAAAAAGGTTTTGTTGCCTTATTATGATGCCATAG
CTGATCTAATTATCTTGGGAAGAGAAAACAGTAGAAAGTACTTTGGAATAGAACCCTCTG
CCATTATACAGCCCT-----------ACACTCAATCACACATCCATTGGCTGTTACAAAA
TACGGAAGCCTGGCCAATTGCTTGCGCTTCTTACACTGGCACAATTGACAACCATTACCC
ACCTAACAAACTCATTCAATTTTGCAAACTTCATGCATTTGTGTTTCCCCATATTACCAG
TAAAGAACCCCTCAATGACGCATTACTAATTTTCACTGATGGATCTTCCACAGGACTTGC
CGCTTACACCTACAATAATGTAGTCGTTAAATTCCAGACCACTTATACATCAGCTCAGCT
AGTCGAATTGCAAGCTATAATTGCAGCATTATCAGCTTTTCCTTGTCAGCCACTTAACAT
TTACACAGACAGCGCCTACCTGGCTCATTCAATACCCCTCTTAGAGACCGTGCCTCAAAT
TAAACATATTTCAGACACAGCTAACTTATTTTTACAATGTCAACAACTTATTCAAAAAA-
GGACTACTCCCTTTTTTCTTGGGCATATCAGAGCACATTCA-GGATTACCGGGACCTTTA
ACACAAGGTAATGCAACAGCCGACATGGCAACAAAAACCATAGCCACAGTCACTACAGAC
AATTTACAACAAGCA-CAAAAAGCACATGCCTTACATCATTTAAACGCCCAAACCTTAAG
ACTCATGTTTAAACTTACTAGAGAACAAGCTCGACAAATAGTTAAACAATGCGCCAACTG
CATAACGTATTTACCTGTTCCTCATTTAGGAATTAACCCCCGAGGACTCATCCCCAACGA
AATTTGGCAAATGGACGTTACTCACCACTTAGAATTTGGTCAACTAAAATATATCCATGT
ATGCATA--GACACCTATAGTGGATTCATTAGTGCAACTCT-CCAAACAGGAGAGGCCAC
CAAACATGTCGTAGCTCATTTATTACACTGCTTTTCTATTTTAGGAATACCCAAACAAAT
TAAAACAGATAATGGCCCTGGTTATATAGCCAAAACCTTTTTACAATTCTGCAATACCCT
ACAAATTAAACATACCACAGGCATTCCCTACAATCCCCAAGGACAAGGTATAGTAGAAAG
AGCCCATCTGTCATTAAAAACTGTTATCACAAAATTAAAAGGGGGGAGCTGGTACCCCGT
GAAGGGTACCCCCAGAAACATACTCAATCATGCCCTGTTTATCCTTAATTTTTTAAATTT
GGACAGTCATGGAAAATCTGCTGCCGACCGTTTCTGGCATCCTGAATCTCAAAAACAGTT
TGCAATGGTAAAATGGAAAGATCCACTTGATAATTCATGGCATGGCCCCGATCCAGTTTT
AATTTGGGGAAGAGGCTCAGTATGCATCTTCTCACAAAAGAA-TGATGCAGCCAGATGGC
TGCCTGAAAGATTGGTAAGACAAATAAATCATAACCATTGTCAGTCCAGGGAAGATAAAT
CTCCCTGAGAAGTTTCTTCCTTTTTGTTTTTCAGGAAATGAAGCCTAACATGAGATTCCT
TTGGAGAATAATCGCTCTATATAACATAGTGACAGTCTATGCAGGTTTTGGTGACCCTCG
TAAAGCAAGAGGATTACTATGAAAACAATACGGCCAGCCTTGTGACTGCAGAGGGGGACA
AATATCTGAACCTCCGTCAGACAGAATCACCCAGGTGACTTGCTCGGGCAAGATAGCGTA
CTTAATGCCAGACCAGTCGTGGAAATGTAAGTCTACCCCAAGAGACACCTCGCC---TAA
TGGGCCGCTCCTAGAATGCCCTTGTAGCTCTTTCCAATCTTCTGTACATAGTTCCTGTTA
TACTTCCTATCAACAATGCAAATCAGGCAATAAAACATACTATACGGCCACGTTACTAAA
AACACAAACTGGAAGTACCAATGACGTACAAGTATTAGGAACCACTAATAAACTTGTACA
ATCTTCTTGTAACGGCCAAAAAGGAAAGCCTGTTTGTTGGAGCACTACTGCTCCCATCCA
TATTTCTGATGGAGGAGGCCCATTAGATATTGCAAGAATTAAAACCGTCCAAAAAAAA--
TTAGAAAAGATTCATAAAGCTCTATATCCTGAACTTCAATATCACCCCTTAGCCCTGCCT
GAGATTAGAGATAATTTTAGGCTCGATGCTCAAACTTTTGATATCCTCAATGCTACTTAC
AATTTACTTCAAATGTCCAATACAAGCCTAGCCCACGATTGTTGGCTTTGTCTTAAAA-T
GGGCCCCCC-TATTCCTCTAGCTATACCTAACTTTTTGTTGTCCTATGTCAATTACTCAA
ATGAATCCTTGGTAAATAATTCCTGTCCTATTATCTCTCCCCTCTTAGTTCAACCGATGA
CGTTTTCTAATTCCTTTTGCCTCTTTTCACCATCATATAATAGCACTAAAGAAATTGATC
TAGGCTATGTTGTGTTTGACAACTGTACCTCCATAATCCATGCCACCGACCCTTTGTGTG
CTGTAAATGGCTCGGTCTTCGTCTGTGGAAACAACATGGCATATACTTATCTACCTACAA
ATTGGACAGGGCTTTGTGTTCTGGCCACTCTTCTCCCCGACATTGATATCATTCCTGGAG
AT--GAACCTATCCCCATCCCCGCTATTGAACATTTTATTTATAGACCGAAACGAGCCAT
ACAATTTATTCCCTTATTGGCTGGACTAGGAATCACCACTGCTTTTACAACAGGAGCCAC
AGGCCTAGGGGTCTCACTAACCCAATATACTAAATTATCCAACCAATTAATTTCAGATGT
ACAGACCTTATCCAGTACTATACAAGATTTACAAGACCAAGTAGACTCATTAGCTGAAGT
AGTTCTCCAAAATAGAAGAGGTCTAGATTTATTAACAGCAGAACAGGGAGGGATCTGTTT
GGCTTTACAGGAAAAGTGCTGTTTTTACGCCAACAAATCCGGAATTGTCAGAGATAAGAT
AAAGAC-TTTACAAGAAGAACTAGAAAAGCGCAGAAAGGGCCTAGCCGCCAA--------
TCCATTGTGGACGGGACTCGATGGACTTCTCCCCTATCTCCTGCCATTTCTTGGTCCTTT
ACTTACTCTTCTACTCTTCCTCACTCTCGGGCCTATAATCCTTAATAAGCTTATGGCATT
CGTCAGACAACAAATCGAGGCCTTCCAGGCCAAACCTATACAG-----GTCCATTATCAT
CGCCTTGAGATGACTGAAAATGGTGAGTCTTATTTACCTCAATAAGACCACCTCCCCTGT
GTGCTGAACTGGA-CAGTCAATGACGGG-TAA-GAGGACACTATCTC-CACCGGAGCCTA
AG-ACAGGAGGGCCGCCTTT-GCTGCTGCCTTATCCCATGACGGGCCTAGAA-GGTGGGG
ATGAGTTGACCCAACCTAAGACAGGCGCAGTTCCCGGGGGG-TCGTTCTCTT--GTCATA
AAACAATAAAAA-GGGGGACCTGTCCGGAGCTGCGCGCCCCGGCCATAGCGAGTAATTAT
TGACGATTAGA----TGCCTGAGCTCTATTCATTTCCACCTCTCACCTCCTTCCCAGATT
TGTCTTTTTCCC--------TGTATTAAATACCTCAC-ACAAGATGGCGCTCTTCCTGCT
TCTTCTTCACCCATCTTTCCCGCGCGC----------------GCGAAAATTGTTA--CT
TCGTAGC------------------------AAAATGGTTACTTCCTAGCGCAGGCGC--
-----------------------------AA-CATGA--CGACCGACCGTTGAAACCG--
AAACCTG---CCTGGCCGCGCCCTCT-GAAATGAGATCATT-TCTGCC-T-TGGCCCAAC
CCCTTCCTCTCCAAGTGTATATAAGGCACTGCATTACTGCC--ATTAAA-CGAGACTTGA
TCAGAGCACTGTCTT-GTCTCCATTTCTC-GTGTCTCTTGTTCCCC-AAATTCCCACTCC
CTCC--TCCAGGGCCTGCTTCG-ACGATCCCGCGGGCCGGGA
>NW_023666075.1:10876024-10884373 Chlorocebus sabaeus strain WHO RCB 10-87 unplaced genomic scaffold, Vero_WHO_p1.0 scaffold-43
TGCCCGGAGCTGCGCGCCCCGGCCATAGCGAG-TAATTATTGACGATTAGA---TGCCTG
AGCTCTATTCATTTCCACCTCTCACCTCCTTCCTAGATTTGTCTTTTTCCCC-------T
GTATTAAATACCTCACACAAGATGGCGCTCTTCCTGCTTCTTCTTCACCCATCTTT-CCC
GCACGC-----------GCGAAAATTGTTACTTCGTAGC---------------------
---AAAATTGTTACTTCCTAGCGCAGGCGCAACA-TGACCACCGACCGTTGAAACCGAAA
CCTGCCTGGCCGCGCCCTCTGAAATGAGATCATTTCCGCCT-TGGCCCAACCCCTTCCTC
TCCAAGTGTATATAAGGCACTGCATTACCGCCATTAAACGAGACTTGATCAGAGCACTGT
CTTGTCTCCATTTCTGGTGTCTCTTGTTCCCC--AAATTCCCACTCCCTCCTCCAGGGCC
TGCTTCGACGATCCCGCGGGCCGGGATACGTGGCGCC-TGAACAGGGACCTGGAAACGAG
GGACTCCGTGAGGAAGAGGACGCCAAAGGACGGTCGACCGCTAACGAAGACAAAAGAAAG
TGAACTCTTCCGATCACCACGGGAACCTGCC----GCGTCAGAATCGAAGGTAAGTGACG
CGTCCGAAATGGGACAAGAATTAAGCCAACATCAGATCTATGTAGGACAATTAAGAGAGG
CTTTAAAGATATGAGGAGTAAAGGTTAAAGGTAATGATTTGTTTAAATTTTTT-GATTTT
GTAAAAGACACTTGCCCTTGGTTCCCACAGGAAGGAACTATTGATATTAAAAGATGG-CG
TAGAGTAGGGGATTGTCTTCAGGACTATTATAATACTTTTGGGTCAGAAAAAATTCCTGT
GACCGCCTTCTCTTATTGGAACCTCATTAGAGATTTAATAGATAAGAAGGAGGCCGATCC
GCAAGTCATGGCTGCGGTCGCTCAGACAGAGCATATTTTAAAGGTTAGCTCCCGCTCTAA
CCTTACAAAGCCTCCGCAAGATACGGAGGAGGATCTCATTTCCCTCGAAAGTGATCATGA
GGAAATCAAGTCTCCTTCTGTAACAGATAAGGAAATGCCACACGAAAACAAACC---AAA
AAAATACCCAATTTTACAGATGCTTCAAAAAGAGGAGGAAATTAATAAGCCTAATCAATC
AGACATAAATTGGGATGATTTAGAGGAAGAGGCGGCTAAATATCACAACCCTGATTTGCC
TCCCTTTACTTCATACCCGCCCCCATATAATAAGACACATAATGAGGCTTCTGCGCCCAT
TGTTATGGCAGCAATAGATCCCAAAGAAGAATTAAAACAAAAAA-TTGCTCAACTAGAGG
AACAAATTAAACTTGAAGAGTTACATCAATCATTGATAATTAGGCTCCAAAAGCTAAAGA
CAGGAAATGAAAAAATACCCAACTCAGACGCTATGGAGGGTTCCTTGCGCCCACCTCAGC
GGCCTGGACAACATGTTCCAAAAGGGGGGTTAGTTGTTAGCCGACATAGAGAAGACTCCT
CCCTCAAAGACGTTTTTCCGGTCACTGAAACCATAGATGAATGGGGACAGGCTTGGAGGC
ATCATGCTGGATTTGACTTTACTATTATAAAAGAGTTAAAGACTGCTGCCTCTCAGTATG
GGGCTACTGCTCCATATACTCTTGCTATAGTGGAATCTGTAGCTGAGAATTGGCTCACTC
CTACAGACTGGAATACCTTAGTTAGGGCAGTCCTTTCTGGGGGAGACCATTTAATTTGGA
AGTCAGAGTTCTTTGAAAATTGTAGAGACACGGCTAAAAGAAATCAACAGGCAGGAAACG
GTTGGGATTTTGATATGTTAACTGGTTTAGGTAATTATGCAGACACTCAGGCCCAAATGC
AATATGATCCTGGACTGTTCTCACAAATCCAGGCTGCCGCTACAAAAGCCTGGAGAAAAC
TTCCCGTTAAAGGAGATCCAGGGGCCTCGCTCACAGCAGTTAAACAAGGACCTG-ATGAG
CCATTTTCAGACTTTGTGCATAGACTTATGACCACGGCAGGTAGAATCTTTGGAAATGCA
GAAACGGGTGTAGATTATGTTAAACAGTTAGCTTATGAAAACGCTAACCCCGCCTGCCAA
GCGGCAATCAGACCTTATCGAAAGAAAACAGATTTAACAGGATACATTCGCCTTTGTTCA
GATATTGGGCCCTCATATCAACAAGGCCTAGCAATGGCCGCCGCTTTTAGCGGCCAAACA
GTAA-GAGACTTCCTCATTAACAAAGGTAGAGATAAAGGGGGA-TGTTTTAGATGCAGTA
AAAGG-GGACACTTTGCAAAAGTTTGCCATGAAAACCAAAATAAAAA-TCCAGAAGCAAA
AATTCCAGGCCTTTGCCCAAGGTGTAAAAGAGGAAGGCACTGGGCAAACGAATGTAAATC
TAAAACTGACAGTCAAGGAAATCCTTTATCCCCTAGGCAGGGAAACGGGATGAGGGGCCA
GCCTCAGGCCCCGAAACAAGCATATGGGGCAGTCAGCTTTGTTCCAGCCAGCAACAGCAA
TCCATTTCAAAACTTAGTAGAGCAA-CCCCAGGAAGTGCAGGAGTGGACCTCAGTTCCAC
CTCCCACACAGTACTAACACCTGAAATGGGACCACAGACCTTAAATACTGGAATATATGG
ACC-TTTACCACCTAACACTCTTGGGCTGCTTTTGGGAAGAAGTAGTGTCACCATGAGAG
GCTTGCAAGTCCTCCCTGGAGTTATCGATAATGATTATGAAGGAGAAATTAAAATTATGG
---------CCAGAGCTATTGATAATATTATTACTGTCCCTCAAGGAGTTAGAATAGCTC
AGTTAATCCTGCTACCTTTGGTCAAAACAAATAATAATATCCAACACTCT-AATAGAAAT
ATAAAAGGTTTC-GGATCATCAG--ACATATATTGGGTGCAACCAATTACAAATCAAAAA
CCCTCTCTAACCTTATGGTTAGACGGGAAGGCATTCACTGGACTAATAGACACAGGGGCT
GATGTAACTATCATTAAACAGGAAGATTGGCCCTCTCATTGGCCTACTACAGAGACTTTA
ACTCACTTGAGAGGAATTGGACAAAGCAGTAATCC-TAAACAAAGTTCTAAATACCTAAC
ATGGACAGATAAAGAAAACAATTCAGGCCTTATTAAGCCATTTGTCATCCCTTACCTACC
TGTTAACCTTTGGGGGCGAGATCTGCTCTCTCAAATGAAAATTATAATGTGTAGTCCAAA
TGATATAGTTACTGCACAAATGTTAACTCAAGGATACACCCCTGGTAAAGGTCTTGGAAA
AGGAGAAAACGGTATTCCACAGCCTATACTGGTTTCAGGACAACTTGATAAAAAGGGGTT
TGGAAATTTTTAGCTCAGACCACTGACATACCTGCACCCCAAAGGTGCGCTGACCCCATT
ACTTGGAAGTCAGATGAGCCCGTTTGGGTTGATCAGTGGCCTTTACTCAATGATAAACTA
AGTGCTGCCCAACAGTTAGTGCAGGAACAACTGATAGCAGGACATATTGCGGAAAGTAAT
TCTCCTTGGAATACACCTATTTTTGTTATTAAAAAGAAGTCTGGCAAATGGAGACTCTTA
CAAGATTTAAGAGCGGTAAATATCACTATGATCCTTATGGGTGCCTTACAACCAGGATTG
CCTTCACCAGTTGCGATTCCTCAAAAATATTTTAAAATCATTATTGACCTTAAAGACTGC
TTTTTT-ACAATTCCCCTTCACCCTGCTGACCAAAAAAGATTTGCCTTTAGTCTTCCATC
TACAAATTTTAAACAACCAATGAAGCGCTATCAATGGAAAGTCTTACCTCAGGGTATGGC
CAATAGTCCTACCTTGTGTCAAAAATATGTAGCTGCTGCTATAGAGCCAGTCAGAAAAAC
ATGGACACAAATGTATATTATACACTATATGGATGATATTTTAATAGCAGGGGAAATTGG
TGAACAAGTCTTACAGTGCTTTGCCCAACTCAAACAAGAGTTAACAGCAGTCGGACTACA
AATAGCCCCAGAAAAGG---TACAATTACAAGATCCATACACCTATCTTGGTTTTCAAAT
TAATGG-GCCTAAAATCATTAATCAAAAGGCC-GTTATACATCGTGATCATTTAAAAACT
TTAAATGATTTCCAAAAATTACTGGGAGACATAAATTGGCTTCGGCCATACTTAAAACTC
ACTACAGGA-GAGTTAAAACCTCTTTTCGATATATTAAAAGGAGACTCTAATCCAAAATC
CCCCAGGTCCATTACTAAAGAAGCATTAATAGCACTCCAACAGGTGGAATATGCCATTGC
AACACAA---TTTG-TTA----------CCAGTATTAATTATTCTCAGCCATTAATATTC
ATTATTTTTAACACAACAATAACCCCTACTGGCTTATTCTGGCAGAGCAATCCCATTATG
TGGGTACACCTGCCC--TCCTCCCCTAAAAAGGTTTTGTTGCCTTATTATGATGCCATAG
CGGATCTAATTATTTTGGGAAGAGAAAACAGTAGAAAGTACTTTGGAATAGAACCCTCTA
CCATTATACAGCCCT-----------ACACTCAATCACACATCCATTGGCTGTTACAAAA
TACGGAAGCCTGGCCAATTGCTTGCGCTTCTTACACTGGCACAATTGACAACCATTACCC
ACCTAACAAACTCATTCAATTTTGCAAACTTCATGCATTTGTGTTTCCCCATATTACCAA
TAAAGAACCTCTCAATGACGCATTACTAATTTTCACTGATGGATCTTCCACAGGACTTGC
CGCTTACACCTACAATAATGTAGTCGTTAAATTCCAGACCACTTATACATCCGCTCAGCT
AGTCGAATTGCAAGCTATAATTGCAGCATTATCAGCTTTCCCTTGTCAGCCACTTAACAT
TTACACAGACAGCGCCTACCTGGCTCATTCAATACCCCTCTTAGAGACCGTGCCTCAAAT
TAAACATATTTCAGACACAGCTAACTTATTTTTACAATGTCAACAACTTATTCAAAAAA-
GGACTACTCCCTTTTTTCTTGGGCATATCAGAGCACATTCA-GGATTACCGGGACCTTTA
ACACGAGGTAACGCAACAGCCGACATGGCAACAAAAACCATAGCCACAGTCACTACAGAC
AATTTACAACAAGCA-CAAAAAGCACATGCCTTACATCATTTAAACGCCCAAACCTTAAG
ACTCATGTTTAAACTTACTAGAGAACAAGCTCGACAAATAGTTAAACAATGCGCCAACTG
CATAACGTATTTACCTGTTCCTCATTTAGGAATTAACCCCCGAGGACTCATCCCCAACGA
AATTTGGCAAATGGACGTTACTCATCACTTAGAATTTGGTCAACTAAAATATATCCATGT
ATGCATA--GACACCTATAGTGGATTCATTAGTGCAACTCT-CCAAACAGGAGAGGCCAC
CAAACATGTCGTAGCTCATTTATTACACTGCTTTTCTATTTTAGGAATACCCAAACAAAT
TAAAACAGATAATGGCCCTGGGTATATAGCCAAAACCTTTTTACAATTCTGCAATACCCT
ACAAATTAAACATACCACAGGCATTCCCTACAATCCCCAAGGACAAGGTATAGTAGAAAG
AGCCCATCTGTCATTAAAAACTGTTATCACAAAATTAAAAGGGGGGAGCTGGTACCCCGT
GAAGGGTACCCCCAGAAACATAATCA----TGCCCTGTTTATCCTTAATTTTTTAAATTT
GGACAGTCATGGAAAATCTGCTGCCGACCGTTTCTGGCATCCTGAATCTCAAAAACAGTT
TGCAATGGTAAAATGGAAAGATCCACTTGATAATTCATGGCATGGCCCCGATCCAGTTTT
AATTTGGGGAAGAGGCTCAGTATGCATCTTCTCACAAAAGAA-TGATGCAGCCAGATGGC
TGCCTGAAAGATTGGTAAGACAAATAAATCATAACCATTGTCAGTCCAGGGAAGATAAAT
CTCCCTGAGAAGTTTCTTCCTTTTTGTTTTTCAGGAAATGAAGCCTAACATGAGATTCCT
TTGGAGAATAATCGCTCTACATAACATAGTGACAGTCTATGCAGGTTTTGGTGACCCTTG
TAAAGCAAGAGGATTACTACGAAAACAATACGGCCAGCCTTGTGACTGCAGAGGGGGACA
AATATCTGAACCTCCATCAGATAGAATCACCCAGGTGACTTGCTCGGGCAAGACAGCGTA
CTTAATGCCAGACCAGTCGTGGAAATGTAAGTCTACCCCAAGAGACACCTCGCC---TAA
TGGGCCGCTCCTAGAATGCCCTTGTAGCTCTTTCCAATCTTCTGTACATAGTTCCTGTTA
TACCTCCTATCAACAATGCAAATCAGGCAATAAAACATACTATACGGCCACGTTACTAAA
AACACAAACTGGAAGTACCAATGACGTACAAGTATTAGGAACCACTAATAAACTTGTACA
ATCTTCTTGTAATGGCCAAAAAGGAAAGCCTGTTTGTTGGAGCACTACTGCTCCCATTCA
TATTTCTGATGGAGGAGGCCCATTAGATATTGCAAGAATTAAAACCGTCCAAAAAAAA--
TTAGAAAAGATTCATAAAGCTCTATATCCTGAACTTCAATATCACCCCTTAGCCCTGCCT
GAGATTAGAGATAATTTTAGGCTCAATGCTCAAACTTTTGATATCCTCAATGCTACTTAC
AATTTACTTCAAATGTCCAATACAAGCCTAGCCCACGATTGTTGGCTTTGTCTTAAAA-T
GGGCCCCCC-TATTCCTCTAGCTATACCTAACTTTTTGTTGTCCTATGTCAATTACTCAA
ATGAATCCTTGGTAAATAATTCCTGTCCTATTATCTCTCCCCTCTTAGTTCAACCGATGA
CGTTTTCTAATTCCTTTTGCCTCTTTTCACCATCATATAATAGCACTAAAGAAATTGATC
TAGGCTATGTTATGTT-GACAACTGTACCTCCATAATCCATGCCACCGACCCTTTGTGTG
CTGTAAATGGCTCGGTCTTCGTCTGTGGAAACAACATGGCATATACTTATCTACCTACAA
ATTGGACAGGGCTTTGTGTTCTGGCCACTCTTCTCCCCGACATTGATATCATTCCTGGAG
AT--GAACCTATCCCCATCCCCACTATTGAACATTTTATTTATAGACCGAAACGAGCCAT
ACAATTTATTCCCTTATTGGCTGGACTAGGAATCACCACTGCTTTTACAACAGGAGCCAC
AGGCCTAGGGGTCTCACTAACTCAATATACTAAATTATCCAACCAATTAATTTCAGATGT
ACAGACCTTATCCAGTACTATACAAGATTTACAAGACCAAGTAGACTCATTAGCTGAAGT
AGTTCTCCAAAATAGAAGAGGTCTAGATTTATTAACAGCAGAACAGGGAGGGATCTGTTT
GGCTTTACAGGAAAAGTGCTGTTTTTACGCCAACAAATCCGGAATTGTCAGAGATAAGAT
AAAGAC-TTTACAAGAAGAACTAGAAAAGCGCAGAAAGGGCCTGGCCGCCAA--------
TCCATTGTGGACGGGACTCGATGGACTTCTCCCCTATCTCCTGCCATTTCTTGGTCCTTT
ACTTACTCTTCTACTCTTCCTCACTCTCGGGCCTATAATCCTTAATAAGCTTATGGCATT
CGTCAGACAACAAATCGAGGCCTTCCAGGCCAAACCTATACAG-----GTCCATTATCAT
CGCCTTGAGATGACTGAAAATGGTGAGTCTTACTTACCTCAATAAGACCACCTCCCCTGT
GTGCTGAACTGGA-CAGTCAATGATGGG-TAA-GAGGACACTATCTC-CACCGGAGCCTA
AG-ACAGGAGGGCCGCCTTT-GCTGCTGCCTTATCCCATGACGGGCCTAGAA-GGTGGGG
ATGAGTTGACCCAACCTAAGACAGGCGCAGTTCCCGGGGGG-TCGTTTTCTT--GTCATA
AAACAATAAAAA-GGGGGACCTGTCCGGAGCTGCGCGCCCCGGCCATAGCGAGTAATTAT
TGACGATTAGA----TGCCTGAGCTCTATTCATTTCCACCTCTCACCTCCTTCCTAGATT
TGTCTTTTTCCCC-------TGTATTAAATACCTCAC-ACAAGATGGCGCTCTTCCTGCT
TCTT---CACCCATCTTTCCCGCGCGC----------------GCGAAAATTGTTA--CT
TCGTAGC------------------------AAAATTGTTACTTCCTAGCGCAGGCGC--
-----------------------------AA-CATGA--CCACCGACCGTTGAAACCG--
AAACCTG---CCTGGCCGCGCCCTCT-GAAATGAGATCATT-TCCGCC-T-TGGCCCAAC
CCCTTCCTCTCCAAGTGTATATAAGGCACTGCATTACCGCC--ATTAAA-CGAGACTTGA
TCAGAGCACTGTCTT-GTCTCCATTTCTG-GTGTCTCTTGTTCCCC-AAATTCCCACTCC
CTCC--TCCAGGGCCTGCTTCG-ACGATCCCACGGGCCGGGA
>NW_023666077.1:33850696-33859017 Chlorocebus sabaeus strain WHO RCB 10-87 unplaced genomic scaffold, Vero_WHO_p1.0 scaffold-45
TGTCCGGAGCTGCGCGCCCCGGCCATGGCAAG-TAATTATTGATGATTAAA---CGCCTG
AGCGCTATTCATTTCCACCTCTCACCTCCTTCCTAGATTTGTCCTTTTCCCC-------T
GTATTAAATACCTCACACAAGATGGCGCTCTTCCTGCTTCTTCTTCACCCATCTTT-CCC
GCACGC-----------GCGAAAGTTGTTACTTTATAGCGCAGGT---------------
----------------------------GCAACA-TGACGTCCCACCGTTGAAACCGAAA
CCTGCCTGGCCACGCCCTCCGAAATGAGATCATTTCCACCT-TGGCCCAACCCCTTCCTC
TCCAAGTGTATATAAGGCACTGCATTACCGCCATTAAACGAGACTTGATCAGAGCACTGT
CTTGTCTCCATTTCTCGTGTCTCTTGTTCCCC--AAATTCCCACTCCCTCCTCCAGGGCC
TGCTTCGACGATCCCGCGGGCCGGGATACGTGGCGCC-TGAACAGGGACCTGGAAACGAG
GGACTCCGTGAGGAAGAGGACGCCAAAGGACGGTCGACCGCTAACGAAGACAAAAGAAAG
TGAACTCTTCCGATCACCGCGGGAACCTGCC----GTGTCAGAATCGAAGGTAAGTGACG
CGTCCGAAATGGGACAAGTATTAAGCCAACATCAGATCTATGTAGTACAATTAAAAGAGG
CTTTAAAGATACGAGAAGTAAAGGTTAAAGGTAATGATTTGTTTAAATTTTTT-GATTTT
GTAAAAGATACTTGCCCTTGGTTCCCACAGGAAGGAACTATTGATATTAAAAGATGG-CG
TAGAGTAGGGGATTGTCTTCAGGACTATTATAATACTTTTGGGCCAGAAAAAATTCCTGT
GGCTGCCTTCTCTTATTGGAACCTCATTAGAGATTTAATAGATAAGAAGGAGGCCGATCC
GCAAGTCATGGCTGCGGTCACTCAGACAGAGCATATTTTAAAGGTTAGCTTCTGCTCTAA
CCTTACAAAGCCTCCGCAAGATACGGAGGAGGATCTCATTTCCCTCGAAAGTGATCATGA
GGAAATCAAGTCTCCTTCTGTAACAGATAAAGAAATGCCACACGAAAACAAACC---AAA
AAAATACCCAATTTTACAGATGCTTCAAAAAGAGGAGGAAATTAATAAGCCTAATCAATC
AGACATAAATTGGGATGATTTAGAGGAAGAGGCGGCTAAATATCACAACCCTGATTTGCC
TCCCTTTACTTCATACCCGCCCCCATATAATAAGACACATAATGAGGCTTCTGCGCCCAT
TGTTATGGCAGCAATAGATCCCAAAGAAGAATTAAAACAAAAAA-TTGCTCAACTAGAGG
AACAAATTAAACTTGAAGAGTTACATCAATCATTGATAATTAGGCTCCAAAAGCTAAAGA
CAGGAAATGAAAAGATACACAACTCAGACGCTATGGAGGGTTCCTTGCGCCCACCTCAGC
GGCCTGGACAACATGTTCCAAAAGGGGGGTTAGTTGCTAGCCGACATAGAGAAGACTCCT
CCCCCAAAGACGTTTTTCCGGTCACTGAAACCATAGATGAACGGGGACAGGCTTGGAGGC
ATCATACTGGATTTGACTTTACTATTATAAAAGAGTTAAAGACTGCTGCCTCTCAGTATG
GGGCTACTGCTCCATATACTCTTGCTATAGTGGAATCTGTAGCTGAGAATTGGCTCACTC
CTACAGACTGGAATACCTTAGTTAGGGCAGTCCTTTCTGGGGGAGACCATTTAATTTGGA
AGTCAGAGTTCTTTGAAAATTGTAGAGACACGGCTAAAAGAAATCAACAGGCAGGAAACG
GTTGGGATTTTGATATGTTAACTGGTTTAGGTAATTATGCAGACACTCAGGCCCAAATGC
AATATGATCCTGGACTGTTCTCACAAATCCAGGCTGCTGCTACAAAAGCCTGGAGAAAAC
TTCCCGTTAAAGGAGATCCAGGGGCCTCGCTCACAGTGGTTAAACAAGGACCCG-ATGAG
CCATTTTCAGACTTTGTGCATAGACTTATGACCACGGCAGGTAGAATCTTTGGAAATGCA
GAAACGGGTGTAGATTATGTTAAACAGTTAGCTTATGAAAACGCTAACCCCGCCTGCCAA
GTGGCAATCAGACCTTATCGAAAGAAAACAGATTTAACAGGATACATTCGCCTTTGTTCA
GATATTGGGCCCTCATATCAACAAGGCCTAGCAATGGCCGCCGCTTTTAGCGGCCAAACA
GTAA-GAGACTTCCTCATTAACAAAGGTAGAGATAAAGGGGGA-TGTTTTAGATGCGGTA
AAAGG-GGACACTTTGCAAAAGATTGCCATGAAAACCAAAATAAAAA-TCCAGAAGCAAA
AATTCCAGGCCTTTGCCCAAGGTGTAAAAGAGGAAGGCACTGGGCAAACGAATGTAAATC
TAAAACTGACAGTCAAGGAAATCCTTTATCCCCTAGGCAGGGAAACGGGATGAGGGGCCA
GCCTCAGGCCCCGAAACAAGCATATGGGGCAGTCAGCTTTGTTCCAGCCAGCAGCAGCAA
TCCATTTCAAAACTTAGTAGAGCAA-CCCCAGGAAGTGCAGGACTGGACCTCAGTTCCAC
CTCCCACACAGTACTAACACCTGAAATGGGACCACAGACCTTAAATACTGGAATATATGG
ACC-TTTACCACCTAACGCTCTTGGGCTGCTTTTGGGAAGAAGTAGTGTCACCATGAGAG
GCTTACAAGTCCTCCCTGGAGTTATCGATAATGATTATGAAGGAGAAATTAAAATTATGG
---------CCAGAGCTATTGATAGTATTATTACTGTCCCTCAAGGAGTTAGAATAGCTC
AGCTAATCCTGCTACCTTTGGTCAAAACAAATAATAATATCCAACACTCT-AATAGAAAT
ATAAAAGGTTTC-GGATCATCAG--ACATATATGGGGTGCAACCAATTACAAATCAAAAA
CCCTCTCTAACCTTATGGTTAGACGGGAAGGCATTCACTGGACTAATAGACACAGGGGCT
GATGTAACTATCATTAAACAGGAAGATTGGCCCTCTCATTGGCCTACTACAGAGACTTTA
ACTCACTTGAGAGGAATTGGACAAAGCAGTAATCC-TAAACAAAGTTCTAAGTACCTAAC
ATGGACAGATAAAGAAAACAATTCAGGCCTTATTAAGCCATTTGTCATCCCTTACCTACC
TGTTAACCTTTGGGGGCGAGATCTGCTCTCTCAAATGAAAATTATAATGTGTAGTCCAAA
TGATATAGTTACTGCACAAATGTTAACTCAAGGATACACCCCTGGTAAAGGTCTTGGAAA
AGGAGAAAACGGCGTTCCATAGCCTATACTGGTTTCAGGACAACTTGATAAAAAGGGGTT
TGGAAATTTTTAGCTCAGGCCACTGACATACCTGCACCCCAAAGGTGCGCTGACCCCATT
ACTTGGAAGTCAGATGAGCCCGTTTGGGTTGATCAGTGGCCTTTACTCAATGATAAACTA
AGTGCTGCCCAACAGTTAGTGCAGGAACAACTGATAGCAGGACATATTGCGGAAAGTAAT
TCTCCTTGGAATACACCTATTTTTGTTATTAAAAAGAAATCTGGCAAATGGAGACTCTTA
CAAGATTTAAGAGTGGTAAATATCACTATGATCCTTATGGGTGCCTTACAACCAGGATTG
CCTTCACCAGTTGCGATTCCTCAAAAATATTTTAAAATCATTATTGACCTTAAAGACTGC
TTTTTT-ACAATTCCCCTTCACCCTGCTGACCAAAAAGGATTTGCCTTTAGTCTTCCATC
TACAAATTTTAAACAACCAATGAAGCGCTATCAATGGAAAGTCTTACCTCAGGGTATGGC
CAATAGTCCTACCTTGTGTCAAAAATATGTAGCTGCTGCTATAGAGCCAGTCAGAAAAAC
ATGGACACAAATGTATATTATACACTATATGGATGATATTTTAATAGCAGGGGAAATTGG
CGAACAAGTCTTACAGTGCTTTGCCCAACTCAAACAAGAGTTAACAGCAGTCGGACTACA
AATAGCCCCAGAAAAGG---TACAATTACAAGATCCATACACCTATCTTGGTTTTCAAAT
TAATGG-ACCTAAAATCATTAATCAAAAGGCC-GTTATACGTCGTGATCATTTAAAAACT
TTAAATGATTTCCAAAAATTACTGGGAGACATAAATTGGCTTCGGCCATACTTAAAACTC
ACTACAGGG-GAGTTAAAACCTCTTTTCGATATATTAAAAGGAGACTCTAATCCAAAATC
CCCCAGGTCCATTACTAAAGAAGCATTAATAGCACTCCAACAGGTGGAATATGCCATTGC
AACACAA---TTTG-TTA----------CCAGTATTGATTATTCTCAGCCATTAATATTC
ATTATTTTTAACACAACAATAACCCCTACTGGCTTATTCTGGCAGAGCAATCCCATTATG
TGGGTACACCTGCCC--TCCTCCCCTAAAAAGGTTTTGTTGCCTTATTATGATGCCATAG
CTGATCTAATTATCTTGGGAAGAGAAAACAGTAGAAAGTACTTTGGAATAGAACCCTCTA
CCATTATACAGCCCT-----------ACACTCAATCACACATCCATTGGCTGTTACAAAA
TACGGAAGCCTGGCCAATTGCTTGCGCTTCTTACACTGGCACAATTGACAACCATTACCC
ACCTAACAAACTCATTCAATTTTGCAAACTTCATGCATTTGTGTTTCCCCATATTACCAA
TAAAGAACCTCTCAATGACGCATTACTAATTTTCACTGATGGATCTTCCACAGGACTTGC
CGCTTACACCTACAATAATGTAGTCGTTAAATTCCAGACCACTTATACATCAGCTCAGCT
AGTCGAATTGCAAGCTATAATTGCAGCATTATCAGCCTTTCCTTGTCAGCCACTTAACAT
TTACACAGACAGCACCTACCTGGCTCATTCAATACCCCTCTTAGAGACCGTGCCTCAAAT
TAAACATATTTCAGACACAGCTAACTTATTTTTACAATGTCAACAACTTATTCAAAAAA-
GGACTACCCCCTTTTTTCTTGGGCATATCAGAGCACATTCA-GGATTACCGGGACCTTTA
ACACGAGGTAACGCAACAGCCGACATGGCAACAAAAACCATAGCCACAGTCACTACAGAC
AATTTACAACAAGCA-CAAAAAGCACATGCCTTACATCATTGAAACGCCCAAACCTTAAG
ACTCATGTTTAAACTTACTAGAGAACAAGCTCGACAAATAGTTAAACAATGCACCAACTG
CATAACGTATTTACCTGTTCCTCATTTAGGAATTAACCCCCGAGGACTCATCCCCAACGA
AATTTGGCAAATGGACGTTACTCACCACTTAGAATTTGGCCGACTAAAATATATCCATGT
ATGCATA--GACACCTATAGTGGATTCATTAGTGCAACTCT-CCAAACAGGAGAGGCCAC
CAAACATGTCGTAGCTCATTTATTACACTGCTTTTCTATTTTAGGAATACCCAAACAAAT
TAAAACAGATAATGGCCCTGGTTATATAGCTAAAACCTTTTTACAATTCTGCAATACCCT
ACAAATTAAACATACCACAGGCATTCCCTACAATCCCCAAGGACAAGGTATAGTAGAAAG
AGCCCATCTGTCATTAAAAACTGTTATCACAAAATTAAAAGGGGGGAGCTGGTACCCCGT
GAAGGGTACCCCCAGAAACATACTCAATCATGCCCTGTTTATCCTTAATTTTTAAAATTT
GGACAGTCATGGAAAATCTGCTGCCGACCGTTTCTGGCATCCTGAATCTCAAAAACAGTT
TGCAATGGTAAAATGGAAAGATCCACTTGATAATTCATGGCATGGCCCCGATCCAGTTTT
AATTTGGGGAAGAGGCTCAGTATGCATCTTCTCACAAAAGAA-TGATGCAGCCAGATGGC
TGCCTGAAAGATTGGTAAGACAAATAAATCATAACCATTGTCAGGCCAGGGAAGATAAAT
CTCCCTGAGAAGTTTCTTCCTTTTTGTTTTTCAGGAAATGAAGCATAACATGAGATTCCT
TTGGAGAATAATCGCTCTATATAACATAGTGACAGTCTATGCAGGTTTTGGTGACCCTCA
TAAAGCAAGAGGATTACTACAAAAACAATACGGCCAGCCTTGTGACTGCAGAGGGGGACA
AATATCTGAACCTCCGTCAGACAGAATCACCCAGGTGACTTGCTCGGGCAAGACAGCGTA
CTTAATGCCAGACCAGTCGTGGAAATGTAAGTCTACCCCAAGAGACACGTCGTC---TAG
CGGGCCGCTCCTAGAATGCCCTTGTAGCTCTTTCCAATCTTCTGTACATAGTTCCTGTTA
TACCTCCTATCAACAATGCAAATCAGGCAATAAAACATACTATACGGCCATGTTACTAAA
AACACAAACTGGAGGTACCAATGACGTACAAGTATTAGGATCCACTAATAAACTTGTACA
ATCTTCTTGTAACGGCCAAAAAGGAAAGCCTGTTTGTTGGAGCACTACTGCTCCCATTCA
TATTTCTGATGGAGGAGGCCCATTAGATATTGCATGAATTAAAACCGTCCAAAAAAAAA-
TTAGAAAAGATTCATAAAGCTCTATATCCTGAACTTCAATATCACCCCTTAGCCCTGCCT
GAGATTAGAGATAATTTTAGGCTCGATGCTCAAACTTTTGATATCCTCAATGCTACTTAC
AATTTACTTCAAATGTCCAATACAAGCCTAGCCCACGATTGTTGGCTTTGTCTTAAAA-T
GGGCCCCCC--ATTCCTCTAGCTATACCTAACTTTTTGTTGTCCTATGTCAATTACTCAA
ATGAATCCTTGGTAAATAATTCCTGTCCTATTATCTCTCCCCTCTTAGTTCAACCGATGA
CGTTTTCTAATTCCTTTTGCCTCTTTTCACCATCATATAATAGCACTAAAGAAATTGATC
TAGGCTATGTTGTGTTTGACAACTGTACCTCCATAATCCATGCCACCGACCCTTTGTGTG
CTGTAAATGGCTCGGTCTTCGTCTGTGGAAACAACATGGCATATACTTATCTACCTACAA
ATTGGACAGGGCTTTGTGTTCTGGCCACTCTTCTCCCCGACATTGATATCATTTCTGGAG
AT--GAACCTATCCCCATCCCCGCTATTGAACATTTTATTTATAGACCGAAACGAGCCAT
ACAATTTATTCCCTTATTGGCTGGACTAGGAATCACCACTGCTTTTACAACAGGAGCCAC
AGGCCTAGGGGTCTCACTAACCCAATATACTAAATTATCCAACCAATTAATTTCAGATGT
ACAGACCTTATCCAGTACTATACAAGATTTACAAGACCAAGTAGACTCATTAGCTGAAGT
AGTTCTCCAAAATAGAAGAGGTCTAGATTTATTAACAGCAGAACAGGGAGGGATCTGTTT
GGCTTTACAGGAAAAGTGCTGTTTTTACGCCAACAAATCCGGAATCGTCAGAGATAAGAT
AAAGAC-TTTACAAGAAGAACTAGAAAAGCGCAGAAAGGGCCTGGCTGCCAA--------
TCCATTGTGGACGGGACTCGATGGACTTCTCCCCTATCTCCTGCCATTTCTTGGTCCTTT
ACTTACTCTTCTACTCTTCCTCACTCTCGGGCCTATAATCCTTAATAAGCTTATGGCATT
CGTCAGACAACAAATCGAGGCCTTCCAGGCCAAACCTATACAG-----GTCCATTATCAT
CGCCTTGAGATGACTGAAAAGGGTGAGTCTTATTTACCTCAATAAGACCACCTCCCCTGT
GTGCTGAACTGGA-CAGTCAATGACGGG-TAA-GAGGACACTATCTC-CACCGGAGCCTA
AG-ACAGGAGGGCCGCCTTT-GCTGCTGCCTTATCCCATGACGGGCCTAGAA-GGTGGGG
ATGAGTTGACCCAACCTAAGACAGGCGCAGTTCCCTGGGGGGTCGTTTTCTT--GTCATA
AAACAATAAAAA-GGGGGACCTTTCCGGAGCTGTGCGCCCCGGCCATGGCAAGTAATTAT
TGACGATTAAA----CGCCTGAGCGCTATTCATTTCCACCTCTCACCTCCTTCCTAGATT
TGTCCT-TTTCCCC------TGTATTAAATACCTCAC-ACAAGATGGTGCTCTTCCTGCT
TCTTCTTCACCCATCTTTCCCGCGCAC----------------GCGAAAGTTGTTA--CT
TTATAGCGCAGGCGCA--------------------------------------------
-----------------------------A--CATGA--CCTCCGATCATTGAAACCG--
AAACCTG---CCTGGCCACGCCCTCT-GAAATGAGATCATT-TCCACC-T-TGGCCCAAC
CCCTTCCTCTCCAAGTGTATATAAGGCACTGCATTACCGCC--ATTAAAG-GAGACTTGA
TCAGGGCACTGTCTT-GTCTCCATTTCTC-GTGTCTCTTGTTCCCC-AAATTCCCACTCC
CTCC--TCCAGGGCCTGCTTTGGACGATCCCACGGGCCGGGA
>ref|NC_044997.1| Papio anubis isolate 15944 chromosome Y, Panubis1.0
TGTCCGGAGCTGCGCGCTCCGGCCATAGCAAA-TAATAACTGACGATTAAA---CGCCTG
AGCTCTATTCATTTCCACCCCATGCCTCCTCCCTAGATTTA-CCTTTTCCC--------T
GTATTAATA-CCTCATAAAAGATGGCGCTCTTCCTGCTTCTTCTTCACCCATTTTT-CCC
GCGCCC-----------GCAAAAATTGTTACTTTGTAGCGCAGGCGCCATCCCACGCCCG
GG-AAAATTTCCAACTGACAGCGCAGGCGCAACA-TGACGTCCAACCGGAGAAACCAATA
CCTACCTGGCCACGCCCTCCGCGATGAGATCATCTCCGCCTCTGGCCCAACCCCTTCCCC
TCCAAGTGTATATAAGGCGTTGCATTACCGCCATTAAACGAGACTTGATCAGAGCACTGT
CCTGTCTCCATTTCTCATGTCTCTTGTTCCCC--AAATTCCCACTCCCTCCTCCAGGGCC
TGCTTCGACGATCCCGTGGGCCGGGATATGCGGCGCC-CGAACAGGGACCTGGAAACGAG
GGACTCCGTGAGGAAGAGGACGCCAAAGGACGGTCGACCGCTAACAAGGACAAAAGAAAT
TAAACTCTTCCGATCGCCGCGGGAACCTGCC----GCGTCAGAATCGAAGGTAAGTGGCG
CGTCCGAAATGGGACAAGAATTAAGTCAGCATCAAATTTATGTAGGACAATTAAAAGAGG
CTTTAAAGATACGAGGAGTAAAGGTTAAAGGTAATGATTTGTTTAAATTTTTT-GATTTT
GTAAAAGACACTTGCCCTTGGTTCCCACAGGAAGGAACTATTGATATCAAAAGATGG-CG
TAGAGTAGGGGATTGTTTTCAGGACTATTATAATACTTTTGGGCCAGAAAAAATTCCTGT
GACCGCCTTCTCTTATTGGAACCTCATTAGAGATTTAATAGATAAGAAGGAGGCCGATCC
GCAAGTCATGGCTGCGGTCGCTCAGACAGAGCATATTTTAAAGGTTAGTTCCCGCTCTAA
CCTTACAAAGCCTCCGCAAGATACGGAGGAGGATCTCATTTCCCTCAAAAGTGATCATGA
GGAAATCAAATCTCCTTCTGTAACAGACAAAGAAATGCCACACGAAAACAAACC---AAA
AAAATACCCAATTTTGCAGATGCTTCAAAAAGAGGAGGAAGTTAATAAGCCTAATCAATC
AGACATAAATTGGGATGATTTAGAGGAAGAGGCAGCTAAATATCACAACCCTGATTTGCC
TCCCTTTACTTCATACCCGCCCCCATATAATAAGACACATAATGAGGCTTCTGCGCCCAT
TGTTATGGCAGCAATAGATCCCAAAGAAGAATTAAAACAAAAAA-TTGCTCAACTAGAAG
AACAAATCAAACTTGAAGAGTTACATCAATCATTGATAATTAGGCTCCAAAAGCTAAAGA
CAGGAAATGAAAAAATACCCAACTCAGACGCTATGGAGGGTTCCTTGGGCCCACCTCAGC
GGCCTGGACAACATGTTCCAAGAGGGGGGTTAGTTGCTAGCCGACGGAGAGAAGACTCCT
CCCCCAAAGACGTTTTTCCCGTCACTGAAACCATAGATGAACAGGGACAGGCTTGGAGAC
ATCATACTGGGTTTGACTTTACTATTATAAAAGAGTTAAAGACTGCTGCCTCTCAGTATG
GGGCTACTGCTCCATATACTCTTGCTATAGTGGAATCTGTAGCCGATAATTGGCTCACTC
CTACAGACTGGAATACCTTAGTTAGGGCAGTCCTTTCTGGGGGGGACCACTTAATTTGGA
AGTCAGAGTTCTTTGAAAATTGTAGAGACACAGCTAAAAGAAATCAACAGGCAGGAAATG
GTTGGGATTTTGATATGTTAACTGGTTCAGGTAATTATGCAGACACTCAAGCCCAAATGC
AATACGATCCTGGATTGTTCTCACAAATCCAGGCTGCTGCTACAAAAGCCTGGAGAAAAC
TTCCCGTTAAAGGAGATCCAGGGGCCTCGCTCACAGCGGTTAAACAAGGACCCG-ATGAG
CCATTTTCAGACTTTGTGCATAGACTTATGACCACGGCAGGTAGAATTTTTGGAAATGCA
GAAACGGGTGTAGATTATGTTAAACAGTTAGCTTATGAAAACGCTAACCCCGCCTGCCAA
GCGGCAATCAGACCTTATCGAAAGAAAATAGATTTAACAGGATACATTCGCCTTTGTTCA
GATATTGGGCCCTCATATCAACAAGGCCTAGCAATGGCCACCGCTTTTAGCGGCCAAACA
GTAA-GAGACTTCCTCATTAACAAAGGTAAAGATAAGGGAGGA-TGTTTTAGATGCGGTA
AAAAG-GGACACTTTGCAAAAGATTGCCATGAAAACCAAAATAAAAA-TCCGGAAGCAAA
AATTCCAGGCCTTTGCCCAAGGTGTAAAAGAGGAAGGCACTGGGCAAACGAATGTAAATC
TAAAACTGACAGTCAAGGAAATCCTTTATCCCCCAGGCAGGGAAACGGGATGAGGGGCCA
GCCTCATGCCCCGAAACAAGCATATGGGGCAGTCAGCTTTGTTCCAGCCAGCAACAGCAA
TCCATTTCAAAGCTTAGTAGAGCAA-CCCCAGGAAGTGCAGGACTGGACCTCAGTTCCAC
CTCCCACACAGTACTAACACCTGAAATGGGACCACAAACCTTAAATACCGGAATATATGG
ACC-TTTACCACCTAACACTTTTGGGCTACTTTTAGGAAGAAGTAGTGTCACCATGAGAG
GCTTACAAGTCCTCCCTGGAGTTATCGATAATGATTATGAAGGAGAAATTAAAATTATGG
---------CCAGAGCTATTGATAGTATTATTACTGTCCCTCAAGGAGTTAGAATAGCTC
AATTAATTTTGCTACCCTTAGTTAAAACAGATAATAATATCCAACCCTCT-AATAAAAAT
ATAAAAGGTTTC-GGATCATCAG--AGATATATTGGGTGCAACCAATTACAAATCAAAAA
CCCTCTCTAACCTTATGGTTAGACGGGAAGGCATTCACTGGACTAATAGACACAGGGGCT
GATGTAACTATCATTAAACAAGAAGATTGGCCCTCTCATTGGCCTACCACAGAGACTTTA
ACTCACTTGAGAGGAATTGGACAAAGCAGTAATCC-TAAACAAAGTTCTAAATACCTAAC
ATGGACAGATAAAGAAAACAATTCAGGCCTTATTAAGCCATTTGTCATCCCTTACCTACC
TGTTAACCTTTGGGGGCGAGATCTGCTCTCTCAAATGAAAATTATAATGTGTAGTCCAAA
TGATATAGTTACTGCACAAATGTTAACTCAAGGATACACCCCTGGTAAAGGTCTTGGAAA
AGGAGAAAACGGTATTCCACAGCCTATACTGGTTTCAGGACAACTTGATAAAAAGGGGTT
TGGAAATTTTTAGCTCAGGCCACTGACATACCTGCACCCCAAGGGTGCGCTGACCC-ATT
ACTTGGAAGTCAGATGAGCCCGTTTGGGGTGATCAGTGGCCTTTACTCAATGATAAATTA
AGTGCCGCCCAACAGTTAGTGCAGGAACAACTGGAAGCAGGGCATATTGTGGAAAGTAAT
TCTCCTTGGAATACACCTATTTTTGTTATTAAAAAGAAGTCTGGTAAATGGAGACTCTTA
CAAGATTTAAGAGCAGTAAATATCACTATGATCCTTATGGGTGCCTTACAACCAGGATTG
CCTTCACCAGTTGCGATTCCTCAAAAATATTTTAAAATCATTATTGACCTTAAAGACTGC
TTTTTT-ACAATTCCCCTTCACCCTGCTGACCAAAAAAGATTTGCCTTTAGTCTTCCATC
TACAAATTTTAGACAACCAATGAAGCGCTATCAATGGAAAGTCTTACCTCAGGGTATGGC
CAATAGTCCTACCTTGTGTCAAAAATATGTAGCTGCTGCTATAGAGCCAGTCAGAAAAAC
ATGGACACAAATGTATATTATACATTATATGGATGATATTTTAATAGCAGGAGAAATTGG
CGAACAAGTCTTATAGTGCTTTGCCCAACTCAAACAAGAGTTAACAGTAGCCGGACTACA
AATAGCCCCAGAAAAGG---TACAATTACAAGATCCATACACCTATCTTGGTTTTCAAAT
TAATGG-ACCCAAAATCATTAATCAAAAGGCC-GTTATACGTCGTGCTCATTTAAAAACT
TTAAATGATTTCCAAAAATTACTGGGAGACATAAATTGGCTTCGACCGTACTTAAAACTC
ACTACAGGG-GAGTTAAAACCTCTCTTTAATATATTAAAAGGAGACTCTAATCCAAAATC
CCCCAGGTCCATTACTAAAGAAGCATTAATAGCACTCCAACAGGTAGAATATGCCATTGC
AACACAA---TTTG-TTA----------CCAGTATTGATTATTCTCAGCCATTAATATTC
ATTATTTTTAACACAACAATGACCCCTACTGGCTTGTTCTGGCAGAGCAATCCCATTATG
TGGGTACACCTGCCC--TCCTCCCCTAAAAAGGTTTTGTTGCCTTATTATGATGCCATAG
CTGATCTAATTATCTTGGGAAGAGAAAACAGTAGAAAGTACTTTGGAATAGAACCCTCTA
CCATTATACAGCCCT-----------ACACTCAATCACACATCCATTGGCTGTTACAAAA
TACGGAAGCCTGGCCAATTGCTTGCGCTTCTTACACTGGCATAATTGACAACCATTACCC
ACCTAACAAACTCATTCAATTTTGCAAACTTCATGCGTTTGTGTTTCCCCATATTACCAG
TAAAGAACCCCTCAATGATGCATTACTAATTTTCACTGATGGATCTTCCACAGGACTTGC
CGCTTACACCTACAATAACGCAGTCGTTAGATTCCAAACCACTTATACATCAGCTCAGCT
AGTCGAACTGCAAGCTATAATTGCAGCATTATCAGCTTTTCCTTGTCAGCCACTTAACAT
TTACACAGACAGCGCCTACCTGGCTCATTCAATACCCCTCTTAGAGACCGTGCCTCAAAT
TAAACATATTTCAGACACAGCTAACTTATTTTTACAATGTCAACAACTTATTCAAAAAA-
GGACTACTCCCTTTTTCCTTGGGCATATCAGAGCACATTCA-GGATTACCGGGACCTTTA
ACTCAAGGTAACGCAACAGCCGACACGGCAACAAAAACCATAGCCACAGTCACTACAGAC
AATTTGCAACAAGCA-CAAAAAGCACATGCCTTACATCATTTAAACGCCCAAACCTTAAG
ACTTATGTTTAAACTTACTAGAGAACAAGCTCGACAAATAGTTAAACAATGCGCCAACTG
CATAACGTATTTACCTGTTCCTCATCTAGGGGTTAACCCCCGAGGACTCATCCCCAACGA
AATTTGGCAAATGGACGTTACTCACCACTTACAATTCGGTCAACTAAAATATATCCATGT
ATGCATA--GACACCTATAGTGGATTCATTAGTGCAACTCT-CCAAACAGGAGAGGCCAC
CAAACATGTCATAGCTCATTTATTACACTGCTTTTCTATTTTAGGAATACCCAAACAAAT
CAAAACAGATAATGGCCCTGGTTATATAGCCAAAACCTTTTTACAATTCTGCAATACCCT
ACAAATTAAACATACCACAGGCATTCCCTACAATCCCCAAGGACAAGGTATAGTAGAAAG
AGCTCATCTGTCATTAAAAACTGTTATCACAAAATTAAAAGGGGGGAGCTGGTACCCCAT
GAAGGGTACCCCCAGAAACATACTCAATCATGCCCTGTTTATCCTTAATTTTTTAAATTT
GGACAGTCATGGAAAATCGGCTGCCGATCGTTTCTGGCATCCTGAATCTCAAAAACAGTT
TGCAATGGTAAAATGGAAAGATCCACTTGATAATTCATGGCATGGCCCCGATCCAGTTTT
AATTTGGGGAACAGGCTCAGTATGCATCTTCTCACAAAAAAA-TGATGCAGCCAGATGGC
TGCCTGAAAGATTGGTAAGACAAATAAATCATAACCATTGTCAGTCCAGGGAAGATAAAT
CTCCCTGAGAAATTTCTTCCTTTTTGTTATTCAGAAAATGAAGCCTAAAGTGAGATTCCT
TTGGAAAATAATCGCTCTATATAGCATAGTGACAGTCTATGCAGGTTTTGGTGATCCTCG
TAAAGCAAGAGAATTAATACGAAAAC------------CTTGTGACTGCAGCGGGGGACA
AATATCTGAACCTCCGTCAGACAGAATCACCCAGGTGACTTGCTCGGGCAAGACAGCTTA
CCTAATGCCAAACCAGTTATGGAAATGTAAGTCTACCCCAAGAGACACCTCGCC---TAG
CGGGCCGCTCCTAGAATGCCCTTGTAGCTCTTTCCAATCTTCTATACATAGTTCTTGTTA
TACCTCCTATCAACAATGCAAATCAGGCAATAAAACATACTATACGGCCATTTTACTAAA
AACACAAACTGGAGGTACCAATGATGTACAAGTATTAGGATCCACTAATAAACTTGTACA
ATCTTCTTGTAACGGCCAAAAAGGAAAGCCTGTTTGTTGGAGCACTACCGCTCCCATTCA
CATTTCTGATGGAGGAGGCCCATTAGATATTGCAAGAATTAAAACCGTCCAGAAAAAA--
TTAGAAGAGATTCATAAAGCTCTATATCCTGAACTTCAATATCACCCCTTAGCCCTGCCT
GAGATTAGAGATAATTTTAGGCTCGATGCTCAAACTTTTGATATCCTCAATGCTACTTAC
AATTTACTTCAAATGTCCAATACAAGCCTAGCCCACGATTGTTGGCTCTGTCTTAAAA-T
GGGCCCCCC-TGTTCCTCTAGCTATACCTAACCTTTTGTTGTCCTATGTCAATTACTCAG
ATGAATCCTTGGTAAATAATTCCTGTCCTATTATCTCTCCCCTCTTAGTTCAACCGATGA
CGTTTTCTAATTCCTTTTGCCTCTTTTCACCATCATATAACAACACTAAAGAAATTGATC
TAGGCTATGTTGTGTTTGACAACTGTACCTCCATAATCAATGCCACTAACCCTTTGTGTG
CTGTAAATGGCTCAGTTTTCGTCTGTGGAAACAACATGGCATATACTTATCTACCTACAA
ATTGGACAGGGCTTTGCGTTCTGGCCACTCTTCTCCCCGACATTGATATCATTCCTGGAG
AT--GAACCTATCCCCATCCCCGCTATTGAACATTTTATTTATAGACCGAAACGAGCCAT
ACAATTTATTCCCTTATTGGCTGGACTAGGAATCACCACTGCATTTGCAACAGGAACCAC
AGGCCTAGGGGTCTCACTAACCCAATATACTAAACTATCCAACCAATTAATTTCAGATAT
ACAGACAATATCCAGTACTATACAAGATTTACAAGACCAAGTAGACTCATTAGCTGAAGT
AGTTCTCCAAAATAGAAGAGGTCTAGATTTATTAACAGCAGAGCAGGGAGGGATCTGTTT
GGCTTTACAGGAAAAGTGCTGTGTTTATGCCAACAAATCCGGAATCGTCAGGGATAAGAT
AAAGAC-TTTACAAGAAGAACTAGAAAAGCGCAGAAAGGGCCTGGCCGCCAA--------
TCCATTGTGGACAGGACTCGATGGACTTCTCCCCTATCTCCTGCCATTTCTTGGTCCTTT
ACTTCCTCTTCTACTCTTCCTCACTCTCGGGCCTATAATCCTTAAGAAGCTTATGGCATT
CGTCAGACAACAAATCGAGGCCTTTCAGGCCAAACCTATAAAG-----GTCCATTATCAT
CGCCTTGAGATGACTGAAAATGGTGAGTCTTATTTGCCTTAATAAGACCACCTCCCCTGT
GTGGTGAACTGGA-CAGTCAATGACGGG-TAA-GAGGACACTATCTC-CACCGGAGCCTA
AG-ACAGGAGGGCCGCCCC------------------ATGACGGGTCTAGAA-GGTGGGG
ATGAGTTGACCCAACCTAAGACAGGCGCAGTTCCCGAGGGG-TCGTTT-CTT--ATCATA
AAATAATAAAAA-GGGGGACCTGTCCGGAGCTGCACGCCCCGGCCATAGCAAATAATAA-
---TGATTAAA----AACCCGAGCTCTATTCATTTCCAC-TCCTGCCTCCTCCCTAGATT
TACC-TTTTCCC--------TGTAT-AAATACCTCAC-ACAAGATGGCGCTCTTCCTGCT
TCTTCTTCACCCATCTTTCCCGCGTGC----------------GCAAAAATTGTTA--CT
TTGTAGCGCAGGCGCCATCCCGCACCCGGG-AAAATTTCCAACTGACAGCGCAGGCGC--
-----------------------------AA-CATGA--CGTCCGACCGGAGAAACCA--
ATACCTA---CCTGGCCACACCCTCC-GCGATGAGATCATC-TCCGCC-TCTGGCCCAAC
CCCTTCCCCTCCAAGTGTATATAAGGCATTGCATTACCGCC--ATTAAA-CGAGACTTGA
TCAGAGCACTGTCTT-GTCTCCATTTCTC-GTGTCTCTTGTTCCCC-AAATTCCCACTCC
CTCC--TCCAGGGCCTGCTTCG-ACCATCCCGCGGGCCGGGA
>ref|NC_044989.1| Papio anubis isolate 15944 chromosome 14, Panubis1.0
TGTCCGGAGCTGCGCGCCCCGGCCATAGCGAA-TAATAACTGACGATTAAA---CGCCTG
AGCTCTATTCATTTCCACCTTACACCTCCTCCCTAGATTTGTCTTTTTCCCC-------T
GTATAAATA-CCTCACACAAGATGGCGCTCTTCCTGCTTCTTCTTCACCCATCTTT-CCC
GCGTG------------GCGAAAATTGTTACTTTGTAGCGCAGGCGCCATCCCGCGCCCG
GG-AAAGTTTCCAACTGACAGCGCAGGCGCAACA-TGACATCCGACCAGAGAAACCAATA
CCTACCTAGCCACACCCTCCGCGATGAGATCATCTCCGCCTCTGGCCCAACCCCTTCCCC
TCCAAGTGTATATAAGGCACTGCATTACCACCATTAAACGAGACTTGATCAGAGCACTGT
CTTGTCTCCATTTCTCATGTCTCTTGTTCCCC--AAATTCCCACTCCCTCCTCCAGGGCC
TGCTTCGACGATCCCGCGGGCCGGGATACGTGGCGCC-CGAACAGGGACCTGGAAACGAG
GGACTCCGTGAGGAAGAGGATGCCAAAGGACGGTCGACCGTTAACAAGGACAATAGAAGT
-AAACTCTTCCGATCACCGCGGGAACCTGCC----GCGTCTGAATCGAAGGTAAGTGGCA
CATCCGAAATGGGACAAGAATTAAGTCAACATCAAATTTATGTAGGACAATTAAAAGAGG
CTTTAAAGATACGAGGAGTAAAGGTTAAAGGTAATGATTTGTTTAAATTTTTT-GATTTT
GTAAAAGATACTTGCCCTTGGTTCCCACAGGAAGGAACTATTGATATCAAAAGGTGA-CG
TAGAGTAGGGGATTGTTTTCAGGACTATTATAATACTTTTGGGCCAGAAAAAATTCCTGT
GACCGCCTTCTCTTATTGGAACCTCATTAGAGATTTAATAGATAAGAAGGAGGCCGATCC
GCAAGTCATGGCTGCGGTCGCTCAAACAGAGCATATTTTAAAGGTTAGTTCCTGCTCTAA
CCTTACAAAGCCTCCGCAAGATACGGAGGAGGATCTCATTTCCCTCGAAAGTGATCATGA
GGAAATTAAGTCTCCTTCTGTAACAGATAAAGAAATGCCACACGAAAACAAACC---AAA
AAAATACCCAATTTTACAGATGCTTCAAAAAGAGGAGGAAATTAATAAGCCTAATCAATC
AGATATAAATTGGGATGATTTAGAGGAAGAGGCAGCTAAATATCACAACCCTGATTTGCC
TCCCTTTATTTCATACCCGCCCCCATATAATAAGACACATAATGAGGCTTCTGCGCCCAT
TGTTATGGCAGCAATAGATCCCAAAGAAGAATTAAAACAAAAAA-TTGCTCAACTAGAAG
AACAAATTAAACTTGAAGAGTTACATCAATCATTGATAATTAGGCTCCAAAAGCTAAAAA
CAGGAAATGAAAAAATACCCAACTCAGACGCTATGGAGGGTTCCTTGCGCCCACCTCAGC
GGCCTGGACAACATGTTCCAAGAGGGGGGTTGGTTGCTAGCCGACATAGAGAAGACTCCT
CCCCCAAAGATGTTTTTCCGGTCACTGAAACCATAGATGAACAGGGACAGGCTTGGAGGC
ATCATACTGGATTTGACTTTACTATCATAAAAGAGTTAAAGACTGCTGCCTCTCAGTATG
GGGCTACTGCTCCATATACTCTTGCTATAGTGGAATCTGTAGCTGAGAATTGGCTCACTC
CTACAGACTGGAATACCTTAGTTAGGGCAGTCCTTTCTGGGGGAGACCATTTAATTTGGA
AGTCAGAGTTCTTTGAAAATTGTAGAGATACAGCTAAAAGAAATCAACAGGCAGGAAACG
GTTGGGATTTTGATATGTTAACTGGTTCAGGTAATTATGCAGACACTCGGGCCCAAATGC
AATATGATCCTGGATTGTTCTCACAAATCCAGGCTGCCGCTACAAAAGCCTGGAGAAAAC
TTCCCGTTAAAGGAGATCCAGGAGCCTCGCTCACAGCGGTTAAACAAGGACCCG-ATGAG
CCATTTTCAGACTTTGTGCATAGACTTATGACCACGGCAGGTAGAATTTTTGGAAATGCA
GAAACGGGTGTAGATTATGTTAAACAGTTAGCTTATGAAAACGCTAACCCCGCCTGCCAA
GCGGCAATCAGACCTTATCGAAAGAAAACAGATTTAACAGGATACATTCGCCTTTGTTCA
GATATTGGGCCCTCATATCAACAAGGCCTAGCAATGGCCACCGCCTTTAGCGGCCAAACA
GTAA-GAGACTTCCTCATTAACAAAGGTAAAGATAAAGGAGGA-TGTTTTAAGTGCGGTA
AAAAG-GGACACTTTGCAAAAGATTGCCATGAAAACCAAAATAAAAA-TCCAGAAACAAA
AATTCCAGGCCTTTGCCCAAGGTGTAAAAGAGGAAGGCACTGGGCAAACGAATGTAAATC
TAAAACTGACAGTCAAGGAAATCCTTTATCCCCCAGGCAGGGAAACGGGATGAGGGGCCA
GCCCCAGGCCCCGAAACAAGCATATGGGGCAGTCAGCTTTGTTCCAGCCAGCAACAGCAA
TCCATTTCAAAACTTAGTAGAGCAA-CCCCAGGAAGTGCAGGACTGGACCTCAGTTCCAC
CTCCCACACAGTACTAACACCTGAAATGGGACCACAAACCTTAAATACCGGAATATATGG
ACC-TTTACCACCTAACACTTTTGGGCTACTCTTGGGAAGAAGTAGTGTCACCATGAGAG
GCTTACAAGTCCTCCCTGGAGTTATCGATAATGATTATGAAGGGGAAATTAAAATTATGG
---------CCAGAGCTATTGATAGTATTATTACTGTCCCTCAAGGGGTTAGAATAGCAC
AGTTAATTTTGCTACCCTTAGTTAAAACAGATAATAATATCCAACTCTCT-AATAGAAAT
ATAAAAGGTTTC-GGATCATCAC--AGATATATTGGGTGCAACCAATTACAAATCAAAAA
CCCTCTCTAACCCTATGGTTAGACGGGAAGGCATTTACTGGGCTAATAGACACAGGGGCT
GATGTAGCTATCATTAAACAGGAAGATTGGCCCTCTCGTTGGCCTACTACAGAGACTTTA
ACTCACTTAAGAGGAATTGGACAAAGCAGTAATCC-TAAACAAAGTTCTAAATACCTAAC
ATGGACAGATAAAGAAAACAATTCAGGCCTTATTAAGCCATTTGTCATCCCTTACCTACC
TGTTAACCTTTGGGGGCGAGATCTGCTCTCTCAAATGAAAATTATAATGTGTAGTCCAAA
TAATATAGTTACTGCACAAATGTTAACTCAAGGATACACCCCTGGTAAAGGTCTTGGAAA
AGGAGAAAACGGTATTTCACAGTCTATACTGGTTTCAGGACAACTTGATAAAAAGGGGTT
TGGAAATTTTTAGCTCAGGCCACTGACATACCTGCACCCCAAAGGTGCGCTGACCCCATT
ACTTGGAAGTCAGATGAGCCCGTTTGGGTTGATCAGTGGCCTTTACTCAATGATAAACTA
AGTGCTGCCCAACAGTTAGTGCAGGAACAACTGGTAGCAGGACATATTGTAGAAAGTAAC
TCTCCTTGGAACACACCTATTTTTGTTATTAAAAAGAAGTCTGGCAAATGGAGACTCTTA
CAAGATTTAAGAGCAGTAAATATCACTATGATCCTTATGGGTGCCTTACAACCAGGATTG
CCTTCACCAGTTGCGATTCCTCAAAAATATTTTAAAATCGTTATTGACCTTAAAGACTGC
TTTTTT-ACAATTCCCCTTCACCCTGCTGACCAAAAAAGATTTGCCTTTAGTCTTCCATC
TACAAATTTTAGACAACCAATGAAGCGCTATCAATGGAAAGTTTTACCTCAGGGTATGGC
CAATAGTCCTACCTTGTGTCAAAAATATGTAGCTGCTGCTATAGAGCCAGTCAGAAAAAC
ATGGACACAAATGTATATTATACATTATATGGATGATATTTTAATAGCAGGAGAAATTGG
CGAACAAGTCTTACAGTGCTTTGCCCAACTCAAACAGGAGTTAACAGCAGCCGGACTACA
AATAGCCCCAGAAAAAG---TACAATTACAAGATCCATACACCTATCTTGGTTTTCAAAT
TAATGG-ACCCAAAATCATTAATCAAAAGGCC-GTTATACGTCGTGATCATTTAAAAACT
TTAAATGATTTCCAAAAATTACTGGGAGACATAAATTGGCTTCGGCCATACTTAAAACTC
ACTACAGGA-GAGTTAAAACCTCTTTTCAATATATTAAAAGGAGACTCTAATCCAAAATC
CCCCAGGTCCATTACTAAAGAAGCATTAATAGCACTCCAACAGGTAGAGCATGCCATTGC
AACACAA---TTTG-TTA----------CCAGTATTGATTATTATCAGCCGTTAATATTC
ATTGTTTTTAACACAACAATAACCCCTACTGGCTTATTCTGGCAGAACAATCCCATTATG
TGGGTACACCTGCCC--TCCTCCCCTAAAAAGGTTTTGTTGCCTTATTATGATGCCATAG
CTGATCTAATTATCTTGGGAAGAGAAAACAGTAGAAAGTACTTTGGAATAGAACCCTCTA
CCATTATACAGCCCT-----------ACACTCAATCACACATCCATTGGCTGTTACAAAA
TACGGAAGCCTGGCCAATTGCTTGCGCTTCTTACACTGGCATAATTGACGACCATTACCC
ACCTAACAAACTCATTCAATTTTGCAAACTTCATGCGTTTGTGTTTCCCCATATTACCAG
TAAAGAACCTCTCAATGACGCATTACTAATTTTCACTGATGGATCTTCTACAGGACTCGC
CGCGTACACCTACAATAATGTAGTCGTTAAATTCCAGACCACTTATACATCAGCTCAGCT
AGTCGAATTGCAAGCTATAATTGCAGCATTATCAGCTTTTCCTTGTCAGCCACTTAACAT
TTACACAGACAGCGCCTACCTGGCTCATTCAATACCCCTCTTAGAGACCGTGCCTCAAAT
TAAACATATTTCAGACACAGCTAACCTATTTTTACAATGTCAACAACTTATTCAAAAAA-
GGACTACTCCCTTTTTTCTTGGGCATATCAGAGCACATTCA-GGATTACCGGGACCTTTA
ACTCAAGGTAACGCAACAGCCGACACGGCAACAAAAACCATAGCCACAGTCACTACAGAC
AATTTACAACAAGCA-CAAAAAGCACATGCCTTACATCATTTAAACGCCCAAACCTTAAG
ACTCATGTTTAAACTTACTAGAGAACAAGCTCGACAAATAGTTAAACAATGCGCCAACTG
CATAACGTGTTTACCTGTTCCCCATCTAGGAGTCAACCCCCGAGGACTCATCCCCAACGA
AATTTGGCAAATGGACGTTACTCACCACTTAGAATTCGGTCAACTAAAATATATCCATGT
ATGCATA--GACACCTATAGCGGATTCATTAATGCAACTCT-CCAAACAGGAGAGGCCAC
CAAACATGTCATAGCTCATTTATTACACTGCTTTTCTATTTTAGGAATACCCAAACAAAT
CAAAACAGATAATGGCCCTGGTTATATAGCCAAAACCTTTTTACAATTCTGCAATACCCT
ACAAATTAAACATACCACAGGCATTCCCTACAATCCCCAAGGACAAGGTACAGTAGAACG
AGCTCATCTGTCATTAAAAACTGTTATCACAAAATTAAAAGGGGGGAGCTGGTACCCCGT
GAAGGGTACCCCCAGAAACATACTCAATCATGCCCTGTTTATCCTTAATTTTTTAAATTT
GGACAGTCATGGAAAATCTGCTGCCGACCGTTTCTGGCATCCTGAATCTCAAAAACAGTT
TGCAATTGTAAAATGGAAAGATCCACTTGATAATTCATGGCATGGACCCGATCCAGTTTT
AATTTGGGGAAGAGGCTCAGTATGCATCTTCTCACAAAAAAA-TGATGCAGCCAGATGGC
TGCCTGAAAGATTGGTAAGACAAATAAATCATAACCATTGTCAGTCCAGGGAAGATAAAT
CTCCCTGAGAAGTTTCTTCCTTTTTGTTTTTCAGAAAATGAAGCCTAAAATGAGATTCCT
TTGGAAAATAATCGCTCTATATAGCATAGTGACAGTCTATGCAGGTTTTGGTGACCCTCG
TAAAGCAAGAGAATTAATACGAAAACGATACGGCCAGCCTTGTGACTGCAGCGGAGGACA
AGTATCTGAATCTCCGTCAGACAGAATCACCCAGGTGACTTGCTCGGGCAAGACAGCTTA
CCTAATGCCAAACCAGTTATGGAAATGTAAGTCTACCCCAAGAGACACCTCACC---TAG
CGGGCCGCTCCTAGAATGCCCTTGTAGCTCTTTCCAATCTTCTATGCATGGTTCTTGTTA
TACCTCCTATCAACAATGCAAATCAGGCAATAAGACATACTATACGGCCACGTTACTAAA
AACACAAACTGGAGGTACCAATGATGTACAAGTATTAGGATCCACTAATAAACTTGTACA
ATCTTCTTGTAACGGCCAAAAACGAAA-CCTGTTTGTTGGAGCACTACCGCTCCCATTCA
TATTTCTGATGGAGGAGGCCCATTAGATATTGCAAGAATTAAAACCGTCCAGAAAAAA--
TTAGAAGAGATTCATAAAGCTCTATATTCTGAACTTCAATATCACCCCTTAGCCCTGCCT
GAGCTTAGAGATAATTTTAGGCTCGATGCTCAAACTTTTGATATCCTCAGTGCTACTTAC
AATTTACTTCAAATGTCCAATACAAGCCTAGCCCACGATTGTTGGCTTTGTCTTAAAA-T
GGGCCCCCC-TATTCCTCTAGCTATACCTAACCTTTTGTTGTCCTATGTCAATTACTCAA
ATGAATGCTTGGTAAATAATTCCTGTCCTATTATTTCTCCCCTCTTAGTTCAACCGATGA
CGTTTTCTAATTCCTCTTGCCTCTTTTCGCTGTCATATAATAGCACTAAAGAAATTGATC
TAGGCTATGTTGTGTTTGACAACTGTACCTCCATAATCAATGCCACCAACCCTTTGTGTG
CTGTAAATGGCTCGGTTTTCGTCTGTGGAGACAACATGGCATATACTTATCTACCTACAA
ATTGGACAGGGCTTTGTGTTCTGGCCACTCTTCTCCCCGACATTGATATCATTCCTGGAG
AT--GAACCTATCCCCATCCCCGCTATTAAACATTTTATTTATAGACCGAAACGAGCCAT
ACAATTTATTCCCTTATTGGCTGGACTAGGAATCACCACTGCTTTTACAACAGGAGCCAC
AGGCCTAGGGGTCTCACTAACCCAATATACTAAATTATCCAACCAATTAATTTCAGATGT
ACAGACCTTATCCAGTACTATACAAGATTTACAAGACCAAGTAGACTCATTAGCTGAAGT
AGTTCTCCAAAATAGAAGAGGTCTAGATTTATTAACAGCAGAACAGGGAGGGATCTGTTT
GGCTTTACAGGAAAAGTGCTGTTTTTACGCCAACAAATCCGGAATCGTCAGGGATAAGAT
AAAGAC-TTTACAAGAAGAACTAGAAAAGCGCAGAAAGGGCCTGGCTGCCAA--------
TCCATTGTGGATGGGACTCGATGGACTTCTCCCCTATCTCCTGCCATTTCTTGGTCCTTT
ACTTACTCTTCTACTTTTCCTCACTCTCAGGCCTATAATCCTTAATAAGCTTATGGCATT
CGTCAGACAACAAATCGAGGCCTTCCAGGCCAAACCTATACAG-----GTCCATTATCAT
CACCTTGAGATGACTGAAAATGGTGAGTCTTATTTGCCTTAACAAGACCACCTCCCCTGT
GTGCTGAACTGGA-CAGTCAATGACGGG-TAA-GAGGACACTATCTC-CACCGGAGCCTA
AG-ACAGGAGGGCCGCCCC------------------ATGACGGGTCTAGAA-GGTGGGG
ATGAGTTGACCCAACCTAAGACAGGCACAGTTCCCGAGGGG-TTGTTT-CTT--ATCTTA
AAATAATAAAAA-GGGGGACCTGTCTGGAGCTGCGTGCCCCGGCCATAGCGAATAATAA-
---TGATTAAA----AACCCGAGCTCTATTCATTTCCACCTTACACCTCCTCCCTAGATT
TGTTTT-TTCCCC-------TGTAT-TAATACCTCAC-ACAAGATGGCGCTCTTCCTGCT
TCTTCTTCACCCATCTTTCCCGCGTGG----------------GCGAAAATTGTTA--CT
TTGTAGCGCAGGCGCCATCCCGCGCCCGGG-AAAGTTTCCAACTGACAGCGCAGGCGC--
-----------------------------AA-CATGA--CGTCTGACCAGAGAAACCA--
ATACCTA---CCTAGCCACACCCTCC-GCGATGAGATCATC-TCCGCC-TCTGGCCCAAC
CCCTTCCTCTCCAAGTGTATATAAGGCACTGCATTACCACC--ATTAAA-GGAGACTTGA
TCAGAGCACTGTCTT-GTCTCCATTTCTC-GTGTCTCTTGTTCCCC-AAATTCCCACTCC
CTCC--TCCAGGGCCTGCTTCG-ACGATCCCGCGGGCCGGGA
>ref|NC_044981.1| Papio anubis isolate 15944 chromosome 6, Panubis1.0-A
TGTCCGGAGCTGCGCGCCCCGGCCATAGCAAA-TAATAATTAATGATTAAA---CGCCCG
AGCTCTATTCCTTTCCACCTTCTACCTCCTCCCTAGATTTGTTGTTTCTCTTT------T
GTATCAATA-CCTCATAAAAGATGGTGCTCTTCCTGTTTTTTCTTCACCTGTTTTT-CCC
CTGCGC----------TGCAAAAATTGTTACTTTGTAGCGCAGGCACCATCCCGTGCCCG
GG-AAAATTACCAACTGACAGCGCAGGCGCAACA-TGACGTCCGACCAGAGAAACCAATA
CCTACCTAGCCACACCCTCTGCGATGAGATCATCTCCGCCTCTGACCCAACCCCTTCCCC
TCCAAGTGTATATAAGGCATTGCATTACCGCCATTAAACGAGACTTGATCAGAGCACTGT
CTTGTCTCCATTTCTCGTGTCTCTTGTCCCCC--AATTTCCCACTCCCTCCTCCAGGGCC
TGCTTCGACGATCCCGCGGGCCGGGATACGTGGCGCC-CAAC-TGGGGCCTGGAAACGAG
GGACTCCGTGAGGAAGAGGACGCCAAAGGACGGTCGACCGCTAACCCAGACAAAAGGAGT
AAAACTCTTCCGATCACCGCGGGAACCTGCC----GCGTCTGAATCGAAGGTAAGTGGCG
CATCCGAAATGGGACAAGAATTAAGTCAGCATCAGATCTATGTAGGACAATTAAAAGAGG
CTTTAAAGATACGAGGAGTAAAGGTTAAAGGTAATGATTTGTTTAAATTTTTT-GATTTT
GTAAAAGACACTTGCCCTTGGTTCCCACAGGAAGGAACTATTGATATTAAAAGATGG-CG
TAGAGTAGGGGATTGTTTTCAGGACTATTATAATACTTTTGGGCCAGAAAAAATTCCTGT
GACCGCCTTCTCTCATTGGAACCTCATTAGAGATTTAATAGATAAGAAGGAGGCCGATCC
GCAAGTTATGGCTGCGGTCGCTCAAACAGAGCATATTTTAAAGGTCAGCTCCCGCTCTAA
CCTTACAAAGCCTCCGCAAGATACGGAGGAGGATCTCATTTCCCTCGAAAGTGATCATGA
GGAAATTAAGTCTCCTTCTGTAACAGATAAAGAAATGCCACACGAAAACAAACC---AAA
AAAATACCCAATTTTGCAGATGCTTCAAAAAGAGGAGGAAATTAATAAGCCTAATCAATC
AGACATAAATTGGGATGATTTAGAGGAAGAGGCAGCTAAATATCACAACCCTGATCTGCC
TCCCTTTACTTCATACCCGCCCCCATATAATAAGACATATAATGAGGCTTCTGCACCCAT
TGTTATGGCAGCAATAGATCCCAAAGAAGAATTAAAACAAAAAA-TTGCTCAACTAGAAG
AGCAAATTAAACTTGAAGAGTTACATCAATCATTGATAATTAGGCTCCAAAAGCTAAAAA
CAGGAAATGAAAAAATACCCAACTCAGACGCTATGGAGGGTTCCTTGCGCCCACCTCAGC
GGCCTGGACAACATGTTCCAAGAGGGGGGTTGGTTGCTAGCCGACATAGAGAAGACTCCT
CCCCCAAAGACGTTTTTCCGGTCACTGAAACCATAGATGAACAGGGACAGGCTTGGAGAC
ATCATACTGGGTTTGACTTTACTATTATAAAAGAGTTAAAGACTGCTGCCTCTCAGTATG
GGGCTACTGCTCCATATACTCTTGCTATAGTAGAATCTGTAGCCGATAATTGGCTCACTC
CTACAGACTGGAATACCTTAGTTAGGGCAGTTCTTTCTGGGGGAGACCACTTAATTTGGA
AGTCAGAGTTCTTTGAAAATTGTAGAGATACAGCTAAAAGAAATCAACAGGCAGGAAACG
GTTGGGATTTTGATATGTTAACTGGTTCAGGTAATTATGCAGACACTCGGGCCCAAATGC
AATATGATCCTGGATTGTTCTCACAAATCCAGGCTGCTGCTACAAAAGCCTGGAGAAAAC
TTCCCGTTAAAGGAGATCCAGGGGCCTCACTCACGGCAGTTAAACAAGGACCCG-ATGAG
CCATTTTCAGACTTTGTGCATAGACTTATGACCACGGCAGGTAGAATTTTTGGAAATGCA
GAAACGGGTGTAGATTATGTTAAACAGTTAGCTTATGAAAACGCTAACCCCGCCTGCCAA
GCGGCAATCAGACCTTATCGAAAGAAAACAGATTTAACAGGATACATTCGCCTTTGTTCA
GATATTGGGCCCTCATATCAACAAGGCCTAGCAATGGCCGCCGCTTTTAGCGGCCAAACA
GTAA-GAGACTTCCTCATTAACAAAGGTAAAGATAAAGGGGGA-TGTTTTAGGTGCGGTA
AAAGG-GGACACTTTGCAAAAGATTGCCATGAAAACCAAAATAAAAA-TCCAGAAGCAAA
AATCCCAGGCCTTTGCCCAAGGTGTAAAAGAGGAAGGCACTGGGCAAACGAATGTAAATC
TAAAACTGACAGTCAAGGAAATCCTTTATCTCCCAGGCAGGGAAACGGGATGAGGGGCCA
GCCCCAGGCCCCGAAACAAGCATATGGGGCAGTCAGCTTTGTTCCAGCCAGCAACAGCAA
TCCATTTCAAAGCTTAGTAGAGCAA-CCCCAGGAAGTGCAGGACTGGACCTCAGTTCCAC
CTCCCACACAGTACTAACACCTGAAATGGGACCACAAACCTTAAATACTGGAATATATGG
ACC-CTTACCACCTAACACTTTTGGGCTACTTTTAGGAAGAAGTAGTGTCACCATGAGAG
GCTTACAAGTCCTCCCTGGAGTTATCGATAATGATTATGAAGGGGAAATTAAAATCATGG
---------CCAGAGCTATTAACAACATTATTACTGTCCCTCAAGGAGTTAGAATAGCTC
AGTTAATCCTGCTACCTTTGGTTAAAACAGATAATAATATCCAACACTCT-AATAGAAAT
ATAAAAGGTTTC-GGATCATCAG--AGATATATTCGGTGCAACCAACTACAAATCAAAAA
CCCTCTCTAACCTTATGGTTAGACGGGAAGGCATTCACTGGGCTAATAGACACAGGGGCT
GATGTAACTATCATTAAACAGGAAGATTGGCCCTCTCATTGGCCTACTACAGAGACTTTA
ACTCACTTGAGAGGAATTGGACAAAGCAGTAATCC-TAAACAAAGTTCTAAATACCTAAC
ATGGACAGATAAAGAAAACAATTCAGGCCTTATTAAGCCATTTGTCATCCCTTACCTACC
TGTTAACCTTTGGGGGTGAGATCTGCTCTCTCAAATGAAAATTATAATGTGTAGTCCAAA
TGATATAGTTACTGCACAAATGTTAACTCAAGGATACACCCCTGGTAAAGGTCTTGGAAA
AGGAGAAAACGGTATTCCACAGCCTATACTGGTTTCAGGACAACTTGATAAAAAGGGGTT
TGGAAATTTTTAGCTCAGGTCACTGACATACCTGCACCCCAAAGGTGCGCTGACCCCATT
ACTTGGAAGTCAGATGAGCCCGTTTGGGTTGATCAGTGGCCTTTACTCAATGATAAATTA
AGTGCCGCCCAACAGTTAGTGCAGGAACAACTGGAGGCAGGACATATTGTAGAAAGTAAT
TCTCCTTGGAATACACCTATTTTTGTTATTAAAAAGAAGTCTGGTAAATGGAGACTCTTA
CAAGATTTAAGAGCAGTAAATATCACTATGGTCCTCATGGGTGCCTTACAACCAGGATTG
CCTTCACCAGTTGCGATTCCTCAAAAATATTTTAAAATCATTATTGACCTTAAAGACTGC
TTTTTT-ACAATTCCCCTTCACCCTGCTGACCAAAAAAGATTTGCCTTTAGTCTTCCATC
TACAAATTTTAGACAACCAATGAAGCGCTATCAATGGAAAGTTTTACCTCAGGGTATGGC
CAATAGTCCTACCTTGTGTCAAAAATATGTAGCTGCTGCTATAGAGCCAGTCAGAAAAAC
ATGGACACAAATGTATATTATACATTATATGGATGATATTTTAATAGCAGGAGAAATTGG
CGAACAAGTCTTACAGTGTTTTGCCCAACTCAAACAAGAGTTAACAGCAGCCGGACTACA
AATAGCCCCAGAAAAGG---TACAATTACAAGATCCATACACCTATCTTGGTTTCCAAAT
TAATGG-ACCCAAAATCATTAATCAAAAGGCC-GTTATACGTCGTGATCATTTAAAAACT
TTAAATGATTTCCAAAAATTACTGGGAGACATAAATTGGCTTTGGCCGTATTTAAAGCTC
ACTACAGGA-GAGTTAAAACCTCTTTTCGATATATTAAAAGGAGACTCTAATCCAAAATC
TCCCAGGTCCATTACCAAAGAAGCATTAATAGCACTCCAACAGGTAGAGCATGCCATTGC
AACACAA---TTTG-TTA----------CCAGTATTGATTATTCTCAGCCATTAATATTC
ATTATTTTTAGCACAACAATAACCCCTACTGGCTTATTCTGGCAGAACAATCCCATTATG
TGGGTACACCTGCCC--TCCTCCCCTAAAAAGGTTTTGTTGCCTTATTATGATGCAATAG
CTGATCTAATTATCTTGGGAAGAGAAAACAGTAGAAAATACTTTGGAATAGAACCCTCTA
CCATTATACAGCCCT-----------ACACTCAATCACACATTCATTGGCTGTTACAAAA
TACGGAAGCCTGGCCAATTGCTTGCGCTTCTTACACTGGCACAATTGACAACCATTACCC
ACCTAACAAACTCATTCAATTTTGCAAACTTCATGCGTTTGTGTTTCCCCATATTACCAG
TAAAGAACCTCTCAATGACGCATTACTAATTTTCACTGATGGATCTTCCACAGGGCTTGC
CGCTTACACCTACAATGATGTAATCGTTAAATTCCAGACCACTTATACATCAGCTCAGCT
GGTCGAATTGCAAGCTATAATTGCAGCATTATCAGCTTTTCCTTGTCAGCCACTTAACAT
TTACACAGACAGCGCCTACCTGGCTCATTCAATACCCCTCTTAGAGACCGTGCCTCAAAT
TAAACATATTTCAGACACAGCTAACTTATTTTTACAATGTCAACAACTTATTCAAAAAA-
GGACTACTCCCTTTTTTCTTGGGCATATCAGAGCACATTCA-GGATTACCGGGACCTTTA
ACACAAGGTAACGCAACAGCCGACACGGCAACAAAAACCATAGCCACAGTCACTACAGAC
AATTTGCAACAAGCA-CAAAAAGCACATGCCTTACATCATTTAAACGCCCAAACCTTAAG
ACTTATGTTTAAACTTACTAGAGAACAAGCTCGACAAATAGTTAAACAATGCGCCAACTG
CATAACGTATTTACCTGTTCCTCATTTAGGAGTTAACCCCCGAGGACTCATCCCCAACGA
AATTTGGCAAATGGACGTTACTCACCACTCAGAATTCGGTCAATTAAAATATATCCATGT
ATGCATA--GACACCTATAGTGGATTCATTATTGCAACTCT-CCAAACAGGAGAGGCCAC
CAAACATGTCATAGCTCATTTATTACACTGCTTTTCTATCTTAGGAATACCCAAACAAAT
CAAAACAGATAATGGCCCTGGTTATATAGCCAAAGCCTTTTTACAATTCTGTAATACCCT
ACAAATTAAACATACCACAGGCATTCCCTACAATCCCCAAGGACAAGGTATAGTAGAAAG
AGCCCATCTGTCATTAAAAACTGTTATCACAAAATTAAAAGGGGGGAGCTGGTACCCCGT
GAAGGGTACCCCCAGAAACATACTCAATCATGCCCTGTTTATCCTTAATTTTTTAAATTT
GGACAGTCATGGAAAATCGGCTGCCGACCGTTTCTGGCATCCTGAATCTCAAAAACAGTT
CGCAATGGTAAAATGGAAAGATCCACTTGATAATTCATGGCATGGCCCCGATCCAGTTTT
AATTTGGGGAAGAGGCTCAGTATGCATCTTCTCGCAAAAAAA-TGATGCAGCCAGATGGC
TGCCTGAAAGATTGGTAAGACAAATAAATCATAACCATTGTCAGTCCAGGGAAGATAAAT
CTCCCTGAGAAGTTTCTTCCTTTTTGTTTTTCAGAAAATGAAGCCTAAAATGAGATTCCT
TTGGAAAATAATCGCTCTATATAGCATAGTGACAGTCTATGCAGGTTTTGGTGACCCTCG
TAAAGCGAGAGAATTAATACGAAAACAATACGGCCAGCCTTGTGACTGCAGCGGAGGACA
AATATCTGAACCTCCGTCAGACAGAATCACCCAGGTGACTTGCTCGGGCAAGACAGCTTA
CCTAATGCCAAACCAGTTATGGAAATGTAAGTCTACCCCAAGAGACACCTCACC---TAG
CGGGCCGCTCCTAGAATGCCCTTGTAGCTCTTTTCAATCTTCTATACATAGTTCCTGTTA
TACCTCCTATCAACAATGCAAATCAGGCAATAAGACATACTATACGGCCACGTTACTAAA
AACACAAACTGGAGGTACCAATGACGTACAAGTATTAGGATCCACTAATAAACTTGTACA
ATCTCCTTGTAACGGCCAAAAAGGAAAGCCTGTTTGTTGGAGCACTACCGCTCCCATTCA
CATTTCTGATGGAGGAGGCCCATTAGATACTGCAAGAATTAAAACCGTCCAAAAAAAA--
TTAGAAAAGATTCATAAAGCTCTATATCCTGAACTTCAATATCACCCCTTAGCCCTGCCT
GAGATTAGAGATAATTTTAGGCTCGATGCTCAAACTTTTGATATCCTCAATGCTACTTAC
AATTTACTTC-AATTTCCAATACAAGCCTAGCCCACGATTGTTGGCTTTGTCTTAAAA-T
GGGCCCCCC-TATTCCTCTAGCTATACCTAACCTTTTGTCGTCCTATGTCAATTACTCAA
ATGAATCCTTGGTAAATAATTCCTGTCCTATTATTTCTCCCCTCTTAGTTCAACCGATGA
CGTTTTCTAATTCCTCTTGCCTCTTTTCACCATCATATAATAACACGAAAGAAATTGATC
TAGGCTATGTTGTGTTTGACAACTGTACCTCCATAATCAATGCCACTAACCCTTTGTGTG
CTGTAAATGGCTCGGTTTTCGTCTGTGGAAACAACATGGCATATACTTATCTACCTACAA
ATTGGACAGGGCTTTGTGTTCTGGCCACTCTTCTCCCCGACATTGATATCATCCCTGGAG
AT--GAACCTATCCCCATCCCTGCCATCGAACATTTTATTTATAGACCAAAACGAGCCAT
ACAATTTATTCCCTTGTTGGCCGGACTAGGAATCACCACTGCTTTTACTACAGGAGCCAC
AGGCCTAGGAGTCTCACTAACCCAATATACCAAATTATCCAATCAATTAATTTCAGATGT
ACAGACCTTATCCAGTACTATACAAGATTTACAAGATCAAGTAGATTCATTAGCAGAAGT
AGTTCTCCAAAATAGAAGAGGTCTAGATTTGCTAACGGCAGAACAGGGAGGGATCTGTTT
GGCTTTACAGGAAAAGTGCTGTTTTTACGCCAACAAATCCGGAATCGTCAGAGATAAGAT
AAAAAC-GTTACAAGAAGAACTAGAAAAGCGCAGAAAAGGCCTGGCCGCCAA--------
TCCCTTGTGGACTGGACTCGATGGACTTCTCCCCTATCTCCTGCCATTCCTTGGTCCTTT
ACTTACTCTTCTACTCTTTCTCACTCTCGGGCCTATAATCCTTAATAAGCTTATGGCGTT
TGTTAGACAACAAATCGAGGCCTTCCAGGCCAAGCCTATACAG-----GTCCATTATCAT
CGCCTTGAGATGACGGAAAATGGTGAGTCTTATTTACCTTAATAAGACCACCTCCCCTGT
GTGCTGAACTGGA-CAGTCAATGACGGG-TAA-GAGGACACTATCCC-CATCGGAGCCTA
AG-ACAGGAGGGCCGCCCC------------------ATGACGGGCCTAGAA-GATGGGG
ATGAGATGACCCAACCTAAGACAGGCGCAGTTCCCGAGGGG-TCATTT-CTT--ATCATA
AAATAATAAAAA-GGGGGACCTGTCCGGAGCTGCGCGCCCCGGCCATAGCAAATAATAA-
---TGATTAAA----CGCCCGAGCTCTATTCCTTTCCACCTTCTACCTCCTCCCTAGATT
TGTTGTTTCTCTTT------TGTAT-CAATACCTCAT-AAAAGATGGCGCTCTTCCTGTT
TTTTCTTCACCTGTTTTTCCCCC-CCGG---------------GCGAAAATTGTTA--CT
TTGTAGCGCAGGCACCATCCTGCGCCCGGG-AAAATTACCAACAGACAGCGCAGGCGC--
-----------------------------AA-CATGA--CGTCCGACCAGAGAAACCA--
ATACCTA---CCTAGCCACACCCTCC-ACGATGAGATCATC-TCCGCC-TCTGGCCCAAC
CCCTTCCCCTCCAAGTGTATATAAGGCATTGCATTACCGCC--ATTAAA-CGAGACTTGA
TCAGAGCACTGTCTT-GTCTCCATTTCTC-GTGTCTCTTGTCCCCC-AAATTCCCACTCC
CTCC--TCCAGGGCCTGCTTTG-ACGATCCCGCGGGCCGGGA
>ref|NC_044981.1| Papio anubis isolate 15944 chromosome 6, Panubis1.0-B
TGTCCGGAGCTGCGCGCCCCGGCCATAGCAAA-TAATAATTAATGATTAAA---CGCCCG
AGCTCTATTCCTTTCCACCTTCTACCTCCTCCCTAGATTTGTTGTTTCTCTTT------T
GTATCAATA-CCTCATAAAAGATGGTGCTCTTCCTGTTTTTTCTTCACCTGTTTTT-CCC
CTGCGC----------TGCAAAAATTGTTACTTTGTAGCGCAGGCACCATCCCGTGCCCG
GG-AAAATTACCAACTGACAGCGCAGGCGCAACA-TGACGTCCGACCAGAGAAACCAATA
CCTACCTAGCCACACCCTCTGCGATGAGATCATCTCCGCCTCTGACCCAACCCCTTCCCC
TCCAAGTGTATATAAGGCATTGCATTACCGCCATTAAACGAGACTTGATCAGAGCACTGT
CTTGTCTCCATTTCTCGTGTCTCTTGTCCCCC--AAATTCCCACTCCCTCCTCCAGGGCC
TGCTTCGACGATCCCGCGGGCCGGGATACGTGGCGCC-CAAC-TGGGGCCTGGAAACGAG
GGACTCCGTGAGGAAGAGGACGCCAAAGGACGGTCGACCGCTAACCCAGACAAAAGGAGT
AAAACTCTTCCGATCACCGCGGGAACCTGCC----GCGTCTGAATCGAAGGTAAGTGGCG
CATCCGAAATGGGACAAGAATTAAGTCAGCATCAGATCTATGTAGGACAATTAAAAGAGG
CTTTAAAGATACGAGGAGTAAAGGTTAAAGGTAATGATTTGTTTAAATTTTTT-GATTTT
GTAAAAGACACTTGCCCTTGGTTCCCACAGGAAGGAACTATTGATATTAAAAGATGG-CG
TAGAGTAGGGGATTGTTTTCAGGACTATTATAATACTTTTGGGCCAGAAAAAATTCCTGT
GACCGCCTTCTCTCATTGGAACCTCATTAGAGATTTAATAGATAAGAAGGAGGCCGATCC
GCAAGTTATGGCTGCGGTCGCTCAAACAGAGCATATTTTAAAGGTCAGCTCCCGCTCTAA
CCTTACAAAGCCTCCGCAAGATACGGAGGAGGATCTCATTTCCCTCGAAAGTGATCATGA
GGAAATTAAGTCTCCTTCTGTAACAGATAAAGAAATGCCACACAAAAACAAACC---AAA
AAAATACCCAATTTTGCAGATGCTTCAAAAAGAGGAGGAAATTAATAAGCCTAATCAATC
AGACATAAATTGGGATGATTTAGAGGAAGAGGCAGCTAAATATCACAACCCTGATCTGCC
TCCCTTTACTTCATACCCGCCCCCATATAATAAGACATATAATGAGGCTTCTGCACCCAT
TGTTATGGCAGCAATAGATCCCAAAGAAGAATTAAAACAAAAAA-TTGCTCAACTAGAAG
AGCAAATTAAACTTGAAGAGTTACATCAATCATTGATAATTAGGCTCCAAAAGCTAAAAA
CAGGAAATGAAAAAATACCCAACTCAGACGCTATGGAGGGTTCCTTGCGCCCACCTCAGC
GGCCTGGACAACATGTTCCAAGAGGGGGGTTGGTTGCTAGCCGACATAGAGAAGACTCCT
CCCCCAAAGACGTTTTTCCGGTCACTGAAACCATAGATGAACAGGGACAGGCTTGGAGAC
ATCATACTGGGTTTGACTTTACTATTATAAAAGAGTTAAAGACTGCTGCCTCTCAGTATG
GGGCTACTGCTCCATATACTCTTGCTATAGTAGAATCTGTAGCCGATAATTGGCTCACTC
CTACAGACTGGAATACCTTAGTTAGGGCAGTTCTTTCTGGGGGAGACCACTTAATTTGGA
AGTCAGAGTTCTTTGAAAATTGTAGAGATACAGCTAAAAGAAATCAACAGGCAGGAAACG
GTTGGGATTTTGATATGTTAACTGGTTCAGGTAATTATGCAGACACTCGGGCCCAAATGC
AATATGATCCTGGATTGTTCTCACAAATCCAGGCTGCTGCTACAAAAGCCTGGAGAAAAC
TTCCCGTTAAAGGAGATCCAGGGGCCTCACTCACGGCAGTTAAACAAGGACCCG-ATGAG
CCATTTTCAGACTTTGTGCATAGACTTATGACCACGGCAGGTAGAATTTTTGGAAATGCA
GAAACGGGTGTAGATTATGTTAAACAGTTAGCTTATGAAAACGCTAACCCCGCCTGCCAA
GCGGCAATCAGACCTTATCGAAAGAAAACAGATTTAACAGGATACATTCGCCTTTGTTCA
GATATTGGGCCCTCATATCAACAAGGCCTAGCAATGGCCGCCGCTTTTAGCGGCCAAACA
GTAA-GAGACTTCCTCATTAACAAAGGTAAAGATAAAGGGGGA-TGTTTTAGGTGCGGTA
AAAGG-GGACACTTTGCAAAAGATTGCCATGAAAACCAAAATAAAAA-TCCAGAAGCAAA
AATCCCAGGCCTTTGCCCAAGGTGTAAAAGAGGAAGGCACTGGGCAAACGAATGTAAATC
TAAAACTGACAGTCAAGGAAATCCTTTATCTCCCAGGCAGGGAAACGGGATGAGGGGCCA
GCCCCAGGCCCCGAAACAAGCATATGGGGCAGTCAGCTTTGTTCCAGCCAGCAACAGCAA
TCCATTTCAAAGCTTAGTAGAGCAA-CCCCAGGAAGTGCAGGACTGGACCTCAGTTCCAC
CTCCCACACAGTACTAACACCTGAAATGGGACCACAAACCTTAAATACTGGAATATATGG
ACC-CTTACCACCTAACACTTTTGGGCTACTTTTAGGAAGAAGTAGTGTCACCATGAGAG
GCTTACAAGTCCTCCCTGGAGTTATCGATAATGATTATGAAGGGGAAATTAAAATCATGG
---------CCAGAGCTATTAACAACATTATTACTGTCCCTCAAGGAGTTAGAATAGCTC
AGTTAATCCTGCTACCTTTGGTTAAAACAGATAATAATATCCAACACTCT-AATAGAAAT
ATAAAAGGTTTC-GGATCATCAG--AGATATATTCGGTGCAACCAACTACAAATCAAAAA
CCCTCTCTAACCTTATGGTTAGACGGGAAGGCATTCACTGGGCTAATAGACACAGGGACT
GATGTAACTATCATTAAACAGGAAGATTGGCCCTCTCATTGGCCTACTACAGAGACTTTA
ACTCAGTTGAGAGGAATTGGACAAAGCAGTAATCC-TAAACAAAGTTCTAAATACCTAAC
ATGGACAGATAAAGAAAACAATTCAGGCCTTATTAAGCCATTTGTCATCCCTTACCTACC
TGTTAACCTTTGGGGGCGAGATCTGCTCTCTCAAATGAAAATTATAATGTGTAGTCCAAA
TGATATAGTTACTGCACAAATGTTAACTCAAGGATACACCCCTGGTAAAGGTCTTGGAAA
AGGAGAAAACGGTATTCCACAGCCTATACTGGTTTCAGGACAACTTGATAAAAAGGGGTT
TGGAAATTTTTAGCTCAGGTCACTGACATACCTGCACCCTAAAGGTGCGCTGACCCCATT
ACTTGGAAGTCAGATGAGCCCGTTTGGGTTGATCAGTGGCCTTTACTCAATGATAAATTA
AGTGCCGCCCAACAGTTAGTGCAGGAACAACTGGAGGCAGGACATATTGTAGAAAGTAAT
TCTCCTTGGAATACACCTATTTTTGTTATTAAAAAGAAGTCTGGTAAATGGAGACTCTTA
CAAGATTTAAGAGCAGTAAATATCACTATGGTCCTCATGGGTGCCTTACAACCAGGATTG
CCTTCACCAGTTGCGATTCCTCAAAAATATTTTAAAATCATTATTGACCTTAAAGACTGC
TTTTTT-ACAATTCCCCTTCACCCTGCTGACCAAAAAAGATTTGCCTTTAGTCTTCCATC
TACAAATTTTAGACAACCAATGAAGCGCTATCAATGGAAAGTCTTACCTCAGGGTATGGC
CAATAGTCCTACCTTGTGTCAAAAATATGTAGCTGCTGCTATAGAGCCAGTCAGAAAAAC
ATGGACACAAATGTATATTATACATTATATGGATGATATTTTAATAGCAGGAGAAATTGG
CGAACAAGTCTTACAGTGTTTTGCCCAACTCAAACAAGAGTTAACAGCAGCCGGACTACA
AATAGCCCCAGAAAAGG---TACAATTACAAGATCCATACACCTATCTTGGTTTCCAAAT
TAATGG-ACCCAAAATCATTAATCAAAAGGCC-GTTATACGTCGTGATCATTTAAAAACT
TTAAATGATTTCCAAAAATTACTGGGAGACATAAATTGGCTTTGGCCGTATTTAAAGCTC
ACTACAGGA-GAGTTAAAACCTCTTTTTGATATATTAAAAGGAGACTCTAATCCAAAATC
TCCCAGGTCCATTACCAAAGAAGCATTAATAGCACTCCAACAGGTAGAGCATGCCATTGC
AACACAA---TTTG-TTA----------CCAGTATTGATTATTCTCAGCCATTAATATTC
ATTATTTTTAGCACAACAATAACCCCTACTGGCTTATTCTGGCAGAACAATCCCATTATG
TGGGTACACCTGCCC--TCCTCCCCTAAAAAGGTTTTGTTGCCTTATTATGATGCAATAG
CTGATCTAATTATCTTGGGAAGAGAAAACAGTAGAAAATACTTTGGAATAGAACCCTCTA
CCATTATACAGCCCT-----------ACACTCAATCACACATTCATTGGCTGTTACAAAA
TACGGAAGCCTGGCCAATTGCTTGCGCTTCTTACACTGGCACAATTGACAACCATTACCG
ACCTAACAAACTCATTCAATTTTGCAAACTTCATGCGTTTGTGTTTCCCCATATTACCAG
TAAAGAACCTCTCAATGACACATTACTAATTTTCACTGATGGATCTTCCACAGGGCTTGC
CGCTTACACCTACAATGATGTAATCGTTAAATTCCAGACCACTTATACATCAGCTCAGCT
GGTCGAATTGCAAGCTATAATTGCAGCATTATCAGCTTTTCCTTGTCAGCCACTTAACAT
TTACACAGACAGCGCCTACCTGGCTCATTCAATACCCCTCTTAGAGACCGTGCCTCAAAT
TAAACATATTTCAGACACAGCTAACTTATTTTTACAATGTCAACAACTTATTCAAAAAA-
GGACTACTCCCTTTTTTCTTGGGCATATCAGAGCACATTCA-GGATTACCGGGACCTTTA
ACACAAGGTAACGCAACAGCCGACACGGCAACAAAAACCATAGCCACAGTCACTACAGAC
AATTTGCAACAAGCA-CAAAAAGCACATGCCTTACATCATTTAAACGCCCAAACCTTAAG
ACTTATGTTTAAACTTACTAGAGAACAAGCTCGACAAATAGTTAAACAATGCGCCAACTG
CATAACGTATTTACCTGTTCCTCATTTAGGAGTTAACCCCCGAGGACTCATCCCCAACGA
AATTTGGCAAATGGACGTTACTCACCACTCAGAATTCGGTCAATTAAAATATATCCATGT
ATGCATA--GACACCTATAGTGGATTCATTATTGCAACTCT-CCAAACAGGAGAGGCCAC
CAAACATGTCATAGCTCATTTATTACACTGCTTTTCTATCTTAGGAATACCCAAACAAAT
CAAAACAGATAATGGCCCTGGTTATATAGCCAAAGCCTTTTTACAATTCTGTAATACCCT
ACAAATTAAACATACCACAGGCATTCCCTACAATCCCCAAGGACAAGGTATAGTAGAAAG
AGCCCATCTGTCATTAAAAACTGTTATCACAAAATTAAAAGGGGGGAGCTGGTACCCCGT
GAAGGGTACCCCCAGAAACATACTCAATCATGCCCTGTTTATCCTTAATTTTTTAAATTT
GGACAGTCATGGAAAATCGGCTGCCGACCGTTTCTGGCATCCTGAATCTCAAAAACAGTT
CGCAATGGTAAAATGGAAAGATCCACTTGATAATTCATGGCATGGCCCCGATCCAGTTTT
AATTTGGGGAAGAGGCTCAGTATGCATCTTCTCGCAAAAAAA-TGATGCAGCCAGATGGC
TGCCTGAAAGATTGGTAAGACAAATAAATCATAACCATTGTCAGTCCAGGGAAGATAAAT
CTCCCTGAGAAGTTTCTTCCTTTTTGTTTTTCAGAAAATGAAGCCTAAAATGAGATTCCT
TTGGAAAATAATCGCTCTATATAGCATAGTGACAGTCTATGCAGGTTTTGGTGACCCTCG
TAAAGCGAGAGAATTAATACGAAAACAATACGGCCAGCCTTGTGACTGCAGCGGAGGACA
AATATCTGAACCTCCGTCAGACAGAATCACCCAGGTGACTTGCTCGGGCAAGACAGCTTA
CCTAATGCCAAACCAGTTATGGAAATGTAAGTCTACCCCAAGAGACACCTCACC---TAG
CGGGCCGCTCCTAGAATGCCCTTGTAGCTCTTTTCAATCTTCTATACATAGTTCCTGTTA
TACCTCCTATCAACAATGCAAATCAGGCAATAAGACATACTATACGGCCACGTTACTAAA
AACACAAACTGGAGGTACCAATGACGTACAAGTATTAGGATCCACTAATAAACTTGTACA
ATCTCCTTGTAACGGCCAAAAAGGAAAGCCTGTTTGTTGGAGCACTACCGCTCCCATTCA
CATTTCTGATGGAGGAGGCCCATTAGATACTGCAAGAATTAAAACCGTCCAAAAAAAA--
TTAGAAAAGATTCATAAAGCTCTATATCCTGAACTTCAATATCACCCCTTAGCCCTGCCT
GAGATTAGAGATAATTTTAGGCTCGATGCTCAAACTTTTGATATCCTCAATGCTACTTAC
AATTTACTTC-AATTTCCAATACAAGCCTAGCCCACGATTGTTGGCTTTGTCTTAAAA-T
GGGCCCCCC-TATTCCTCTAGCTATACCTAACCTTTTGTCGTCCTATGTCAATTACTCAA
ATGAATCCTTGGTAAGTAATTCCTGTCCTATTATTTCTCCCCTCTTAGTTCAACCGATGA
CGTTTTCTAATTCCTCTTGCCTCTTTTCACCATCATATAATAACACGAAAGAAATTGATC
TAGGCTATGTTGTGTTTGACAACTGTACCTCCATAATCAATGCCACTAACCCTTTGTGTG
CTGTAAATGGCTCGGTTTTCGTCTGTGGAAACAACATGGCATATACTTATCTACCTACAA
ATTGGACAGGGCTTTGTGTTCTGGCCACTCTTCTCCCCGACATTGATATCATCCCTGGAG
AT--GAACCTATCCCCATCCCTGCCATCGAACATTTTATTTATAGACCAAAACGAGCCAT
ACAATTTATTCCCTTGTTGGCCGGACTAGGAATCACCACTGCTTTTACTACAGGAGCCAC
AGGCCTAGGAGTCTCACTAACCCAATATACCAAATTATCCAATCAATTAATTTCAGATGT
ACAGACCTTATCCAGTACTATACAAGATTTACAAGATCAAGTAGATTCATTAGCAGAAGT
AGTTCTCCAAAATAGAAGAGGTCTAGATTTGCTAACGGCAGAACAGGGAGGGATCTGTTT
GGCTTTACAGGAAAAGTGCTGTTTTTACGCCAACAAATCCGGAATCGTCAGAGATAAGAT
AAAAAC-GTTACAAGAAGAACTAGAAAAGCGCAGAAAAGGCCTGGCCGCCAA--------
TCCCTTGTGGACTGGACTCGATGGACTTCTCCCCTATCTCCTGCCATTCCTTGGTCCTTT
ACTTACTCTTCTACTCTTTCTCACTCTCGGGCCTATAATCCTTAATAAGCTTATGGCGTT
TGTTAGACAACAAATCGAGGCCTTCCAGGCCAAGCCTATACAG-----GTCCATTATCAT
CGCCTTGAGATGACGGAAAATGGTGAGTCTTATTTACCTTAATAAGACCACCTCCCCTGT
GTGCTGAACTGGA-CAGTCAATGACGGG-TAA-GAGGACACTATCCC-CATCGGAGCCTA
AG-GCAGGAGGGCCGCCCC------------------ATGACGGGCCTAGAA-GATGGGG
ATGAGATGACCCAACCTAAGACAGGCGCAGTTCCCGAGGGG-TCATTT-CTT--ATCATA
AAATAATAAAAA-GGGGGACCTGTCCGGAGCTGCGCGCCCCGGCCATAGCAAATAATAA-
---TGATTAAA----CGCCCGAGCTCTATTCCTTTCCACCTTCTACCTCCTCCCTAGATT
TGTTGTTTCTCTTT------TGTAT-CAATACCTCAT-AAAAGATGGCGCTCTTCCTGTT
TTGTCTTCACCTGTTTTTCCCCCGCGCC---------------ACAAAAATTGTTA--CT
TTGTAGCGCAGGCACCATCCTGCGACCGGG-AAAATTACCAACTGACAGCGCAGGCGC--
-----------------------------AA-CATGA--CGTCCGACCAGAGAAACCA--
ATACCTA---CCTAGCCACACCCTCC-AAGATGAGATCATC-TCCGCC-TCTGGCCCAAC
CCCTTCCCCTCCAAGTGTATATAAGGCACTGCATTACTGCC--ATTAAA-CGAGACTTGA
TCAGAGCACTGTCTT-GTCTCCATTTCTC-GTGTCTCTTGTTCCCC-AAATTCCCACTCC
CTCC--TCCAGGGCCTGCTTCG-ACGATCCCGCGGGCCGGGA
>ref|NW_022164029.1| Papio anubis isolate 15944 unplaced genomic scaffold, Panubis1.0 scaffold387
TGTCCGGAGCTGCGCGCCCCGGCCATAGCAAA-TAATAATTAATGATTAAA---CGCCCG
AGCTCTATTCCTTTCCACCTTCTACCTCCTCCCTAGATTTGTTGTTTCTCTTT------T
GTATCAATA-CCTCATAAAAGATGGTGCTCTTCCTGTTTTTTCTTCACCTGTTTTT-CCC
CTGCGC----------TGCAAAAATTGTTACTTTGTAGCGCAGGCACCATCCCGTGCCCG
GG-AAAATTACCAACTGACAGCGCAGGCGCAACA-TGACGTCCGACCAGAGAAACCAATA
CCTACCTAGCCACACCCTCTGCGATGAGATCATCTCCGCCTCTGACCCAACCCCTTCCCC
TCCAAGTGTATATAAGGCATTGCATTACCGCCATTAAACGAGACTTGATCAGAGCACTGT
CTTGTCTCCATTTCTCGTGTCTCTTGTCCCCC--AATTTCCCACTCCCTCCTCCAGGGCC
TGCTTCGACGATCCCGCGGGCCGGGATACGTGGCGCC-CAAC-TGGGGCCTGGAAACGAG
GGACTCCGTGAGGAAGAGGACGCCAAAGGACGGTCGACCGCTAACCCAGACAAAAGGAGT
AAAACTCTTCCAATCACCGCGGGAACCTGCC----GCGTCTGAATCGAAGGTAAGTGGCG
CATCCGAAATGGGACAAGAATTAAGTCAGCATCAGATCTATGTAGGACAATTAAAAGAGG
CTTTAAAGATACGAGGAGTAAAGGTTAAAGGTAATGATTTGTTTAAATTTTTT-GATTTT
GTAAAAGACACTTGCCCTTGGTTCCCACAGGAAGGAACTATTGATATTAAAAGATGG-CG
TAGAGTAGGGGATTGTTTTCAGGACTATTATAATACTTTTGGGCCAGAAAAAATTCCTGT
GACCGCCTTCTCTCATTGGAACCTCATTAGAGATTTAATAGATAAGAAGGAGGCCGATCC
GCAAGTTATGGCTGCGGTCGCTCAAACAGAGCATATTTTAAAGGTCAGCTCCCGCTCTAA
CCTTACAAAGCCTCCGCAAGATACGGAGGAGGATCTCATTTCCCTCGAAAGTGATCATGA
GGAAATTAAGTCTCCTTCTGTAACAGATAAAGAAATGCCACACGAAAACAAACC---AAA
AAAATACCCAATTTTGCAGATGCTTCAAAAAGAGGAGGAAATTAATAAGCCTAATCAATC
AGACATAAATTGGGATGATTTAGAGGAAGAGGCAGCTAAATATCACAACCCTGATCTGCC
TCCCTTTACTTCATACCCGCCCCCATATAATAAGACATATAATGAGGCTTCTGCACCCAT
TGTTATGGCAGCAATAGATCCCAAAGAAGAATTAAAACAAAAAA-TTGCTCAACTAGAAG
AGCAAATTAAACTTGAAGAGTTACATCAATCATTGATAATTAGGCTCCAAAAGCTAAAAA
CAGGAAATGAAAAAATACCCAACTCAGACGCTATGGAGGGTTCCTTGCGCCCACCTCAGC
GGCCTGGACAACATGTTCCAAGAGGGGGGTTGGTTGCTAGCCGACATAGAGAAGACTCCT
CCCCCAAAGACGTTTTTCCGGTCACTGAAACCATAGATGAACAGGGACAGGCTTGGAGAC
ATCATACTGGGTTTGACTTTACTATTATAAAAGAGTTAAAGACTGCTGCCTCTCAGTATG
GGGCTACTGCTCCATATACTCTTGCTATAGTAGAATCTGTAGCCGATAATTGGCTCACTC
CTACAGACTGGAATACCTTAGTTAGGGCAGTTCTTTCTGGGGGAGACCACTTAATTTGGA
AGTCAGAGTTCTTTGAAAATTGTAGAGATACAGCTAAAAGAAATCAACAGGCAGGAAACG
GTTGGGATTTTGATATGTTAACTGGTTCAGGTAATTATGCAGACACTCGGGCCCAAATGC
AATATGATCCTGGATTGTTCTCACAAATCCAGGCTGCTGCTACAAAAGCCTGGAGAAAAC
TTCCCGTTAAAGGAGATCCAGGGGCCTCACTCACGGCAGTTAAACAAGGACCCG-ATGAG
CCATTTTCAGACTTTGTGCATAGACTTATGACCACGGCAGGTAGAATTTTTGGAAATGCA
GAAACGGGTGTAGATTATGTTAAACAGTTAGCTTATGAAAACGCTAACCCCGCCTGCCAA
GCGGCAATCAGACCTTATCGAAAGAAAACAGATTTAACAGGATACATTCGCCTTTGTTCA
GATATTGGGCCCTCATATCAACAAGGCCTAGCAATGGCCGCCGCTTTTAGCGGCCAAACA
GTAA-GAGACTTCCTCATTAACAAAGGTAAAGATAAAGGGGGA-TGTTTTAGGTGCGGTA
AAAGG-GGACACTTTGCAAAAGATTGCCATGAAAACCAAAATAAAAA-TCCAGAAGCAAA
AATCCCAGGCCTTTGCCCAAGGTGTAAAAGAGGAAGGCACTGGGCAAACGAATGTAAATC
TAAAACTGACAGTCAAGGAAATCCTTTATCTCCCAGGCAGGGAAACGGGATGAGGGGCCA
GCCCCAGGCCCCGAAACAAGCATATGGGGCAGTCAGCTTTGTTCCAGCCAGCAACAGCAA
TCCATTTCAAAGCTTAGTAGAGCAA-CCCCAGGAAGTGCAGGACTGGACCTCAGTTCCAC
CTCCCACACAGTACTAACACCTGAAATGGGACCACAAACCTTAAATACTGGAATATATGG
ACC-CTTACCACCTAACACTTTTGGGCTACTTTTAGGAAGAAGTAGTGTCACCATGAGAG
GCTTACAAGTCCTCCCTGGAGTTATCGATAATGATTATGAAGGGGAAATTAAAATCATGG
---------CCAGAGCTATTAACAACATTATTACTGTCCCTCAAGGAGTTAGAATAGCTC
AGTTAATCCTGCTACCTTTGGTTAAAACAGATAATAATATCCAACACTCT-AATAGAAAT
ATAAAAGGTTTC-GGATCATCAG--AGATATATTCGGTGCAACCAACTACAAATCAAAAA
CCCTCTCTAACCTTATGGTTAGACGGGAAGGCATTCACTGGGCTAATAGACACAGGGACT
GATGTAACTATCATTAAACAGGAAGATTGGCCCTCTCATTGGCCTACTACAGAGACTTTA
ACTCACTTGAGAGGAATTGGACAAAGCAGTAATCC-TAAACAAAGTTCTAAATACCTAAC
ATGGACAGATAAAGAAAACAATTCAGGCCTTATTAAGCCATTTGTCATCCCTTACCTACC
TGTTAACCTTTGGGGGTGAGATCTGCTCTCTCAAATGAAAATTATAATGTGTAGTCCAAA
TGATATAGTTACTGCACAAATGTTAACTCAAGGATACACCCCTGGTAAAGGTCTTGGAAA
AGGAGAAAACGGTATTCCACAGCCTATACTGGTTTCAGGACAACTTGATAAAAAGGGGTT
TGGAAATTTTTAGCTCAGGTCACTGACATACCTGCACCCCAAAGGTGCGCTGACCCCATT
ACTTGGAAGTCAGATGAGCCCGTTTGGGTTGATCAGTGGCCTTTACTCAATGATAAATTA
AGTGCCGCCCAACAGTTAGTGCAGGAACAACTGGAGGCAGGACATATTGTAGAAAGTAAT
TCTCCTTGGAATACACCTATTTTTGTTATTAAAAAGAAGTCTGGTAAATGGAGACTCTTA
CAAGATTTAAGAGCAGTAAATATCACTATGGTCCTCATGGGTGCCTTACAACCAGGATTG
CCTTCACCAGTTGCGATTCCTCAAAAATATTTTAAAATCATTATTGACCTTAAAGACTGC
TTTTTT-ACAATTCCCCTTCACCCTGCTGACCAAAAAAGATTTGCCTTCAGTCTTCCATC
TACAAATTTTAGACAACCAATGAAGCGCTATCAATGGAAAGTTTTACCTCAGGGTATGGC
CAATAGTCCTACCTTGTGTCAAAAATATGTAGCTGCTGCTATAGAGCCAGTCAGAAAAAC
ATGGACACAAATGTATATTATACATTATATGGATGATATTTTAATAGCAGGAGAAATTGG
CGAACAAGTCTTACAGTGTTTTGCCCAACTCAAACAAGAGTTAACAGCAGCCGGACTACA
AATAGCCCCAGAAAAGG---TACAATTACAAGATCCATACACCTATCTTGGTTTCCAAAT
TAATGG-ACCCAAAATCATTAATCAAAAGGCC-GTTATACGTCGTGATCATTTAAAAACT
TTAAATGATTTCCAAAAATTACTGGGAGACATAAATTGGCTTTGGCCGTATTTAAAGCTC
ACTACAGGA-GAGTTAAAACCTCTTTTTGATATATTAAAAGGAGACTCTAATCCAAAATC
TCCCAGGTCCATTACCAAAGAAGCATTAATAGCACTCCAACAGGTAGAGCATGCCATTGC
AACACAA---TTTG-TTA----------CCAGTATTGATTATTCTCAGCCATTAATATTC
ATTATTTTTAGCACAACAATAACCCCTACTGGCTTATTCTGGCAGAACAATCCCATTATG
TGGGTACACCTGCCC--TCCTCCCCTAAAAAGGTTTTGTTGCCTTATTATGATGCAATAG
CTGATCTAATTATCTTGGGAAGAGAAAACAGTAGAAAATACTTTGGAATAGAACCCTCTA
CCATTATACAGCCCT-----------ACACTCAATCACACATTCATTGGCTGTTACAAAA
TACGGAAGCCTGGCCAATTGCTTGCGCTTCTTACACTGGCACAATTGACAACCATTACCG
ACCTAACAAACTCATTCAATTTTGCAAACTTCATGCGTTTGTGTTTCCCCATATTACCAG
TAAAGAACCTCTCAATGACACATTACTAATTTTCACTGATGGATCTTCCACAGGGCTTGC
CGCTTACACCTACAATGATGTAATCGTTAAATTCCAGACCACTTATACATCAGCTCAGCT
GGTCGAATTGCAAGCTATAATTGCAGCATTATCAGCTTTTCCTTGTCAGCCACTTAACAT
TTACACAGACAGCGCCTACCTGGCTCATTCAATACCCCTCTTAGAGACCGTGCCTCAAAT
TAAACATATTTCAGACACAGCTAACTTATTTTTACAATGTCAACAACTTATTCAAAAAA-
GGACTACTCCCTTTTTTCTTGGGCATATCAGAGCACATTCA-GGATTACCGGGACCTTTA
ACACAAGGTAACGCAACAGCCGACACGGCAACAAAAACCATAGCCACAGTCACTACAGAC
AATTTGCAACAAGCA-CAAAAAGCACATGCCTTACATCATTTAAACGCCCAAACCTTAAG
ACTTATGTTTAAACTTACTAGAGAACAAGCTCGACAAATAGTTAAACAATGCGCCAACTG
CATAACGTATTTACCTGTTCCTCATTTAGGAGTTAACCCCCGAGGACTCATCCCCAACGA
AATTTGGCAAATGGACGTTACTCACCACTCAGAATTCGGTCAATTAAAATATATCCATGT
ATGCATA--GACACCTATAGTGGATTCATTATTGCAACTCT-CCAAACAGGAGAGGCCAC
CAAACATGTCATAGCTCATTTATTACACTGCTTTTCTATCTTAGGAATACCCAAACAAAT
CAAAACAGATAATGGCCCTGGTTATATAGCCAAAGCCTTTTTACAATTCTGTAATACCCT
ACAAATTAAACATACCACAGGCATTCCCTACAATCCCCAAGGACAAGGTATAGTAGAAAG
AGCCCATCTGTCATTAAAAACTGTTATCACAAAATTAAAAGGGGGGAGCTGGTACCCCGT
GAAGGGTACCCCCAGAAACATACTCAATCATGCCCTGTTTATCCTTAATTTTTTAAATTT
GGACAGTCATGGAAAATCGGCTGCCGACCGTTTCTGGCATCCTGAATCTCAAAAACAGTT
CGCAATGGTAAAATGGAAAGATCCACTTGATAATTCATGGCATGGCCCCGATCCAGTTTT
AATTTGGGGAAGAGGCTCAGTATGCATCTTCTCGCAAAAAAA-TGATGCAGCCAGATGGC
TGCCTGAAAGATTGGTAAGACAAATAAATCATAACCATTGTCAGTCCAGGGAAGATAAAT
CTCCCTGAGAAGTTTCTTCCTTTTTGTTTTTCAGAAAATGAAGCCTAAAATGAGATTCCT
TTGGAAAATAATCGCTCTATATAGCATAGTGACAGTCTATGCAGGTTTTGGTGACCCTCG
TAAAGCGAGAGAATTAATACGAAAACAATACGGCCAGCCTTGTGACTGCAGCGGAGGACA
AATATCTGAACCTCCGTCAGACAGAATCACCCAGGTGACTTGCTCGGGCAAGACAGCTTA
CCTAATGCCAAACCAGTTATGGAAATGTAAGTCTACCCCAAGAGACACCTCACC---TAG
CGGGCCGCTCCTAGAATGCCCTTGTAGCTCTTTTCAATCTTCTATACATAGTTCCTGTTA
TACCTCCTATCAACAATGCAAATCAGGCAATAAGACATACTATACGGCCACGTTACTAAA
AACACAAACTGGAGGTACCAATGACGTACAAGTATTAGGATCCACTAATAAACTTGTACA
ATCTCCTTGTAACGGCCAAAAAGGAAAGCCTGTTTGTTGGAGCACTACCGCTCCCATTCA
CATTTCTGATGGAGGAGGCCCATCAGATACTGCAAGAATTAAAACCGTCCAAAAAAAA--
TTAGAAAAGATTCATAAAGCTCTATATCCTGAACTTCAATATCACCCCTTAGCCCTGCCT
GAGATTAGAGATAATTTTAGGCTCGATGCTCAAACTTTTGATATCCTCAATGCTACTTAC
AATTTACTTC-AATTTCCAATACAAGCCTAGCCCACGATTGTTGGCTTTGTCTTAAAA-T
GGGCCCCCC-TATTCCTCTAGCTATACCTAACCTTTTGTCGTCCTATGTCAATTACTCAA
ATGAATCCTTGGTAAATAATTCCTGTCCTATTATTTCTCCCCTCTTAGTTCAACCGATGA
CGTTTTCTAATTCCTCTTGCCTCTTTTCACCATCATATAATAACACGAAAGAAATTGATC
TAGGCTATGTTGTGTTTGACAACTGTACCTCCATAATCAATGCCACTAACCCTTTGTGTG
CTGTAAATGGCTCGGTTTTCGTCTGTGGAAACAACATGGCATATACTTATCTACCTACAA
ATTGGACAGGGCTTTGTGTTCTGGCCACTCTTCTCCCCGACATTGATATCATCCCTGGAG
AT--GAACCTATCCCCATCCCTGCCATCGAACATTTTATTTATAGACCAAAACGAGCCAT
ACAATTTATTCCCTTGTTGGCCGGACTAGGAATCACCACTGCTTTTACTACAGGAGCCAC
AGGCCTAGGAGTCTCACTAACCCAATATACCAAATTATCCAATCAATTAATTTCAGATGT
ACAGACCTTATCCAGTACTATACAAGATTTACAAGATCAAGTAGATTCATTAGCAGAAGT
AGTTCTCCAAAATAGAAGAGGTCTAGATTTGCTAACGGCAGAACAGGGAGGGATCTGTTT
GGCTTTACAGGAAAAGTGCTGTTTTTACGCCAACAAATCCGGAATCGTCAGAGATAAGAT
AAAAAC-GTTACAAGAAGAACTAGAAAAGCGCAGAAAAGGCCTGGCCGCCAA--------
TCCCTTGTGGACTGGACTCGATGGACTTCTCCCCTATCTCCTGCCATTCCTTGGTCCTTT
ACTTACTCTTCTACTCTTTCTCACTCTCGGGCCTATAATCCTTAATAAGCTTATGGCGTT
TGTTAGACAACAAATCGAGGCCTTCCAGGCCAAGCCTATACAG-----GTCCATTATCAT
CGCCTTGAGATGACGGAAAATGGTGAGTCTTATTTACCTTAATAAGACCACCTCCCCTGT
GTGCTGAACTGGA-CAGTCAATGACGGG-TAA-GAGGACACTATCCC-CATCGGAGCCTA
AG-ACAGGGGGGCCGCCCC------------------ATGACGGGCCTAGAA-GATGGGG
ATGAGATGACCCAACCTAAGACAGGCGAAGTTCCCGAGGGG-TCATTC-CTT--ATCATA
AAATAATAAAAA-GGGGGACCTGTCCGGAGCTGCGCGCCCCGGCCATAGCAAATAATAA-
---TGATTAAA----CGCCCGAGCTCTATTCCTTTCCACCTTCTACCTCCTCCCTAGATT
TGTTGTTTCTCTTT------TGTAT-CAATACCTCAT-AAAAGATGGCGCTCTTCCTGTT
TTTTCTTCACCTGATTTTCCCCTGCGCT---------------GCGAAAATTGTTA--CT
TTGTAGCGCAGGCACCATCCTGCGCCCGGG-AAAATTACCAACTGACAGCGCAGGCGC--
-----------------------------AA-CATGA--CGTCGGACCAGAGAAACAA--
ATACCTA---CCTA-CCACACCCTCC-GCGATGAGATCATC-TCCGCC-TCTGGCCCAAC
CCCTTCCCCTCCAAGTGTATATAAGGCACTGCATTACCGCC--ATTAAA-CGAGACTTGA
TCAGAGCACTGTCTT-GTCTCCATTTC-C-ATGTCTCTTGTTCCCC-AAATTCCCACTCC
CTCC--GCCAGGGCCTGTTTCG-ACGATCCCGCGGGCTGGGA
>ref|NC_044996.1| Papio anubis isolate 15944 chromosome X, Panubis1.0
TGTCCGGAGCTGCGCGCCCCGGCCATAGCAAA-TAATAATTAATGATTAAA---CGCCCG
AGCTCTATTCCTTTCCACCTTCTACCTCCTCCCTAGATTTGTTGTTTCTCTTT------T
GTATCAATA-CCTCATAAAAGATGGTGCTCTTCCTGTTTTTTCTTCACCTGTTTTT-CCC
CTGCGC----------TGCAAAAATTGTTACTTTGTAGCGCAGGCACCATCCCGTGCCCG
GG-AAAATTACCAACTGACAGCGCAGGCGCAACA-TGACGTCCGACCAGAGAAACCAATA
CCTACCTAGCCACACCCTCTGCGATGAGATCATCTCCGCCTCTGACCCAACCCCTTCCCC
TCCAAGTGTATATAAGGCATTGCATTACCGCCATTAAACGAGACTTGATCAGAGCACTGT
CTTGTCTCCATTTCTCGTGTCTCTTGTCCCCC--AATTTCCCACTCCCTCCTCCAGGGCC
TGCTTCGACGATCCCGCGGGCCGGGATACGTGGCGCC-CAAC-TGGGGCCTGGAAACGAG
GGACTCCGTGAGGAAGAGGACGCCAAAGGACGGTCGACCGCTAACCCAGACAAAAGGAGT
AAAACTCTTCCAATCACCGCGGGAACCTGCC----GCGTCTGAATCGAAGGTAAGTGGCG
CATCCGAAATGGGACAAGAATTAAGTCAGCATCAGATCTATGTAGGACAATTAAAAGAGG
CTTTAAAGATACGAGGAGTAAAGGTTAAAGGTAATGATTTGTTTAAATTTTTT-GATTTT
GTAAAAGACACTTGCCCTTGGTTCCCACAGGAAGGAACTATTGATATTAAAAGATGG-CG
TAGAGTAGGGGATTGTTTTCAGGACTATTATAATACTTTTGGGCCAGAAAAAATTCCTGT
GACCGCCTTCTCTCATTGGAACCTCATTAGAGATTTAATAGATAAGAAGGAGGCCGATCC
GCAAGTTATGGCTGCGGTCGCTCAAACAGAGCATATTTTAAAGGTCAGCTCCCGCTCTAA
CCTTACAAAGCCTCCGCAAGATACGGAGGAGGATCTCATTTCCCTCGAAAGTGATCATGA
GGAAATTAAGTCTCCTTCTGTAACAGATAAAGAAATGCCACACGAAAACAAACC---AAA
AAAATACCCAATTTTGCAGATGCTTCAAAAAGAGGAGGAAATTAATAAGCCTAATCAATC
AGACATAAATTGGGATGATTTAGAGGAAGAGGCAGCTAAATATCACAACCCTGATCTGCC
TCCCTTTACTTCATACCCGCCCCCATATAATAAGACATATAATGAGGCTTCTGCACCCAT
TGTTATGGCAGCAATAGATCCCAAAGAAGAATTAAAACAAAAAA-TTGCTCAACTAGAAG
AGCAAATTAAACTTGAAGAGTTACATCAATCATTGATAATTAGGCTCCAAAAGCTAAAAA
CAGGAAATGAAAAAATACCCAACTCAGACGCTATGGAGGGTTCCTTGCGCCCACCTCAGC
GGCCTGGACAACATGTTCCAAGAGGGGGGTTGGTTGCTAGCCGACATAGAGAAGACTCCT
CCCCCAAAGACGTTTTTCCGGTCACTGAAACCATAGATGAACAGGGACAGGCTTGGAGAC
ATCATACTGGGTTTGACTTTACTATTATAAAAGAGTTAAAGACTGCTGCCTCTCAGTATG
GGGCTACTGCTCCATATACTCTTGCTATAGTAGAATCTGTAGCCGATAATTGGCTCACTC
CTACAGACTGGAATACCTTAGTTAGGGCAGTTCTTTCTGGGGGAGACCACTTAATTTGGA
AGTCAGAGTTCTTTGAAAATTGTAGAGATACAGCTAAAAGAAATCAACAGGCAGGAAACG
GTTGGGATTTTGATATGTTAACTGGTTCAGGTAATTATGCAGACACTCGGGCCCAAATGC
AATATGATCCTGGATTGTTCTCACAAATCCAGGCTGCTGCTACAAAAGCCTGGAGAAAAC
TTCCCGTTAAAGGAGATCCAGGGGCCTCACTCACGGCAGTTAAACAAGGACCCG-ATGAG
CCATTTTCAGACTTTGTGCATAGACTTATGACCACGGCAGGTAGAATTTTTGGAAATGCA
GAAACGGGTGTAGATTATGTTAAACAGTTAGCTTATGAAAACGCTAACCCCGCCTGCCAA
GCGGCAATCAGACCTTATCGAAAGAAAACAGATTTAACAGGATACATTCGCCTTTGTTCA
GATATTGGGCCCTCATATCAACAAGGCCTAGCAATGGCCGCCGCTTTTAGCGGCCAAACA
GTAA-GAGACTTCCTCATTAACAAAGGTAAAGATAAAGGGGGA-TGTTTTAGGTGCGGTA
AAAGG-GGACACTTTGCAAAAGATTGCCATGAAAACCAAAATAAAAA-TCCAGAAGCAAA
AATCCCAGGCCTTTGCCCAAGGTGTAAAAGAGGAAGGCACTGGGCAAACGAATGTAAATC
TAAAACTGACAGTCAAGGAAATCCTTTATCTCCCAGGCAGGGAAACGGGATGAGGGGCCA
GCCCCAGGCCCCGAAACAAGCATATGGGGCAGTCAGCTTTGTTCCAGCCAGCAACAGCAA
TCCATTTCAAAGCTTAGTAGAGCAA-CCCCAGGAAGTGCAGGACTGGACCTCAGTTCCAC
CTCCCACACAGTACTAACACCTGAAATGGGACCACAAACCTTAAATACTGGAATATATGG
ACC-CTTACCACCTAACACTTTTGGGCTACTTTTAGGAAGAAGTAGTGTCACCATGAGAG
GCTTACAAGTCCTCCCTGGAGTTATCGATAATGATTATGAAGGGGAAATTAAAATCATGG
---------CCAGAGCTATTAACAACATTATTACTGTCCCTCAAGGAGTTAGAATAGCTC
AGTTAATCCTGCTACCTTTGGTTAAAACAGATAATAATATCCAACACTCT-AATAGAAAT
ATAAAAGGTTTC-GGATCATCAG--AGATATATTCGGTGCAACCAACTACAAATCAAAAA
CCCTCTCTAACCTTATGGTTAGACGGGAAGGCATTCACTGGGCTAATAGACACAGGGACT
GATGTAACTATCATTAAACAGGAAGATTGGCCCTCTCATTGGCCTACTACAGAGACTTTA
ACTCACTTGAGAGGAATTGGACAAAGCAGTAATCC-TAAACAAAGTTCTAAATACCTAAC
ATGGACAGATAAAGAAAACAATTCAGGCCTTATTAAGCCATTTGTCATCCCTTACCTACC
TGTTAACCTTTGGGGGTGAGATCTGCTCTCTCAAATGAAAATTATAATGTGTAGTCCAAA
TGATATAGTTACTGCACAAATGTTAACTCAAGGATACACCCCTGGTAAAGGTCTTGGAAA
AGGAGAAAACGGTATTCCACAGCCTATACTGGTTTCAGGACAACTTGATAAAAAGGGGTT
TGGAAATTTTTAGCTCAGGTCACTGACATACCTGCACCCTAAAGGTGCGCTGACCCCATT
ACTTGGAAGTCAGATGAGCCCGTTTGGGTTGATCAGTGGCCTTTACTCAATGATAAATTA
AGTGCCGCCCAACAGTTAGTGCAGGAACAACTGGAGGCAGGACATATTGTAGAAAGTAAT
TCTCCTTGGAATACACCTATTTTTGTTATTAAAAAGAAGTCTGGTAAATGGAGACTCTTA
CAAGATTTAAGAGCAGTAAATATCACTATGGTCCTCATGGGTGCCTTACAACCAGGATTG
CCTTCACCAGTTGCGATTCCTCAAAAATATTTTAAAATCATTATTGACCTTAAAGACTGC
TTTTTT-ACAATTCCCCTTCACCCTGCTGACCAAAAAAGATTTGCCTTCAGTCTTCCATC
TACAAATTTTAGACAACCAATGAAGCGCTATCAATGGAAAGTCTTACCTCAGGGTATGGC
CAATAGTCCTACCTTGTGTCAAAAATATGTAGCTGCTGCTATAGAGCCAGTCAGAAAAAC
ATGGACACAAATGTATATTATACATTATATGGATGATATTTTAATAGCAGGAGAAATTGG
CGAACAAGTCTTACAGTGTTTTGCCCAACTCAAACAAGAGTTAACAGCAGCCGGACTACA
AATAGCCCCAGAAAAGG---TACAATTACAAGATCCATACACCTATCTTGGTTTCCAAAT
TAATGG-ACCCAAAATCATTAATCAAAAGGCC-GTTATACGTCGTGATCATTTAAAAACT
TTAAATGATTTCCAAAAATTACTGGGAGACATAAATTGGCTTTGGCCGTATTTAAAGCTC
ACTACAGGA-GAGTTAAAACCTCTTTTCGATATATTAAAAGGAGACTCTAATCCAAAATC
TCCCAGGTCCATTACCAAAGAAGCATTAATAGCACTCCAACAGGTAGAGCATGCCATTGC
AACACAA---TTTG-TTA----------CCAGTATTGATTATTCTCAGCCATTAATATTC
ATTATTTTTAGCACAACAATAACCCCTACTGGCTTATTCTGGCAGAACAATCCCATTATG
TGGGTACACCTGCCC--TCCTCCCCTAAAAAGGTTTTGTTACCTTATTATGATGCAATAG
CTGATCTAATTATCTTGGGAAGAGAAAACAGTAGAAAATACTTTGGAATAGAACCCTCTA
CCATTATACAGCCCT-----------ACACTCAATCACACATTCATTGGCTGTTACAAAA
TACGGAAGCCTGGCCAATTGCTTGCGCTTCTTACACTGGCACAATTGACAACCATTACCG
ACCTAACAAACTCATTCAATTTTGCAAACTTCATGCGTTTGTGTTTCCCCATATTACCAG
TAAAGAACCTCTCAATGACACATTACTAATTTTCACTGATGGATCTTCCACAGGGCTTGC
CGCTTACACCTACAATGATGTAATCGTTAAATTCCAGACCACTTATACATCAGCTCAGCT
GGTCGAATTGCAAGCTATAATTGCAGCATTATCAGCTTTTCCTTGTCAGCCACTTAACAT
TTACACAGACAGCGCCTACCTGGCTCATTCAATACCCCTCTTAGAGACCGTGCCTCAAAT
TAAACATATTTCAGACACAGCTAACTTATTTTTACAATGTCAACAACTTATTCAAAAAA-
GGACTACTCCCTTTTTTCTTGGGCATATCAGAGCACATTCA-GGATTACCGGGACCTTTA
ACACAAGGTAACGCAACAGCCGACACGGCAACAAAAACCATAGCCACAGTCACTACAGAC
AATTTGCAACAAGCA-CAAAAAGCACATGCCTTACATCATTTAAACGCCCAAACCTTAAG
ACTTATGTTTAAACTTACCAGAGAACAAGCTCGACAAATAGTTAAACAATGCGCCAACTG
CATAACGTATTTACCTGTTCCTCATTTAGGAGTTAACCCCCGAGGACTCATCCCCAACGA
AATTTGGCAAATGGACGTTACTCACCACTCAGAATTCGGTCAATTAAAATATATCCATGT
ATGCATA--GACACCTATAGTGGATTCATTATTGCAACTCT-CCAAACAGGAGAGGCCAC
CAAACATGTCATAGCTCATTTATTACACTGCTTTTCTATCTTAGGAATACCCAAACAAAT
CAAAACAGATAATGGCCCTGGTTATATAGCCAAAGCCTTTTTACAATTCTGTAATACCCT
ACAAATTAAACATACCACAGGCATTCCCTACAATCCCCAAGGACAAGGTATAGTAGAAAG
AGCCCATCTGTCATTAAAAACTGTTATCACAAAATTAAAAGGGGGGAGCTGGTACCCCGT
GAAGGGTACCCCCAGAAACATACTCAATCATGCCCTGTTTATCCTTAATTTTTTAAATTT
GGACAGTCATGGAAAATCGGCTGCCGACCGTTTCTGGCATCCTGAATCTCAAAAACAGTT
CGCAATGGTAAAATGGAAAGATCCACTTGATAATTCATGGCATGGCCCCGATCCAGTTTT
AATTTGGGGAAGAGGCTCAGTATGCATCTTCTCGCAAAAAAA-TGATGCAGCCAGATGGC
TGCCTGAAAGATTGGTAAGACAAATAAATCATAACCATTGTCAGTCCAGGGAAGATAAAT
CTCCCTGAGAAGTTTCTTCCTTTTTGTTTTTCAGAAAATGAAGCCTAAAATGAGATTCCT
TTGGAAAATAATCGCTCTATATAGCATAGTGACAGTCTATGCAGGTTTTGGTGACCCTCG
TAAAGCGAGAGAATTAATACGAAAACAATACGGCCAGCCTTGTGACTGCAGCGGAGGACA
AATATCTGAACCTCCGTCAGACAGAATCACCCAGGTGACTTGCTCGGGCAAGACAGCTTA
CCTAATGCCAAACCAGTTATGGAAATGTAAGTCTACCCCAAGAGACACCTCACC---TAG
CGGGCCGCTCCTAGAATGCCCTTGTAGCTCTTTTCAATCTTCTATACATAGTTCCTGTTA
TACCTCCTATCAACAATGCAAATCAGGCAATAAGACATACTATACGGCCACGTTACTAAA
AACACAAACTGGAGGTACCAATGACGTACAAGTATTAGGATCCACTAATAAACTTGTACA
ATCTCCTTGTAACGGCCAAAAAGGAAAGCCTGTTTGTTGGAGCACTACCGCTCCCATTCA
CATTTCTGATGGAGGAGGCCCATCAGATACTGCAAGAATTAAAACCGTCCAAAAAAAA--
TTAGAAAAGATTCATAAAGCTCTATATCCTGAACTTCAATATCACCCCTTAGCCCTGCCT
GAGATTAGAGATAATTTTAGGCTCGATGCTCAAACTTTTGATATCCTCAATGCTACTTAC
AATTTACTTC-AATTTCCAATACAAGCCTAGCCCACGATTGTTGGCTTTGTCTTAAAA-T
GGGCCCCCC-TATTCCTCTAGCTATACCTAACCTTTTGTCGTCCTATGTCAATTACTCAA
ATGAATCCTTGGTAAATAATTCCTGTCCTATTATTTCTCCCCTCTTAGTTCAACCGATGA
CGTTTTCTAATTCCTCTTGTCTCTTTTCACCGTCATATAATAACACGAAAGAAATTGATC
TAGGCTATGTTGTGTTTGACAACTGTACCTCCATAATCAATGCCACTAACCCTTTGTGTG
CTGTAAATGGCTCGGTTTTCGTCTGTGGAAACAACATGGCATATACTTATCTACCTACAA
ATTGGACAGGGCTTTGTGTTCTGGCCACTCTTCTCCCCGACATTGATATCATCCCTGGAG
AT--GAACCTATCCCCATCCCTGCCATCGAACATTTTATTTATAGACCAAAACGAGCCAT
ACAATTTATTCCCTTGTTGGCCGGACTAGGAATCACCACTGCTTTTACTACAGGAGCCAC
AGGCCTAGGAGTCTCACTAACCCAATATACCAAATTATCCAATCAATTAATTTCAGATGT
ACAGACCTTATCCAGTACTATACAAGATTTACAAGATCAAGTAGATTCATTAGCAGAAGT
AGTTCTCCAAAATAGAAGAGGTCTAGATTTGCTAACGGCAGAACAGGGAGGGATCTGTTT
GGCTTTACAGGAAAAGTGCTGTTTTTACGCCAACAAATCCGGAATCGTCAGAGATAAGAT
AAAAAC-GTTACAAGAAGAACTAGAAAAGCGCAGAAAAGGCCTGGCCGCCAA--------
TCCCTTGTGGACTGGACTCGATGGACTTCTCCCCTATCTCCTGCCATTCCTTGGTCCTTT
ACTTACTCTTCTACTCTTTCTCACTCTCGGGCCTATAATCCTTAATAAGCTTATGGCGTT
TGTTAGACAACAAATCGAGGCCTTCCAGGCCAAGCCTATACAG-----GTCCATTATCAT
CGCCTTGAGATGACGGAAAATGGTGAGTCTTATTTACCTTAATAAGACCACCTCCCCTGT
GTGCTGAACTGGA-GAGTCAATGACGGG-TAA-GAGGACACTATCCC-CATCGGAGCCTA
AG-GCAGGAGGGCCGCCCC------------------ATGACGGGCCTAGAA-GATGGGG
ATGAGATGACCCAACCTAAGACAGGCGCAGTTCCCGAGGGG-TCATTT-CTT--ATCATA
AAATAATAAAAA-GGGGGACCTGTCCGGAGCTGCGCGCCCCGGCCATAGCAAATAATAA-
---TGATTAAA----CGCCCGAGCTCTATTCCTTTCCACCTTCTACCTCCTCCCTAGATT
TGTTGTTTCTCTTT------TGTAT-CAATACCTCAT-AAAAGATGGCGCTCTTCCTGTT
TTTTCTTCACCTGTTTTTCCCCCGCGCC---------------GCAAAAATTGTTA--CT
TTGTAGCGCAGGCACCATCCCGCGCCCGGG-AAAATTACCAACTGACAGCGCAGGCGC--
-----------------------------AA-CATGA--CGTCCGACCAGAGAAACCA--
ATACCTA---CCTAGCCACACCCTCC-GCGATGAGATCATC-TCCGCC-TCTGACCCAAC
CCCTTCCCCTCCAAGTGTATATAAGGCATTGCATTACCGCC--ATTAAA-CGAGACTTGA
TCAGAGCACTGTCTT-GTCTCCATTTCTC-GTG--TCTTGTCCCCC-AAATTCCCACTCC
CTCC--TCCAGGGCCTGCTTCG-ACGATCCTGCGGGCCGGGA
>ref|NC_044981.1| Papio anubis isolate 15944 chromosome 6, Panubis1.0-C
TGTCCGGAGCTGCGCGCCCCGGCCATAGCAAA-TAATAATTAATGATTAAA---CGCCCG
AGCTCTATTCCTTTCCACCTTCTACCTCCTCCCTAGATTTGTTGTTTCTCTTT------T
GTATCAATA-CCTCATAAAAGATGGTGCTCTTCCTGTTTTTTCTTCACCTGTTTTT-CCC
CTGCGC----------TGCAAAAATTGTTACTTTGTAGCGCAGGCACCATCCCGTGCCCG
GG-AAAATTACCAACTGACAGCGCAGGCGCAACA-TGACGTCCGACCAGAGAAACCAATA
CCTACCTAGCCACACCCTCTGCGATGAGATCATCTCCGCCTCTGACCCAACCCCTTCCCC
TCCAAGTGTATATAAGGCATTGCATTACCGCCATTAAACGAGACTTGATCAGAGCACTGT
CTTGTCTCCATTTCTCGTGTCTCTTGTCCCCC--AAATTCCCACTCCCTCCTCCAGGGCC
TGCTTCGACGATCCCGCGGGCCGGGATACGTGGCGCC-CAAC-TGGGGCCTGGAAACGAG
GGACTCCGTGAGGAAGAGGACGCCAAAGGACGGTCGACCGCTAACCCAGACAAAAGGAGT
AAAACTCTTCCAATCACCGCGGGAACCTGCC----GCGTCTGAATCGAAGGTAAGTGGCG
CATCCGAAATGGGACAAGAATTAAGTCAGCATCAGATCTATGTAGGACAATTAAAAGAGG
CTTTAAAGATACGAGGAGTAAAGGTTAAAGGTAATGATTTGTTTAAATTTTTT-GATTTT
GTAAAAGACACTTGCCCTTGGTTCCCACAGGAAGGAACTATTGATATTAAAAGATGG-CG
TAGAGTAGGGGATTGTTTTCAGGACTATTATAATACTTTTGGGCCAGAAAAAATTCCTGT
GACCGCCTTCTCTCATTGGAACCTCATTAGAGATTTAATAGATAAGAAGGAGGCCGATCC
GCAAGTTATGGCTGCGGTCGCTCAAACAGAGCATATTTTAAAGGTCAGCTCCCGCTCTAA
CCTTACAAAGCCTCCGCAAGATACGGAGGAGGATCTCATTTCCCTCGAAAGTGATCATGA
GGAAATTAAGTCTCCTTCTGTAACAGATAAAGAAATGCCACACGAAAACAAACC---AAA
AAAATACCCAATTTTGCAGATGCTTCAAAAAGAGGAGGAAATTAATAAGCCTAATCAATC
AGACATAAATTGGGATGATTTAGAGGAAGAGGCAGCTAAATATCACAACCCTGATCTGCC
TCCCTTTACTTCATACCCGCCCCCATATAATAAGACATATAATGAGGCTTCTGCACCCAT
TGTTATGGCAGCAATAGATCCCAAAGAAGAATTAAAACAAAAAA-TTGCTCAACTAGAAG
AGCAAATTAAACTTGAAGAGTTACATCAATCATTGATAATTAGGCTCCAAAAGCTAAAAA
CAGGAAATGAAAAAATACCCAACTCAGACGCTATGGAGGGTTCCTTGCGCCCACCTCAGC
GGCCTGGACAACATGTTCCAAGAGGGGGGTTGGTTGCTAGCCGACATAGAGAAGACTCCT
CCCCCAAAGACGTTTTTCCGGTCACTGAAACCATAGATGAACAGGGACAGGCTTGGAGAC
ATCATACTGGGTTTGACTTTACTATTATAAAAGAGTTAAAGACTGCTGCCTCTCAGTATG
GGGCTACTGCTCCATATACTCTTGCTATAGTAGAATCTGTAGCCGATAATTGGCTCACTC
CTACAGACTGGAATACCTTAGTTAGGGCAGTTCTTTCTGGGGGAGACCACTTAATTTGGA
AGTCAGAGTTCTTTGAAAATTGTAGAGATACAGCTAAAAGAAATCAACAGGCAGGAAACG
GTTGGGATTTTGATATGTTAACTGGTTCAGGTAATTATGCAGACACTCGGGCCCAAATGC
[truncated: 254,757 more chars]
